# Supplementary material for: Genome-wide analysis of basic helix–loop–helix superfamily members related to anthocyanin biosynthesis in eggplant (Solanum melongena L.)
Source: PeerJ. 2019 Oct 9;7:e7768. doi: 10.7717/peerj.7768 (PMC6790105; doi:10.7717/peerj.7768)
Supplement: Table S2 [file peerj-07-7768-s002.xlsx]

## Sheet: Sheet1
ID	biological_process	biological_process_description	cellular_component	cellular_component_description	molecular_function	molecular_function_description
gene:Sme2.5_00592.1_g00005.1					GO:0046983||GO:0005515||GO:0003674||GO:0005488	protein dimerization activity||protein binding||molecular_function||binding
gene:Sme2.5_00014.1_g00019.1					GO:0046983||GO:0005515||GO:0003674||GO:0005488	protein dimerization activity||protein binding||molecular_function||binding
gene:Sme2.5_00029.1_g00003.1					GO:0046983||GO:0005515||GO:0003674||GO:0005488	protein dimerization activity||protein binding||molecular_function||binding
gene:Sme2.5_00036.1_g00016.1					GO:0046983||GO:0005515||GO:0003674||GO:0005488	protein dimerization activity||protein binding||molecular_function||binding
gene:Sme2.5_00047.1_g00028.1					GO:0046983||GO:0005515||GO:0003674||GO:0005488	protein dimerization activity||protein binding||molecular_function||binding
gene:Sme2.5_00057.1_g00016.1					GO:0046983||GO:0005515||GO:0003674||GO:0005488	protein dimerization activity||protein binding||molecular_function||binding
gene:Sme2.5_00066.1_g00020.1					GO:0046983||GO:0005515||GO:0003674||GO:0005488	protein dimerization activity||protein binding||molecular_function||binding
gene:Sme2.5_00081.1_g00022.1					GO:0046983||GO:0005515||GO:0003674||GO:0005488	protein dimerization activity||protein binding||molecular_function||binding
gene:Sme2.5_00114.1_g00006.1					GO:0046983||GO:0005515||GO:0003674||GO:0005488	protein dimerization activity||protein binding||molecular_function||binding
gene:Sme2.5_00114.1_g00007.1					GO:0046983||GO:0005515||GO:0003674||GO:0005488	protein dimerization activity||protein binding||molecular_function||binding
gene:Sme2.5_00130.1_g00003.1					GO:0046983||GO:0005515||GO:0003674||GO:0005488	protein dimerization activity||protein binding||molecular_function||binding
gene:Sme2.5_00169.1_g00018.1	GO:0055085||GO:0006810||GO:0008150||GO:0051179||GO:0051234	transmembrane transport||transport||biological_process||localization||establishment of localization	GO:0016021||GO:0005575||GO:0016020||GO:0031224||GO:0044425	integral component of membrane||cellular_component||membrane||intrinsic component of membrane||membrane part	GO:0046983||GO:0005515||GO:0003674||GO:0005488	protein dimerization activity||protein binding||molecular_function||binding
gene:Sme2.5_00179.1_g00023.1					GO:0046983||GO:0043531||GO:0005515||GO:0003674||GO:0005488||GO:0000166||GO:0017076||GO:0030554||GO:0032553||GO:0032555||GO:0032559||GO:0036094||GO:0043167||GO:0043168||GO:0097159||GO:0097367||GO:1901265||GO:1901363	protein dimerization activity||ADP binding||protein binding||molecular_function||binding||nucleotide binding||purine nucleotide binding||adenyl nucleotide binding||ribonucleotide binding||purine ribonucleotide binding||adenyl ribonucleotide binding||small molecule binding||ion binding||anion binding||organic cyclic compound binding||carbohydrate derivative binding||nucleoside phosphate binding||h…
gene:Sme2.5_00186.1_g00003.1					GO:0046983||GO:0005515||GO:0003674||GO:0005488	protein dimerization activity||protein binding||molecular_function||binding
gene:Sme2.5_00186.1_g00004.1					GO:0046983||GO:0005515||GO:0003674||GO:0005488	protein dimerization activity||protein binding||molecular_function||binding
gene:Sme2.5_00190.1_g00012.1					GO:0046983||GO:0005515||GO:0003674||GO:0005488	protein dimerization activity||protein binding||molecular_function||binding
gene:Sme2.5_00192.1_g00002.1					GO:0046983||GO:0005515||GO:0003674||GO:0005488	protein dimerization activity||protein binding||molecular_function||binding
gene:Sme2.5_00238.1_g00011.1	GO:0006425||GO:0006418||GO:0043039||GO:0006412||GO:0008152||GO:0006082||GO:0006139||GO:0006399||GO:0006518||GO:0006520||GO:0006725||GO:0006807||GO:0008150||GO:0009058||GO:0009059||GO:0009987||GO:0010467||GO:0016070||GO:0019538||GO:0019752||GO:0034641||GO:0034645||GO:0034660||GO:0043038||GO:0043043||GO:0043170||GO:0043436||GO:0043603||GO:0043604||GO:0044237||GO:0044238||GO:0044249||GO:0044260||GO:…	glutaminyl-tRNA aminoacylation||tRNA aminoacylation for protein translation||tRNA aminoacylation||translation||metabolic process||organic acid metabolic process||nucleobase-containing compound metabolic process||tRNA metabolic process||peptide metabolic process||cellular amino acid metabolic process||cellular aromatic compound metabolic process||nitrogen compound metabolic process||biological_pro…	GO:0005737||GO:0005622||GO:0005575||GO:0005623||GO:0044424||GO:0044464	cytoplasm||intracellular||cellular_component||cell||intracellular part||cell part	GO:0000166||GO:0004819||GO:0005524||GO:0004812||GO:0016876||GO:0003674||GO:0005488||GO:0036094||GO:0097159||GO:1901265||GO:1901363||GO:0003824||GO:0016874||GO:0016875||GO:0017076||GO:0030554||GO:0032553||GO:0032555||GO:0032559||GO:0035639||GO:0043167||GO:0043168||GO:0097367	nucleotide binding||glutamine-tRNA ligase activity||ATP binding||aminoacyl-tRNA ligase activity||ligase activity, forming aminoacyl-tRNA and related compounds||molecular_function||binding||small molecule binding||organic cyclic compound binding||nucleoside phosphate binding||heterocyclic compound binding||catalytic activity||ligase activity||ligase activity, forming carbon-oxygen bonds||purine nu…
gene:Sme2.5_00240.1_g00009.1					GO:0046983||GO:0005515||GO:0003674||GO:0005488	protein dimerization activity||protein binding||molecular_function||binding
gene:Sme2.5_00326.1_g00007.1					GO:0046983||GO:0005515||GO:0003674||GO:0005488	protein dimerization activity||protein binding||molecular_function||binding
gene:Sme2.5_00341.1_g00013.1					GO:0046983||GO:0005515||GO:0003674||GO:0005488	protein dimerization activity||protein binding||molecular_function||binding
gene:Sme2.5_00386.1_g00001.1	--	--	--	--	--	--
gene:Sme2.5_00407.1_g00002.1					GO:0046983||GO:0005515||GO:0003674||GO:0005488	protein dimerization activity||protein binding||molecular_function||binding
gene:Sme2.5_00407.1_g00003.1					GO:0046983||GO:0005515||GO:0003674||GO:0005488	protein dimerization activity||protein binding||molecular_function||binding
gene:Sme2.5_00407.1_g00004.1					GO:0046983||GO:0005515||GO:0003674||GO:0005488	protein dimerization activity||protein binding||molecular_function||binding
gene:Sme2.5_00411.1_g00009.1					GO:0046983||GO:0005515||GO:0003674||GO:0005488	protein dimerization activity||protein binding||molecular_function||binding
gene:Sme2.5_00417.1_g00014.1					GO:0046983||GO:0005515||GO:0003674||GO:0005488	protein dimerization activity||protein binding||molecular_function||binding
gene:Sme2.5_00475.1_g00013.1	--	--	--	--	--	--
gene:Sme2.5_00502.1_g00009.1					GO:0046983||GO:0005515||GO:0003674||GO:0005488	protein dimerization activity||protein binding||molecular_function||binding
gene:Sme2.5_00537.1_g00003.1					GO:0046983||GO:0005515||GO:0003674||GO:0005488	protein dimerization activity||protein binding||molecular_function||binding
gene:Sme2.5_00544.1_g00012.1	GO:0006810||GO:0008150||GO:0051179||GO:0051234	transport||biological_process||localization||establishment of localization			GO:0046983||GO:0005515||GO:0003674||GO:0005488	protein dimerization activity||protein binding||molecular_function||binding
gene:Sme2.5_00563.1_g00003.1					GO:0046983||GO:0005515||GO:0003674||GO:0005488	protein dimerization activity||protein binding||molecular_function||binding
gene:Sme2.5_00008.1_g00032.1					GO:0046983||GO:0005515||GO:0003674||GO:0005488	protein dimerization activity||protein binding||molecular_function||binding
gene:Sme2.5_00622.1_g00009.1					GO:0046983||GO:0005515||GO:0003674||GO:0005488	protein dimerization activity||protein binding||molecular_function||binding
gene:Sme2.5_00622.1_g00011.1					GO:0046983||GO:0005515||GO:0003674||GO:0005488	protein dimerization activity||protein binding||molecular_function||binding
gene:Sme2.5_00697.1_g00011.1					GO:0046983||GO:0005515||GO:0003674||GO:0005488	protein dimerization activity||protein binding||molecular_function||binding
gene:Sme2.5_00735.1_g00008.1					GO:0046983||GO:0005515||GO:0003674||GO:0005488	protein dimerization activity||protein binding||molecular_function||binding
gene:Sme2.5_00835.1_g00003.1					GO:0046983||GO:0005515||GO:0003674||GO:0005488	protein dimerization activity||protein binding||molecular_function||binding
gene:Sme2.5_00925.1_g00014.1					GO:0046983||GO:0005515||GO:0003674||GO:0005488	protein dimerization activity||protein binding||molecular_function||binding
gene:Sme2.5_01011.1_g00006.1					GO:0046983||GO:0005515||GO:0003674||GO:0005488	protein dimerization activity||protein binding||molecular_function||binding
gene:Sme2.5_01047.1_g00014.1					GO:0046983||GO:0005515||GO:0003674||GO:0005488	protein dimerization activity||protein binding||molecular_function||binding
gene:Sme2.5_01135.1_g00009.1					GO:0046983||GO:0005515||GO:0003674||GO:0005488	protein dimerization activity||protein binding||molecular_function||binding
gene:Sme2.5_01171.1_g00003.1	GO:0006412||GO:0008152||GO:0006518||GO:0006807||GO:0008150||GO:0009058||GO:0009059||GO:0009987||GO:0010467||GO:0019538||GO:0034641||GO:0034645||GO:0043043||GO:0043170||GO:0043603||GO:0043604||GO:0044237||GO:0044238||GO:0044249||GO:0044260||GO:0044267||GO:0044271||GO:0071704||GO:1901564||GO:1901566||GO:1901576	translation||metabolic process||peptide metabolic process||nitrogen compound metabolic process||biological_process||biosynthetic process||macromolecule biosynthetic process||cellular process||gene expression||protein metabolic process||cellular nitrogen compound metabolic process||cellular macromolecule biosynthetic process||peptide biosynthetic process||macromolecule metabolic process||cellular …	GO:0005622||GO:0005840||GO:0005575||GO:0005623||GO:0044464||GO:0030529||GO:0005737||GO:0032991||GO:0043226||GO:0043228||GO:0043229||GO:0043232||GO:0044424||GO:0044444||GO:1990904	intracellular||ribosome||cellular_component||cell||cell part||intracellular ribonucleoprotein complex||cytoplasm||macromolecular complex||organelle||non-membrane-bounded organelle||intracellular organelle||intracellular non-membrane-bounded organelle||intracellular part||cytoplasmic part||ribonucleoprotein complex	GO:0046983||GO:0003735||GO:0005515||GO:0003674||GO:0005488||GO:0005198	protein dimerization activity||structural constituent of ribosome||protein binding||molecular_function||binding||structural molecule activity
gene:Sme2.5_01232.1_g00025.1					GO:0046983||GO:0005515||GO:0003674||GO:0005488	protein dimerization activity||protein binding||molecular_function||binding
gene:Sme2.5_01286.1_g00009.1					GO:0046983||GO:0005515||GO:0003674||GO:0005488	protein dimerization activity||protein binding||molecular_function||binding
gene:Sme2.5_01347.1_g00008.1					GO:0046983||GO:0005515||GO:0003674||GO:0005488	protein dimerization activity||protein binding||molecular_function||binding
gene:Sme2.5_01583.1_g00014.1					GO:0046983||GO:0005515||GO:0003674||GO:0005488	protein dimerization activity||protein binding||molecular_function||binding
gene:Sme2.5_01618.1_g00007.1					GO:0046983||GO:0005515||GO:0003674||GO:0005488	protein dimerization activity||protein binding||molecular_function||binding
gene:Sme2.5_01649.1_g00012.1					GO:0046983||GO:0005515||GO:0003674||GO:0005488	protein dimerization activity||protein binding||molecular_function||binding
gene:Sme2.5_01725.1_g00003.1					GO:0046983||GO:0005515||GO:0003674||GO:0005488	protein dimerization activity||protein binding||molecular_function||binding
gene:Sme2.5_01725.1_g00004.1					GO:0046983||GO:0005515||GO:0003674||GO:0005488	protein dimerization activity||protein binding||molecular_function||binding
gene:Sme2.5_01734.1_g00001.1					GO:0046983||GO:0005515||GO:0003674||GO:0005488	protein dimerization activity||protein binding||molecular_function||binding
gene:Sme2.5_01764.1_g00004.1					GO:0046983||GO:0005515||GO:0003674||GO:0005488	protein dimerization activity||protein binding||molecular_function||binding
gene:Sme2.5_01795.1_g00002.1					GO:0046983||GO:0005515||GO:0003674||GO:0005488	protein dimerization activity||protein binding||molecular_function||binding
gene:Sme2.5_01808.1_g00003.1					GO:0046983||GO:0005515||GO:0003674||GO:0005488	protein dimerization activity||protein binding||molecular_function||binding
gene:Sme2.5_01944.1_g00011.1					GO:0046983||GO:0005515||GO:0003674||GO:0005488	protein dimerization activity||protein binding||molecular_function||binding
gene:Sme2.5_02073.1_g00002.1					GO:0046983||GO:0005515||GO:0003674||GO:0005488	protein dimerization activity||protein binding||molecular_function||binding
gene:Sme2.5_02104.1_g00004.1					GO:0046983||GO:0005515||GO:0003674||GO:0005488	protein dimerization activity||protein binding||molecular_function||binding
gene:Sme2.5_02187.1_g00009.1					GO:0046983||GO:0005515||GO:0003674||GO:0005488	protein dimerization activity||protein binding||molecular_function||binding
gene:Sme2.5_02242.1_g00002.1					GO:0046983||GO:0005515||GO:0003674||GO:0005488	protein dimerization activity||protein binding||molecular_function||binding
gene:Sme2.5_02266.1_g00009.1					GO:0046983||GO:0005515||GO:0003674||GO:0005488	protein dimerization activity||protein binding||molecular_function||binding
gene:Sme2.5_02282.1_g00013.1					GO:0046983||GO:0005515||GO:0003674||GO:0005488	protein dimerization activity||protein binding||molecular_function||binding
gene:Sme2.5_02490.1_g00003.1					GO:0046983||GO:0005515||GO:0003674||GO:0005488	protein dimerization activity||protein binding||molecular_function||binding
gene:Sme2.5_02585.1_g00003.1					GO:0046983||GO:0005515||GO:0003674||GO:0005488	protein dimerization activity||protein binding||molecular_function||binding
gene:Sme2.5_02737.1_g00005.1					GO:0046983||GO:0005515||GO:0003674||GO:0005488	protein dimerization activity||protein binding||molecular_function||binding
gene:Sme2.5_02756.1_g00007.1					GO:0046983||GO:0005515||GO:0003674||GO:0005488	protein dimerization activity||protein binding||molecular_function||binding
gene:Sme2.5_02990.1_g00001.1					GO:0046983||GO:0005515||GO:0003674||GO:0005488	protein dimerization activity||protein binding||molecular_function||binding
gene:Sme2.5_03213.1_g00002.1					GO:0046983||GO:0005515||GO:0003674||GO:0005488	protein dimerization activity||protein binding||molecular_function||binding
gene:Sme2.5_03271.1_g00005.1					GO:0046983||GO:0005515||GO:0003674||GO:0005488	protein dimerization activity||protein binding||molecular_function||binding
gene:Sme2.5_03374.1_g00001.1					GO:0046983||GO:0005515||GO:0003674||GO:0005488	protein dimerization activity||protein binding||molecular_function||binding
gene:Sme2.5_03403.1_g00001.1					GO:0046983||GO:0005515||GO:0003674||GO:0005488	protein dimerization activity||protein binding||molecular_function||binding
gene:Sme2.5_03422.1_g00002.1					GO:0046983||GO:0005515||GO:0003674||GO:0005488	protein dimerization activity||protein binding||molecular_function||binding
gene:Sme2.5_03511.1_g00006.1					GO:0046983||GO:0005515||GO:0003674||GO:0005488	protein dimerization activity||protein binding||molecular_function||binding
gene:Sme2.5_03671.1_g00002.1					GO:0046983||GO:0005515||GO:0003674||GO:0005488	protein dimerization activity||protein binding||molecular_function||binding
gene:Sme2.5_03826.1_g00003.1					GO:0046983||GO:0005515||GO:0003674||GO:0005488	protein dimerization activity||protein binding||molecular_function||binding
gene:Sme2.5_03973.1_g00005.1					GO:0046983||GO:0005515||GO:0003674||GO:0005488	protein dimerization activity||protein binding||molecular_function||binding
gene:Sme2.5_03973.1_g00006.1					GO:0046983||GO:0005515||GO:0003674||GO:0005488	protein dimerization activity||protein binding||molecular_function||binding
gene:Sme2.5_04004.1_g00006.1					GO:0046983||GO:0005515||GO:0003674||GO:0005488	protein dimerization activity||protein binding||molecular_function||binding
gene:Sme2.5_04079.1_g00005.1					GO:0046983||GO:0005515||GO:0003674||GO:0005488	protein dimerization activity||protein binding||molecular_function||binding
gene:Sme2.5_04102.1_g00014.1					GO:0046983||GO:0005515||GO:0003674||GO:0005488	protein dimerization activity||protein binding||molecular_function||binding
gene:Sme2.5_04359.1_g00004.1					GO:0046983||GO:0005515||GO:0003674||GO:0005488	protein dimerization activity||protein binding||molecular_function||binding
gene:Sme2.5_04383.1_g00001.1					GO:0046983||GO:0005515||GO:0003674||GO:0005488	protein dimerization activity||protein binding||molecular_function||binding
gene:Sme2.5_04514.1_g00004.1					GO:0046983||GO:0005515||GO:0003674||GO:0005488	protein dimerization activity||protein binding||molecular_function||binding
gene:Sme2.5_04783.1_g00003.1					GO:0046983||GO:0005515||GO:0003674||GO:0005488	protein dimerization activity||protein binding||molecular_function||binding
gene:Sme2.5_04864.1_g00002.1	--	--	--	--	--	--
gene:Sme2.5_05033.1_g00003.1	--	--	--	--	--	--
gene:Sme2.5_05101.1_g00002.1					GO:0046983||GO:0005515||GO:0003674||GO:0005488	protein dimerization activity||protein binding||molecular_function||binding
gene:Sme2.5_05369.1_g00003.1					GO:0046983||GO:0005515||GO:0003674||GO:0005488	protein dimerization activity||protein binding||molecular_function||binding
gene:Sme2.5_05426.1_g00001.1					GO:0046983||GO:0005515||GO:0003674||GO:0005488	protein dimerization activity||protein binding||molecular_function||binding
gene:Sme2.5_05447.1_g00007.1					GO:0046983||GO:0005515||GO:0003674||GO:0005488	protein dimerization activity||protein binding||molecular_function||binding
gene:Sme2.5_05639.1_g00001.1					GO:0046983||GO:0005515||GO:0003674||GO:0005488	protein dimerization activity||protein binding||molecular_function||binding
gene:Sme2.5_05849.1_g00001.1					GO:0046983||GO:0005515||GO:0003674||GO:0005488	protein dimerization activity||protein binding||molecular_function||binding
gene:Sme2.5_06085.1_g00003.1					GO:0046983||GO:0005515||GO:0003674||GO:0005488	protein dimerization activity||protein binding||molecular_function||binding
gene:Sme2.5_06123.1_g00003.1					GO:0046983||GO:0005515||GO:0003674||GO:0005488	protein dimerization activity||protein binding||molecular_function||binding
gene:Sme2.5_06129.1_g00005.1					GO:0046983||GO:0005515||GO:0003674||GO:0005488	protein dimerization activity||protein binding||molecular_function||binding
gene:Sme2.5_06337.1_g00004.1					GO:0046983||GO:0005515||GO:0003674||GO:0005488	protein dimerization activity||protein binding||molecular_function||binding
gene:Sme2.5_06398.1_g00001.1					GO:0046983||GO:0005515||GO:0003674||GO:0005488	protein dimerization activity||protein binding||molecular_function||binding
gene:Sme2.5_06460.1_g00003.1					GO:0046983||GO:0005515||GO:0003674||GO:0005488	protein dimerization activity||protein binding||molecular_function||binding
gene:Sme2.5_06479.1_g00003.1					GO:0046983||GO:0005515||GO:0003674||GO:0005488	protein dimerization activity||protein binding||molecular_function||binding
gene:Sme2.5_06605.1_g00003.1					GO:0046983||GO:0005515||GO:0003674||GO:0005488	protein dimerization activity||protein binding||molecular_function||binding
gene:Sme2.5_06668.1_g00002.1					GO:0046983||GO:0005515||GO:0003674||GO:0005488	protein dimerization activity||protein binding||molecular_function||binding
gene:Sme2.5_07215.1_g00003.1					GO:0046983||GO:0005515||GO:0003674||GO:0005488	protein dimerization activity||protein binding||molecular_function||binding
gene:Sme2.5_07421.1_g00001.1					GO:0046983||GO:0005515||GO:0003674||GO:0005488	protein dimerization activity||protein binding||molecular_function||binding
gene:Sme2.5_07550.1_g00004.1					GO:0046983||GO:0005515||GO:0003674||GO:0005488	protein dimerization activity||protein binding||molecular_function||binding
gene:Sme2.5_07791.1_g00001.1					GO:0046983||GO:0005515||GO:0003674||GO:0005488	protein dimerization activity||protein binding||molecular_function||binding
gene:Sme2.5_09229.1_g00001.1	--	--	--	--	--	--
gene:Sme2.5_09326.1_g00003.1					GO:0046983||GO:0005515||GO:0003674||GO:0005488	protein dimerization activity||protein binding||molecular_function||binding
gene:Sme2.5_09616.1_g00001.1					GO:0046983||GO:0005515||GO:0003674||GO:0005488	protein dimerization activity||protein binding||molecular_function||binding
gene:Sme2.5_09905.1_g00002.1					GO:0046983||GO:0005515||GO:0003674||GO:0005488	protein dimerization activity||protein binding||molecular_function||binding
gene:Sme2.5_10149.1_g00003.1					GO:0046983||GO:0005515||GO:0003674||GO:0005488	protein dimerization activity||protein binding||molecular_function||binding
gene:Sme2.5_10236.1_g00005.1					GO:0046983||GO:0005515||GO:0003674||GO:0005488	protein dimerization activity||protein binding||molecular_function||binding
gene:Sme2.5_11033.1_g00001.1					GO:0046983||GO:0005515||GO:0003674||GO:0005488	protein dimerization activity||protein binding||molecular_function||binding
gene:Sme2.5_11653.1_g00001.1					GO:0046983||GO:0005515||GO:0003674||GO:0005488	protein dimerization activity||protein binding||molecular_function||binding
gene:Sme2.5_11931.1_g00001.1					GO:0046983||GO:0005515||GO:0003674||GO:0005488	protein dimerization activity||protein binding||molecular_function||binding
gene:Sme2.5_12132.1_g00002.1					GO:0046983||GO:0005515||GO:0003674||GO:0005488	protein dimerization activity||protein binding||molecular_function||binding
gene:Sme2.5_12177.1_g00001.1					GO:0046983||GO:0005515||GO:0003674||GO:0005488	protein dimerization activity||protein binding||molecular_function||binding
gene:Sme2.5_12406.1_g00003.1					GO:0046983||GO:0005515||GO:0003674||GO:0005488	protein dimerization activity||protein binding||molecular_function||binding
gene:Sme2.5_13527.1_g00001.1					GO:0046983||GO:0005515||GO:0003674||GO:0005488	protein dimerization activity||protein binding||molecular_function||binding
gene:Sme2.5_13712.1_g00001.1					GO:0046983||GO:0005515||GO:0003674||GO:0005488	protein dimerization activity||protein binding||molecular_function||binding
gene:Sme2.5_13814.1_g00002.1					GO:0046983||GO:0005515||GO:0003674||GO:0005488	protein dimerization activity||protein binding||molecular_function||binding
gene:Sme2.5_15542.1_g00001.1					GO:0046983||GO:0005515||GO:0003674||GO:0005488	protein dimerization activity||protein binding||molecular_function||binding
