# Supplementary material for: Genome-wide analysis of basic helix–loop–helix superfamily members related to anthocyanin biosynthesis in eggplant (Solanum melongena L.)
Source: PeerJ. 2019 Oct 9;7:e7768. doi: 10.7717/peerj.7768 (PMC6790105; doi:10.7717/peerj.7768)
Supplement: Supplemental Information 1 [file peerj-07-7768-s004.fas]

>SmbHLH33
-----------ML--SRVNNT-VWDVE---------------------------------
-------------------GKQGGGGE---------GEETF-----TNK-----------
-------------------------------------------------ENNT-------
-----------DGGVE--NKEDMEL----------------DVDWY--------MNSNN-
------NMQN-------------------------------------HTESICF------
--T-QNF-TELAE-----------NS----------------------------------
-----------LFLQTVPVDSSSS-----C------------------------------
-SPSSVS--V-------FN--NLD-PSQVHY-----------------------------
------------------FLTQ--------KA----------------------------
------------------------INNNP---LDYGFNLGCENGFL--------EAQGMG
GLNKG------G-FLLT-----------------------------------GGGFH---
---DFS---------------------------------------------SQNQ-----
----------------------------------MGNPN--------------LNSFT--
QYPSS--HLPQI------------------------------------------------
SSAG---------------FSPLGF--------------ADGS-----------AN-ENP
------------LLL--------NRSKL--------------------------------
-----LKPLDNFASIG---------AQP---------TLFQKRAAL----RKNLAN-N--
----------------------------------GGGSLGDFGGEIGQS-----------
--------------------SINGEGYDK-------------------------------
----------------KKGEGE--------------------------------------
----------------------------------------RKRKWVN-------VEE---
-LDDLS-----------------------------------FDGC---------------
--------------TLS-YDSD--------------------------------------
D-L---T--ENVT-------------------------------N-KV---------DDS
VKN-----GGNSSNAT----------------------------------STVTGGNQKG
KK----------------------------------------------------------
---KG-----------------L-PAK--------------NLMAE------R-------
-----------------------------RR-RKKLNDR--------------------L
YMLRSVV---------------------------------------P--------RI---
--S-K------------------------------------------------MDRAS-I
------------------LGDAIE------------------------------------
----------------------------Y-------------------LKELLQKIND--
------------------------------------------------------------
------------------------------------------------------------
----------------------LHN-------------E----------LEST-------
------------------------------------------------------------
-PP---------SSSL------------T-------------------------------
----QTTSFYPLTPTG---------------PALPVRIKEELY-PSSFAS--PLSSPTG-
------Q----------------------------PA-------RVE--VRA-R------
DGRA-VN-IHMF-CS------RK-----------PG------------LLLSTMKA----
------------L-DNL---------------GLDIQ-QA-V---I-S------------
-------------CFNGF----------------------ALD-IF------RA------
------------------------------------------------------------
------------------------------------------------------------
------------------------------------------------------------
-------------------------------------------------------E----
------------------------------------QCKEGQ----------DF-HP---
------------------------------------------------DQ-IKAVLLDSA
------------------------------------------------------------
------------------------------------------------------GCHG--
-----------------------------------------------------------V
I-----------------------------------------------------------
------------------------------------------------------------
------------------------------------------------------------
------------------------------------------------------------
------------------------------------------------------------
------------------------------------------------------------
------------------------------------------------------------
------------------------------------------------------------
-----------
>SmbHLH97
-----------ML--SGVNGS--W------------------------------------
-----------------------GNGN---------NE---------NH-----------
-------------------------------------------------QENN-------
-----------NGGME--NRDDMELG---GLSGFKSMLDGGDVDWY---------NNGG-
------NMQS----------------------------------------GIHF------
--Q-TNF-TE-AD-----------NN----------------------------------
-----------LLLQ--PVDSSSS-----C------------------------------
-SPGSAN--V-------FN--NLD-PSQVNF-----------------------------
------------------FMPP--------KSTIP-------------PLLS--------
-----------------------GLSSNP---LENSFNLGCDKGFV--------DSQGLG
VLN--------------------------------------------------SGFH---
---TLN---------------------------------------------SQ-------
--------------------------------------N--------------LSSFP--
QFSCP--NLLQM---------PQ-------------------------------------
AAAG---------------FGSLGL-------------GGNDS-----------AN-QNS
------------LFL--------NRSRI--------------------------------
-----LKPLDNFASIG---------AQP---------TLFQKRAA------KNLAN-H--
-----------------------------------GENLGALGIEIGQS-----------
--------------------STTKEWNDK-------------------------------
------------------------------------------------------------
-----------------------------------------KRKYSN-------SDD---
-L-DVS-----------------------------------MDG----------------
--------------TLN-YDSD--------------------------------------
E-L---I--ENF--------------------------------N-KA---------EES
VKN-----GENSSNAA----------------------------------STVTGADQKG
KK----------------------------------------------------------
---KG-----------------L-PAK--------------NLMAE------R-------
-----------------------------RR-RKKLNDR--------------------L
YMLRSVV---------------------------------------P--------NI---
--S-K------------------------------------------------MDRAS-I
------------------LGDAIE------------------------------------
----------------------------Y-------------------LKNLLKAINE--
------------------------------------------------------------
------------------------------------------------------------
----------------------LHN-------------E----------LEST-------
------------------------------------------------------------
-PP---------NSSI------------S-------------------------------
----QASSFYPLTPPA---------------PALSGRLKEELI-PSSFAS--PLSSPTG-
------Q----------------------------ST-------RVD--VRA-R------
EGRA-VT-IHMF-CS------RK-----------SG------------VLLSTMKA----
------------L-DNL---------------GLDIQ-QA-V---I-S------------
-------------CFNGF----------------------VMD-IF------RA------
------------------------------------------------------------
------------------------------------------------------------
------------------------------------------------------------
-------------------------------------------------------E----
------------------------------------QSNESQ----------DI-HP---
------------------------------------------------DK-IKAVLLDSA
------------------------------------------------------------
------------------------------------------------------GFHG--
-----------------------------------------------------------G
MI----------------------------------------------------------
------------------------------------------------------------
------------------------------------------------------------
------------------------------------------------------------
------------------------------------------------------------
------------------------------------------------------------
------------------------------------------------------------
------------------------------------------------------------
-----------
>AT1G12860
-----------------MNSDGVW------------------------------------
--------------------LDGSGES---------PEV--------NN-----------
--------------------------------------------------GEA-------
-----------ASWVR--NPDE---------------------DWF---------NNPP-
------PPQH------------------------------------TNQNDFRF------
--N-GGF-PLNPS-----------ENLL--------------------------------
-----------LLLQQ-SIDSSSS-----S------------------------------
-SP-LLH--P-------F---TLD-AASQQQQQQ--------------------------
QQQQ-----------EQSFLAT--------KACIV-------------SLLNV-------
----------------------PTINNNT---FD---DFGFDSGFL--------GQQFHG
NHQ-----------SPN-----------------------------------SMNFT---
---GLN---------------------------------------------H--------
-------------------------------------------------------SVP--
DFLP-------A---------PE----------------------------------NSS
GSCG---------------LSPL-------------------------------------
-------------FS--------NRAKV--------------------------------
-----LKPLQVMASSG---------SQP---------TLFQKRAA---------------
---------------------------------------------MRQS-----------
--------------------SSSKMCNSE-------------------------------
----------------SSSE----------------------------------------
-----------------------------------------MRKSSY-------ERE---
-IDDTS--------------------------------TGIIDIS---------------
--------------GLN-YESD--------------------------------------
D-H---N--TN---------------------------------N-N-------------
----------------------------------------------------------KG
KK----------------------------------------------------------
---KG-----------------M-PAK--------------NLMAE------R-------
-----------------------------RR-RKKLNDR--------------------L
YMLRSVV---------------------------------------P--------KI---
--S-K------------------------------------------------MDRAS-I
------------------LGDAID------------------------------------
----------------------------Y-------------------LKELLQRIND--
------------------------------------------------------------
------------------------------------------------------------
----------------------LHT-------------E----------LEST-------
------------------------------------------------------------
-PP---------SSS---------------------------------------------
-------SLHPLTPTP---------------QTLSYRVKEELC-PS---S--SLPSPKG-
------Q----------------------------QP-------RVE--VRL-R------
EGKA-VN-IHMF-CG------RR-----------PG------------LLLSTMRA----
------------L-DNL---------------GLDVQ-QA-V---I-S------------
-------------CFNGF----------------------ALD-VF------RA------
------------------------------------------------------------
------------------------------------------------------------
------------------------------------------------------------
-------------------------------------------------------E----
------------------------------------QCQEDH----------DV-LP---
------------------------------------------------EQ-IKAVLLDTA
------------------------------------------------------------
------------------------------------------------------GYAG--
-----------------------------------------------------------L
V-----------------------------------------------------------
------------------------------------------------------------
------------------------------------------------------------
------------------------------------------------------------
------------------------------------------------------------
------------------------------------------------------------
------------------------------------------------------------
------------------------------------------------------------
-----------
>AT3G26744
----------MGL--DGNNGGGVW------------------------------------
--------------------LNGGGGE---------REE--------N------------
---------------------------------------------------EE-------
-----------GSWGR--NQEDGS-------SQFKPML---EGDWF--------SSNQP-
------HPQDL-----------QML---------------------QNQPDFRY------
--F-GGF-PFNPN-----------DN----------------------------------
-----------LLLQH-SIDSSSS-----C------------------------------
-SP--SQ--A-------F---SLD-PSQQNQ-----------------------------
------------------FLSTN-----NNKGC----------------LLNV-------
----------------------PS-SANP---FDNAFEFGSESGFL---------NQIH-
--------------API-----------------------------------SMGFG---
---SLT---------------------------------------------QL-------
-----------------------------------GNRD--------------LSSVP--
DFLSA--RSLLA---------PES-------N------------------------NNNT
MLCGG-------------FTAPLEL-------------EGFGS-----------PA-NGG
------------FVG--------NRAKV--------------------------------
-----LKPLEVLASSG---------AQP---------TLFQKRAA---------------
---------------------------------------------MRQS-----------
--------------------SGSKMGNSE-------------------------------
----------------SSG-----------------------------------------
-----------------------------------------MRRFSD-------DGD---
-MDETG-----------------------------------IEVS---------------
--------------GLN-YESD--------------------------------------
E-I---N--ES---------------------------------G-KA---------AES
VQ---------------------------------------------------IGGGGKG
KK----------------------------------------------------------
---KG-----------------M-PAK--------------NLMAE------R-------
-----------------------------RR-RKKLNDR--------------------L
YMLRSVV---------------------------------------P--------KI---
--S-K------------------------------------------------MDRAS-I
------------------LGDAID------------------------------------
----------------------------Y-------------------LKELLQRIND--
------------------------------------------------------------
------------------------------------------------------------
----------------------LHN-------------E----------LEST-------
------PPG--------------------------------------------------S
LPP---------TSS---------------------------------------------
-------SFHPLTPTP---------------QTLSCRVKEELC-P----S--SLPSPKG-
------Q----------------------------QA-------RVE--VRL-R------
EGRA-VN-IHMF-CG------RR-----------PG------------LLLATMKA----
------------L-DNL---------------GLDVQ-QA-V---I-S------------
-------------CFNGF----------------------ALD-VF------RA------
------------------------------------------------------------
------------------------------------------------------------
------------------------------------------------------------
-------------------------------------------------------E----
------------------------------------QCQEGQ----------EI-LP---
------------------------------------------------DQ-IKAVLFDTA
------------------------------------------------------------
------------------------------------------------------GYAG--
-----------------------------------------------------------M
I-----------------------------------------------------------
------------------------------------------------------------
------------------------------------------------------------
------------------------------------------------------------
------------------------------------------------------------
------------------------------------------------------------
------------------------------------------------------------
------------------------------------------------------------
-----------
>SmbHLH71
------------------------------------------------------------
------------------------------------ME--L-------------------
--------------------------------------------------GEE-------
-----------V-VLE--ELVAPR-----------------RESW-----------TTL-
------------------------------------------------------------
------------------------SD----------------------------------
-----------FFPNGNGWTFESP-----L------------------------------
-PF------Y-------QN--PEF-VTLNSS-----------------------------
------------------LLG----------------------------LIS--------
------------------------------------------------------------
--------------PP------------------------------------TTSTT---
-----Q---------------------------------------------C--------
-------------------------------------------------------NFP--
SFTSP--ESYQFLD----------------------------------------------
--------------------SSFT----------------------------------AP
------------PLL--------DEYN---------------------------------
------SNRPNMENQE---------EFV---------GIIPSDFH---------------
----------------------------------------GLQQDLSNN-----------
---------------------NDDVGN---------------------------------
------------------------------------------------------------
---------------------------------------------SR-------LMG---
-I-SA-------------------------------------------------------
--------------------NV--------------------------------------
G--------E----------------------------------K-KN---------KI-
-----------------------------------------------------------R
KL----------------------------------------------------------
---EG-----------------Q-PSK--------------NLMAE------R-------
-----------------------------RR-RKRLNDR--------------------L
SMLRSIV---------------------------------------P--------KI---
--S-K------------------------------------------------MDRTS-I
------------------LGDAID------------------------------------
----------------------------Y-------------------MKELSEKIHT--
------------------------------------------------------------
------------------------------------------------------------
----------------------LRE-------------DD--------NVKGE-------
------------------------------------------------------------
--I---------KDI---------------------------------------------
-------KFVGNF-------------------------KEL--------K--PNEALVK-
------K----------------------------PP-------KFE--VER-R------
-SVD-TR-IEIC-CG------AK-----------PG------------LLLSTMST----
------------L-EAL---------------GLDVQ-QC-V---I-S------------
-------------CFSDF----------------------SLQ-AS------CS------
------------------------------------------------------------
------------------------------------------------------------
------------------------------------------------------------
-------------------------------------------------------E----
------------------------------------AREHRT----------IL-SS---
------------------------------------------------ED-VKQTLFKTA
------------------------------------------------------------
------------------------------------------------------GYGG--
-----------------------------------------------------------R
CV----------------------------------------------------------
------------------------------------------------------------
------------------------------------------------------------
------------------------------------------------------------
------------------------------------------------------------
------------------------------------------------------------
------------------------------------------------------------
------------------------------------------------------------
-----------
>SmbHLH116
------------------------------------------------------------
------------------------------------MEDYY-------------------
--------------------------------------------------REN-------
-----------GNLLD--ELFALR-----------------SDLW-----------EST-
-------CLP--------------------------------------------------
--------MEMDS-----------SN----------------------------------
-----------FYCNNNNYDCFGD-----I------------------------------
-P---------------LS--SST-TTTTT------------------------------
--------------------------------------------------TT--------
------------------------------------------------------------
--------------TT------------------------------------TTSFE---
---DYN---------------------------------------------T--------
-------------------------------------------------------NFP--
IDQSQ--HCSLLLGG----L-P-P------------------------------------
-------------------QEMFI----------------------------------S-
------------PFS--------SQV----------------------------------
---------------E---------DLS---------SIF--------------------
--------------------------------------------EVGNF-----------
-------------------------GN---------------------------------
------------------------------------------------------------
---------------------------------------------CK-------LER---
-T-QST--------------------------------ESSAAIA---------------
--------------PAN-FNNI--------------------------------------
GLL---C-PN----------------------------------K-KA---------KT-
-----------------------------------------------------------N
KS----------------------------------------------------------
---NG-----------------E-PSK--------------NLMAE------R-------
-----------------------------RR-RKRLNGR--------------------L
SMLRSIV---------------------------------------P--------KI---
--S-K------------------------------------------------MDRTS-I
------------------LGDTID------------------------------------
----------------------------Y-------------------TKELLEKINN--
------------------------------------------------------------
------------------------------------------------------------
----------------------LQQ-------------E----------MELG-------
------------------------------------------------------------
--P---------SEL---------------------------------------------
-------SLMSIF-------------------------KNE--------K--PIEMFVR-
------N----------------------------SP-------KFN--VER-R------
NNID-TR-VEIN-CA------GK-----------SS------------LLLSTLTT----
------------L-DAF---------------GLEPQ-QC-V---I-S------------
-------------CFNDF----------------------AMQ-AS------CS------
------------------------------------------------------------
------------------------------------------------------------
------------------------------------------------------------
-------------------------------------------------------EGGTE
---------QVENEKNHHVEQGGFMQNGSMRDSAEQEVEQRG----------VI-NA---
------------------------------------------------EE-IKQALFRNA
------------------------------------------------------------
------------------------------------------------------GYAG--
-----------------------------------------------------------K
CI----------------------------------------------------------
------------------------------------------------------------
------------------------------------------------------------
------------------------------------------------------------
------------------------------------------------------------
------------------------------------------------------------
------------------------------------------------------------
------------------------------------------------------------
-----------
>SmbHLH119
------------------------------------------------------------
------------------------------------ME-YY-------------------
--------------------------------------------------NEN-------
-----------G-FLE--EVLYLI-----------------SDSW-----------DTT-
------NVVP--------------------------------------------------
--------MEM-------------SD----------------------------------
-----------FYNNVLNHD----------------------------------------
------------------S--SSF-VENNN------------------------------
--------------------------------------------------VT--------
------------------------------------------------------------
--------------LP------------------------------------CSSFE---
---GYS---------------------------------------------C--------
-------------------------------------------------------NLP--
FDQQSLINCS--------------------------------------------------
--------------------TSFY----------------------------------S-
------------PFC--------DELSP--------------------------------
-----PSSFP---SQE---------DFS---------SILD-------------------
-------------------------------------------DEVGNYS----------
-------------------FQNLEMGNIS-------------------------------
----------------NNNNNN--------------------------------------
----------------------------------------NVVIPCK-------LEE---
-I-QVC--------------------------------EGAGGGG---------------
--------------GAS-SFNI--------------------------------------
G-L---C-PEI---------------------------------R-KT---------KS-
-----------------------------------------------------------K
KI----------------------------------------------------------
---DG-----------------Q-PSK--------------NLMAE------R-------
-----------------------------RR-RKRLNDR--------------------L
SMLRSVV---------------------------------------P--------KI---
--S-K------------------------------------------------MDRTS-I
------------------LGDTID------------------------------------
----------------------------Y-------------------MKELLEKINN--
------------------------------------------------------------
------------------------------------------------------------
----------------------LQE-------------E----------MELE-------
------------------------------------------------------------
--P---------NQL---------------------------------------------
-------SLMSIF-------------------------KDV--------K--PNEMLVR-
------N----------------------------SP-------KFD--VER-R------
-GVD-TK-VEIC-CA------GK-----------PG------------LLLSTVTT----
------------L-EAL---------------GLEIQ-QC-V---I-S------------
-------------SFSDF----------------------AMQ-AS------CS------
------------------------------------------------------------
------------------------------------------------------------
------------------------------------------------------------
-------------------------------------------------------E----
------------------------------------EMEQRG----------VV-SS---
------------------------------------------------ED-IKQALFRNA
------------------------------------------------------------
------------------------------------------------------GYGG--
-----------------------------------------------------------K
CL----------------------------------------------------------
------------------------------------------------------------
------------------------------------------------------------
------------------------------------------------------------
------------------------------------------------------------
------------------------------------------------------------
------------------------------------------------------------
------------------------------------------------------------
-----------
>AT5G10570
------------------------------------------------------------
------------------------------------ME----------------------
------------------------------------------------------------
---------------T--ELTQLR-----------------KQES-----------NNL-
------NGV---------------------------------------------------
--N-GGF-MAI-------------DQ----------------------------------
-----------FVPNDWNFDYLC-------------------------------------
-----------------FN--NLL-QEDDN------------------------------
--------------------------------------------------ID--------
------------------------------------------------------------
--------------HPS-----------------------------------SSSLM---
---NLI---------------------------------------------S--------
-------------------------------------------------------QPPP-
LLHQP----------------PQP------------------------------------
-------------------SSPLY---------------------------------DSP
------------PLS--------SA-----------------------------------
------FDYPFL---E---------------------DIIHSSYS---------------
----------------------------------------PPPLILPAS-----------
--------------------Q-ENTNN---------------------------------
------------------------------------------------------------
--------------------------------------------YSP-------LME---
---ES-------------------------------------------------------
---------------KS-FISI--------------------------------------
--------GET---------------------------------N-KK---------RSN
-----------------------------------------------------------K
KL----------------------------------------------------------
---EG-----------------Q-PSK--------------NLMAE------R-------
-----------------------------RR-RKRLNDR--------------------L
SLLRSIV---------------------------------------P--------KI---
--T-K------------------------------------------------MDRTS-I
------------------LGDAID------------------------------------
----------------------------Y-------------------MKELLDKINK--
------------------------------------------------------------
------------------------------------------------------------
----------------------LQE-------------DE---------QELG-------
------------------------------------------------------------
------------SNS---------------------------------------------
-------HLSTLI---------------------------------------TNESMVR-
------N----------------------------SL-------KFE--VDQ-R------
-EVN-TH-IDIC-CP------TK-----------PG------------LVVSTVST----
------------L-ETL---------------GLEIE-QC-V---I-S------------
-------------CFSDF----------------------SLQ-AS------CF------
------------------------------------------------------------
------------------------------------------------------------
------------------------------------------------------------
-------------------------------------------------------E----
------------------------------------VGEQRY----------MV-TS---
------------------------------------------------EA-TKQALIRNA
------------------------------------------------------------
------------------------------------------------------GYGG--
-----------------------------------------------------------R
CL----------------------------------------------------------
------------------------------------------------------------
------------------------------------------------------------
------------------------------------------------------------
------------------------------------------------------------
------------------------------------------------------------
------------------------------------------------------------
------------------------------------------------------------
-----------
>AT5G65640
------------------------------------------------------------
------------------------------------ME--L-------------------
--------------------------------------------------STQ-------
-----------MNVFE--ELLVPT-----------------KQETT---------DNNI-
------NNLS-------------------------------------------F------
--N-GGFDHHH-------------HQ----------------------------------
-----------FFPNGYNIDYLC-------------------------------------
-----------------FN--NEE-EDENT------------------------------
--------------------------------------------------LL--------
------------------------------------------------------------
--------------YP-------------------------------------SSFM---
---DLI---------------------------------------------S--------
-------------------------------------------------------QPPPL
LLHQP----------------P-P------------------------------------
-------------------LQPL-----------------------------------SP
------------PLS--------SSATA-G------------------------------
----ATFDYPFL---E---------ALQ---------EIIDSSSS---------------
----------------------------------------SPPLILQNG-----------
--------------------QEENFNN---------------------------------
------------------------------------------------------------
----------------------------------------PMSYPSP-------LME---
-SDQS-------------------------------------------------------
---------------KS-F-SV--------------------------------------
G-Y---CGGET---------------------------------N-KK---------KS-
-----------------------------------------------------------K
KL----------------------------------------------------------
---EG-----------------Q-PSK--------------NLMAE------R-------
-----------------------------RR-RKRLNDR--------------------L
SMLRSIV---------------------------------------P--------KI---
--S-K------------------------------------------------MDRTS-I
------------------LGDAID------------------------------------
----------------------------Y-------------------MKELLDKINK--
------------------------------------------------------------
------------------------------------------------------------
----------------------LQD-------------EE---------QELG-------
------------------------------------------------------------
-NS---------NNS---------------------------------------------
-------HHSKLFG----------------------DLKDL--------N--ANEPLVR-
------N----------------------------SP-------KFE--IDR-R------
-DED-TR-VDIC-CS------PK-----------PG------------LLLSTVNT----
------------L-ETL---------------GLEIE-QC-V---I-S------------
-------------CFSDF----------------------SLQ-AS------CS------
------------------------------------------------------------
------------------------------------------------------------
------------------------------------------------------------
-------------------------------------------------------E----
------------------------------------GAEQRD----------FI-TS---
------------------------------------------------ED-IKQALFRNA
------------------------------------------------------------
------------------------------------------------------GYGG--
-----------------------------------------------------------S
CL----------------------------------------------------------
------------------------------------------------------------
------------------------------------------------------------
------------------------------------------------------------
------------------------------------------------------------
------------------------------------------------------------
------------------------------------------------------------
------------------------------------------------------------
-----------
>SmbHLH121
------------------------------------------------------------
------------------------------------ME----------------------
------------------------------------------------------------
--------------LT--QQDFFE-----------------AESW----------NNTT-
------------------------------------------------------------
------------------------------------------------------------
------------FANAWNIESPT-------------------------------------
-----------------FY--QEN-PESNSS-----------------------------
------------------LLG----------------------------LMM--------
------------------------------------------------------------
--------------SPS-----------------------------------QSNY----
------------------------------------------------------------
--------------------------------------------------------FPCH
DFQES-------------------------------------------------------
----------------------------------------------------------SY
------------PFL--------DSFT---------------------------------
------APLQLIHSST---------YNN---------SIIEERTM---------------
----------------------------------------VEEGQIGHF-----------
--------------------TNDFHGH---------------------------------
-------------------YED--------------------------------------
----------------------------------------SISCYNN-------IKM---
-E-QV-------------------------------------------------------
---------------AN-SRIV--------------------------------------
G--------E----------------------------------K-KS---------RSN
YK--------------------------------------------------------VK
KL----------------------------------------------------------
---EG-----------------Q-PSK--------------NLMAE------R-------
-----------------------------RR-RKRLNDR--------------------L
SMLRSIV---------------------------------------P--------KI---
--S-K------------------------------------------------MDRTS-I
------------------LGDTID------------------------------------
----------------------------Y-------------------VKELLDKINR--
------------------------------------------------------------
------------------------------------------------------------
----------------------LRE-------------EN--------EMEDE-------
------------------------------------------------------------
--I---------KDL---------------------------------------------
-------NFMGNF-------------------------KEL--------K--PYEGFVR-
------N----------------------------PP-------KWQ--LP---------
------------------------------------------------------------
------------------------------------------------------------
------------------------------------------------------------
------------------------------------------------------------
------------------------------------------------------------
------------------------------------------------------------
------------------------------------------------------------
------------------------------------------------------------
------------------------------------------------------------
------------------------------------------------------------
------------------------------------------------------------
------------------------------------------------------------
------------------------------------------------------------
------------------------------------------------------------
------------------------------------------------------------
------------------------------------------------------------
------------------------------------------------------------
------------------------------------------------------------
------------------------------------------------------------
------------------------------------------------------------
-----------
>SmbHLH56
------------------------------------------------------------
------------------------------------------------------------
------------------------------------------------------------
------------------------------------------------------------
------------------------------------------------------------
------------------------------------------------------------
-----------MFLQ---------------------------------------------
------------------S--EEL-DSY--------------------------------
------------------------------------------------------------
--------------------------------FD--------------------------
--------------EPI-----------------------------------SSYY----
------------------------------------------------------------
-----------------------------------------------------DSSSP--
------------------------------------------------------------
------------------------------------------------------------
-----------------------DGAQS--------------------------------
------SM----------------------------------------------------
------------------------------------------------------------
------------------------------------------------------------
------------------------------------------------------------
------------------------------------------------------------
------------------------------------------------------------
------------------------------------------------------------
------------------------------------------------------------
------------------------------------------------------------
------------------------------------------------------------
----------------------A--SK--------------NIMSE------R-------
-----------------------------NR-RKKLNER--------------------L
FALRAVV---------------------------------------P--------NI---
--S-K------------------------------------------------MDKAS-I
------------------IKDAIE------------------------------------
----------------------------Y-------------------IEELHKQERR--
------------------------------------------------------------
------------------------------------------------------------
----------------------IRG-------------EI---------SELE-------
------SG----------------------------------------------------
RSK---------KSSS--------------------------------------------
-------DLELDHDES-----------FDSKPKRSRRFEQQ------YGY--DSSGSTT-
------RSPPSF-----------------------SPVDV---LELR--VSS-M------
GEKT-VV-VSLT-CS------KR-----------TD------------TMVKVCEV----
------------F-ESL---------------NIKII-SA-N---I-T------------
-------------ALSGR----------------------LLK-TA------FI------
------------------------------------------------------------
------------------------------------------------------------
------------------------------------------------------------
-------------------------------------------------------EADEE
-------------------------------------ERDLL----------KL-RI---
------------------------------------------------ET-AIASLNDPD
------------------------------------------------------------
------------------------------------------------------SPMS--
-----------------------------------------------------------S
------------------------------------------------------------
------------------------------------------------------------
------------------------------------------------------------
------------------------------------------------------------
------------------------------------------------------------
------------------------------------------------------------
------------------------------------------------------------
------------------------------------------------------------
-----------
>SmbHLH62
------------------------------------------------------------
------------------------------------------------------------
------------------------------------------------------------
------------------------------------------------------------
------------------------------------------------------------
------------------------------------------------------------
-----------MLFQ---------------------------------------------
---------S-----------ESY------------------------------------
------------------------------------------------------------
--------------------------------LD--------------------------
--------------EPI-----------------------------------WSYY----
------------------------------------------------------------
-----------------------------------------------------DSSSP--
------------------------------------------------------------
------------------------------------------------------------
-----------------------DGACA--------------------------------
------------------------------------------------------------
------------------------------------------------------------
------------------------------------------------------------
------------------------------------------------------------
------------------------------------------------------------
------------------------------------------------------------
------------------------------------------------------------
------------------------------------------------------------
------------------------------------------------------------
------------------------------------------------------------
----------------------Q-SSK--------------NIMSE------R-------
-----------------------------NR-RKKLNER--------------------L
FALRAVV---------------------------------------P--------NI---
--TKK------------------------------------------------MDRAS-I
------------------IKDAID------------------------------------
----------------------------Y-------------------IEELHKQERR--
------------------------------------------------------------
------------------------------------------------------------
----------------------IRT-------------EI---------SDLE-------
----------------------------------------------------------FG
RSK---------KNT---------------------------------------------
-------HFELDEDESC----------LDLKHKRSRTLEQQ------YGY--DSSGSTT-
-----------------------------------TSFNSP--LELR--VSS-M------
GEKI-VA-VSLT-CS------KR-----------RD------------TMLKLCEV----
------------F-ESL---------------NIKII-SA-N---I-Y------------
-------------AFSGR----------------------LHK-TA------FI------
------------------------------------------------------------
------------------------------------------------------------
------------------------------------------------------------
-------------------------------------------------------EADEE
-------------------------------------ERDVL----------KL-RI---
------------------------------------------------ET-AIASLNDPD
------------------------------------------------------------
------------------------------------------------------SPMS--
------------------------------------------------------------
------------------------------------------------------------
------------------------------------------------------------
-----------------------------------------------S------------
------------------------------------------------------------
------------------------------------------------------------
------------------------------------------------------------
------------------------------------------------------------
------------------------------------------------------------
-----------
>AT5G57150
------------------------------------------------------------
------------------------------------MED---------------------
------------------------------------------------------------
-------------IVD--Q-------------EL-------SNYW-----------EPS-
------------------------------------------------------------
------------------------------------------------------------
-----------SFLQ---------------------------------------------
------------------N--EDF--EYD-------------------------------
------------------------------------------------------------
-------------------------RSWP---LE--------------------------
--------------EAI-----------------------------------SGSY----
------------------------------------------------------------
-----------------------------------------------------DSSSP--
------------------------------------------------------------
------------------------------------------------------------
-----------------------DGAAS--------------------------------
------SP----------------------------------------------------
------------------------------------------------------------
------------------------------------------------------------
------------------------------------------------------------
------------------------------------------------------------
------------------------------------------------------------
------------------------------------------------------------
------------------------------------------------------------
------------------------------------------------------------
------------------------------------------------------------
----------------------A--SK--------------NIVSE------R-------
-----------------------------NR-RQKLNQR--------------------L
FALRSVV---------------------------------------P--------NI---
--T-K------------------------------------------------MDKAS-I
------------------IKDAIS------------------------------------
----------------------------Y-------------------IEGLQYEEKK--
------------------------------------------------------------
------------------------------------------------------------
----------------------LEA-------------EI---------RELE-------
------S-----------------------------------------------------
-TP---------KSSL--------------------------------------------
-------SFSKDFDRD------------LLVPVTSKKMKQL------------DSGSST-
-----------------------------------SLIEV---LELK--VTF-M------
GERT-MV-VSVT-CN------KR-----------TD------------TMVKLCEV----
------------F-ESL---------------NLKIL-TS-N---L-T------------
-------------SFSGM----------------------IFH-TV------FI------
------------------------------------------------------------
------------------------------------------------------------
------------------------------------------------------------
-------------------------------------------------------ELRPN
IYWVVWFLVFMSIFGPTIIVI---------------WSIWFI----------KK-KI---
------------------------------------------------IL-SLWRMKKNK
------------------------------------------------------------
------------------------------------------------------RCCG--
------------------------------------------------------------
------------------------------------------------------------
------------------------------------------------------------
------------------------------------------------------------
------------------------------------------------------------
------------------------------------------------------------
------------------------------------------------------------
------------------------------------------------------------
------------------------------------------------------------
-----------
>AT4G29930
------------------------------------------------------------
------------------------------------MED---------------------
------------------------------------------------------------
-------------L-D--H-------------EY-------KNYW-----------ETT-
------------------------------------------------------------
------------------------------------------------------------
-----------MFFQ---------------------------------------------
------------------N--QEL--EFD-------------------------------
------------------------------------------------------------
--------------------------SWP---ME--------------------------
--------------EAF-----------------------------------SGSG----
------------------------------------------------------------
-----------------------------------------------------ESSSP--
------------------------------------------------------------
------------------------------------------------------------
-----------------------DGAAT--------------------------------
------SP----------------------------------------------------
------------------------------------------------------------
------------------------------------------------------------
------------------------------------------------------------
------------------------------------------------------------
------------------------------------------------------------
------------------------------------------------------------
------------------------------------------------------------
------------------------------------------------------------
------------------------------------------------------------
----------------------A-SSK--------------NVVSE------R-------
-----------------------------NR-RQKLNQR--------------------L
FALRSVV---------------------------------------P--------NI---
--S-K------------------------------------------------LDKAS-V
------------------IKDSID------------------------------------
----------------------------Y-------------------MQELIDQEKT--
------------------------------------------------------------
------------------------------------------------------------
----------------------LEA-------------EI---------RELE-------
------S-----------------------------------------------------
------------RSTLLENPV------RD-------------------------------
----YDCNFAETHLQDF----------SDNNDMRSKKFKQM-----------DYSTRVQ-
------H----------------------------YPIEV---LEMK--VTW-M------
GEKT-VV-VCIT-CS------KK-----------RE------------TMVQLCKV----
------------L-ESL---------------NLNIL-TT-N---F-S------------
-------------SFTSR----------------------LST-TL------FL------
------------------------------------------------------------
------------------------------------------------------------
------------------------------------------------------------
-------------------------------------------------------QVTLS
-------------LSPSLISL-------------------FG----------NV-IT---
------------------------------------------------ST-NYKILNASR
------------------------------------------------------------
------------------------------------------------------EYCT--
-----------------------------------------------------------C
LVLV--------------------------------------------------------
------------------------------------------------------------
------------------------------------------------------------
------------------------------------------------------------
------------------------------------------------------------
------------------------------------------------------------
------------------------------------------------------------
------------------------------------------------------------
-----------
>AT2G16910
------------------------------------------------------------
-----------------------MESN---------MQN---------------------
------------------------------------------------------------
-------------LLE--KLRPLVGA---RAWDY-------CVLWR--------LNEDQ-
------------------------------------------------------------
------------------------------------------------------------
-----------RFVKWMGCCCGGT-----E------------------------------
-LI--AE--N-------GT--EEF--SYGGC-----------------------------
---R-----------DVMFHHP------RTKSC---------------EFLS--------
----------------------HLPASIP---LD--------------------------
--------------SGI-----------------------------------YAETL---
---LTN---------------------------------------------QT-------
-----------------------------------GWLS--------------ESSEP--
SFMQE-TICTRVLI-------PIP-------GGL--VELFATRHV-------AEDQNVVD
FVMGH--------------CNMLM----------------DDS-----------VT-INM
------------MVA--------DEVES--------------------------------
------KPYGMLSGDI---------QQK---------GSKEEDMM-------NLPS-SYD
ISADQIRL----------------------NFLPQMSDYETQHLKMKSD-----------
-------------------YHHQALGYLP-------------------------------
----------------ENGNKE--------------------------------------
-----------------------------------------MMGMNP-------FNT---
-VEEDGIP---------------------------VIGEPSLLVN---------------
--------------EQQ-VVND--------------------------------------
KDM---N--EN---------------------------------G-RV---------DSG
SD--------CSDQID----------------------------------DEDDPKYKKK
SG----------------------------------------------------------
---KG-----------------S-QAK--------------NLMAE------R-------
-----------------------------RR-RKKLNDR--------------------L
YALRSLV---------------------------------------P--------RI---
--T-K------------------------------------------------LDRAS-I
------------------LGDAIN------------------------------------
----------------------------Y-------------------VKELQNEAKE--
------------------------------------------------------------
------------------------------------------------------------
----------------------LQD-------------EL---------EENS-------
------E-----------------------------------------------------
-TE---------DGSNRPQGG------MS-------------------------------
----LNGTVVTGFHPGL----------SCNSNVPS--VKQD------VDL--ENSNDKG-
------QEM--------------------------EP-------QVD--VAQ-L------
DGRE-FF-VKVI-CE------YK-----------PG------------GFTRLMEA----
------------L-DSL---------------GLEVT-NA-N---T-T------------
-------------RYLSL----------------------VSN-VF------KV------
------------------------------------------------------------
------------------------------------------------------------
------------------------------------------------------------
-------------------------------------------------------EKNDN
------EMVQAEHVRNSLLEITRNTSRGWQDDQM--ATGSMQ----------NE-KN---
------------------------------------------------EV-DYQHYDDHQ
------------------------------------------------------------
------------------------------------------------------HHNG--
-----------------------------------------------------------H
HHPFDHQMN-------------------QSAHHH--------------------------
------------------------------------------------------------
-----------------------------------HHHQHINHYHNQ-------------
------------------------------------------------------------
------------------------------------------------------------
------------------------------------------------------------
------------------------------------------------------------
------------------------------------------------------------
-----------
>SmbHLH102
-----------------MSMA---------------------------------------
-----------------------GLSS---------LEESS-----VNIYH---------
---------KYSNFKKI----------------------------SSTYYFTM-------
-----------EKALE--CLRPLVDS---KNWEY-------CVVWK--------LGDDP-
------------------------------------------------------------
---------------------------S--------------------------------
-----------RFIEWMGCCCSGA-----N------------------------------
-GV--DV--N-------VK--KEN-GGKQKF--T--------------------------
ALCR-----------DIKVQHPI-----RTKAC---------------EALA--------
--------------------------HCP---LSISLYSGIQGEVV--------TSNEPK
WINHA---------EIS-----------------------------------NSNLS---
---HVS---------------------------------------------TTLK-----
---------------------------------IEVFTE--------------LSRLISD
MFQIEFFDSLQELKGTLVLI-PVA-------GGL--VELYNSKLI-------HKDQKTIN
FI-----------------INRFKL----------------GS-----------EE-ANS
------------SIA--------QKEDQ--------------------------------
-----VLDFFPFEKSS---------FCA---------PLMQYATS--------FPS-S--
---------------------------------------APYISQVSESSA---------
---------------N-PSIQGSSTGSIP-------------------------------
----------------SN---E--------------------------------------
----------------------------------------RTLCHSP-------SDH---
-LSRNV---------------------------------PLSHAT---------------
--------------EGY-FEHM--------------------------------------
ELQ---C-GENL--------------------------------S-RM---------EGT
AFP-----WKQENYVV----------------------------------AGDMFTMGKK
RQ----------------------------------------------------------
---KGP----------------Y-QSK--------------NLVTE------R-------
-----------------------------KR-RNRIKDG--------------------L
FALRALV---------------------------------------P--------NI---
--S-K------------------------------------------------MDKVA-I
------------------LGDAVD------------------------------------
----------------------------Y-------------------INELQEKVKL--
------------------------------------------------------------
------------------------------------------------------------
----------------------YET-------------EL---------NEIE-------
------AE----------------------------------------------------
VTN---------NEAPE-------------------------------------------
-------MLLSDT-------------------------TEM--------S--KVSRPTN-
------QK---------------------------TQISI----EVE--MNQ-I------
GARE-FL-LKVS-GS------HK-----------SR------------GFTQLMKA----
------------M-NHL---------------GLEIV-NV-S---C-T------------
-------------TSGGE----------------------IVS-VF------IV------
------------------------------------------------------------
------------------------------------------------------------
------------------------------------------------------------
-------------------------------------------------------E----
-------------------------------------ANGDR----------VL-DA---
------------------------------------------------QK-LRSSLIELT
------------------------------------------------------------
------------------------------------------------------S-----
------------------------------------------------------------
------------------------------------------------------------
------------------------------------------------------------
------------------------------------------------------------
------------------------------------------------------------
------------------------------------------------------------
------------------------------------------------------------
------------------------------------------------------------
------------------------------------------------------------
-----------
>AT1G10610
-----------MM-----------------------------------------------
--------------------MMRGGER---------VKE---------------------
------------------------------------------------------------
-------------FLR--PFVDSR------TWDL-------CVIWK--------LGDDP-
------------------------------------------------------------
---------------------------S--------------------------------
-----------RFIEWVGCCCSGC-----Y------------------------------
-IDKNIK--L-------EN--SEE-GGTGRKKKA--------------------------
SFCR-----------DDHNKHRI-----RTLAC---------------EALS--------
--------------------------RFP---LF--------------------------
--------------MPL-----------------------------------YPGIH---
---GEV---------------------------------------------V--------
-----------------------------------------------------MSKSPKW
LVNSG--SKMEMFS-TRVLV-PVS-------DGL--VELFAFD-----------------
-------------------MRPFD------------------------------ES-MVH
------------LIM--------SRCTT--------------------------------
----FFEPFPEQRLQF---------RII---------PRAEESMSS----GVNLSV-E--
---------------------------------------GGGSSSVSNPS----------
------------------SETQNLFGNYP-------------------------------
----------------NASCVE--------------------------------------
----------------------------------------ILREEQTP--CL-IMNK---
-EKDVV------------------------------------------------------
------------------------------------------------------------
--------VQNA--------------------------------N-DS---------KAN
-----------------------------------------------------------K
KLL---------------------------------------------------------
-PTEN-----------------F-KSK--------------NLHSE------R-------
-----------------------------KR-RERINQA--------------------M
YGLRAVV---------------------------------------P--------KI---
--T-K------------------------------------------------LNKIG-I
------------------FSDAVD------------------------------------
----------------------------Y-------------------INELLVEKQK--
------------------------------------------------------------
------------------------------------------------------------
----------------------LED-------------ELKG------INEME-------
------CK----------------------------------------------------
------------EIAAE-------------------------------------------
-------EQSAIADPE----------------------AER------VSS--KSNKRVK-
------K--N-------------------------EV-------KIE--VHE-T------
GERD-FL-IRVV-QE-----HKQ-----------DG-------------FKRLIEA----
------------V-DLC---------------ELEII-DV-N---F-T------------
-------------RLDLT----------------------VMT-VL------NV------
------------------------------------------------------------
------------------------------------------------------------
------------------------------------------------------------
-------------------------------------------------------K----
------------------------------------ANKDGI----------AC-GI---
---------------------------------------------------LRDLLLKMM
------------------------------------------------------------
------------------------------------------------------ITSI--
------------------------------------------------------------
------------------------------------------------------------
------------------------------------------------------------
------------------------------------------------------------
------------------------------------------------------------
------------------------------------------------------------
------------------------------------------------------------
------------------------------------------------------------
------------------------------------------------------------
-----------
>AT4G21330
------------------------------------------------------------
---------------------MGGGSR---------FQE---------------------
------------------------------------------------------------
-------------PVR--------------------------------------------
------------------------------------------------------------
------------------------------------------------------------
------------------------------------------------------------
------------------------------------------------------------
------------------------------------------------------------
------------------------------------------------------------
------------------------------------------------------------
------------------------------------------------------------
------------------------------------------------------------
------------------------------------------------------------
------------------------------------------------------------
------------------------------------------------------------
------------------------------------------------------------
------------------------------------------------------------
------------------------------------------------------------
------------------------------------------------------------
------------------------------------------------------MSR---
-RKQVT------------------------------------------------------
------------------------------------------------------------
--------KEKE--------------------------------E-D-------------
------------------------------------------------------------
------------------------------------------------------------
---EN-----------------F-KSP--------------NLEAE------R-------
-----------------------------RR-REKLHCR--------------------L
MALRSHV---------------------------------------P--------IV---
--T-N------------------------------------------------MTKAS-I
------------------VEDAIT------------------------------------
----------------------------Y-------------------IGEL---QNN--
------------------------------------------------------------
------------------------------------------------------------
----------------------VKN-------------LLET------FHEME-------
------EA----------------------------------------------------
-PP---------EIDEE-------------------------------------------
-------QTDPMIKPE----------------------VE--------TS--DLNEEMK-
------KLGI-------------------------EE-------NVQ--LCK-I------
GERK-FW-LKII-TE------KR-----------DG------------IFTKFMEV----
------------M-RFL---------------GFEII-DI-S---L-T------------
-------------TSNGA----------------------ILI-SA------SV------
------------------------------------------------------------
------------------------------------------------------------
------------------------------------------------------------
-------------------------------------------------------Q----
------------------------------------TQE-------------LC-DV---
------------------------------------------------EQ-TKDFLLEVM
------------------------------------------------------------
------------------------------------------------------RSNP--
------------------------------------------------------------
------------------------------------------------------------
------------------------------------------------------------
------------------------------------------------------------
------------------------------------------------------------
------------------------------------------------------------
------------------------------------------------------------
------------------------------------------------------------
------------------------------------------------------------
-----------
>SmbHLH2
------------------MSEKLFL--------------------------------KGE
DKV----------------IMEEVLGS---------EA--------VEFF--SWSASNHM
LTE----FTSSRG--------------------------------DLGVQEAL-------
-----------CKIVE--GSD----------WTY-------AIYWQ--------VAKSK-
------SGKS-------------AL----------------------IWGDGHC------
--REAKLGQSE-------------------------------------------------
------------RGDDSR-HQKMM-----DGN----------------------------
KKKMVLQ--K-------IH--TCF-GGSED------------------------------
---------------DNIAAKLE-----SVSDVEV-------------FYLT--------
--------------------------SMY---YIFPFDKAS----------------TPS
--------------QSF-----------------------------------NSARS---
---IWV---------------------------------------------SD-------
----------------------------------LKGCV---------------EHFQSR
SYLAK-LARF----ETLVFV-PLK-------SGV--------------------------
----------------------VEL-------------GSVKS-----------IP-EDQ
------------NLI--------QMVKT-SVV----------------------------
----VSNPP-----------------------------QPKTIPKI---FGRELSL-G--
---------------------------------------GAKSGPISINF----------
-----------------SPKVEDELTFAS-------------------DAY---------
------------------------------------------------------------
--------------------------------------------------------E---
-VQAA-------------------------------LGTSQVYGSSSNGY----------
--------------RSD-EGEG--------------------------------------
KLY---KEE--------------------L-DE-----------R-KP------------
--------------------------------------------------------RKRG
RK----------------------------------------------------------
-PANGRE---------------E-ALN--------------HVEAE------R-------
-----------------------------QR-REKLNQR--------------------F
YALRAVV---------------------------------------P--------NI---
--S-K------------------------------------------------MDKAS-L
------------------LGDAIA------------------------------------
----------------------------Y-------------------ITDLQARIRV--
------------------------------------------------------------
------------------------------------------------------------
----------------------LDA-------------------------EKE-------
-------MV--------------------------------------------------G
D-----------------------------------------------------------
-----------------------------------KQKQQV-------I-----------
-----------P--------------------------------EID--FHQ-R------
-QDD-AV-VRVS-CP------LN-----------VH------------PVSRVLKT----
------------F-QEH---------------QVVAQ-ES-N---V-S------------
-------------LTENS---------------------KLVH-TF------SI------
------------------------------------------------------------
------------------------------------------------------------
------------------------------------------------------------
-------------------------------------------------------RAPG-
-----------------------------------------P-------------AA---
------------------------------------------------ED-LKEKLTAAL
------------------------------------------------------------
------------------------------------------------------S-----
-----------------------------------------------------------K
------------------------------------------------------------
------------------------------------------------------------
------------------------------------------------------------
------------------------------------------------------------
------------------------------------------------------------
------------------------------------------------------------
------------------------------------------------------------
------------------------------------------------------------
-----------
>AT4G16430
------------------MGQKFWE--------------------------------NQE
DRA----------------MVESTIGS---------EA--------CDFFISTASASNTA
LSK----LVSPPS--------------------------------DSNLQQGL-------
-----------RHVVE--GSD----------WDY-------ALFWL--------ASNVN-
------SSDG------------CVL----------------------IWGDGHC------
--R-VKKGAS--------------------------------------------------
-------------GEDYS-QQDEI------------------------------------
-KRRVLR--K-------LH--LSF-VGSDE------------------------------
---------------DHRLVKSG-----ALTDLDM-------------FYLA--------
--------------------------SLY---FSFRCDTNK---------------YGPA
--------------GTY-----------------------------------VSGKP---
---LWA---------------------------------------------AD-------
----------------------------------LPSCL---------------SYYRVR
SFLAR-SAGF----QTVLSV-PVN-------SGV--------------------------
----------------------VEL-------------GSLRH-----------IP-EDK
------------SVI--------EMVKS-VFG----------------------------
----GSDFV-----------------------------QAKEAPKI---FGRQLSL-G--
---------------------------------------GAKPRSMSINF----------
-----------------SPKTEDDTGFSL-------------------ESY---------
------------------------------------------------------------
--------------------------------------------------------E---
-VQAI-------------------------------GGSNQVY-----GY----------
--------------EQG-KDE---------------------------------------
TLY---LT-----------------------DE-----------Q-KP------------
--------------------------------------------------------RKRG
RK----------------------------------------------------------
-PANGRE---------------E-ALN--------------HVEAE------R-------
-----------------------------QR-REKLNQR--------------------F
YALRAVV---------------------------------------P--------NI---
--S-K------------------------------------------------MDKAS-L
------------------LADAIT------------------------------------
----------------------------Y-------------------ITDMQKKIRV--
------------------------------------------------------------
------------------------------------------------------------
----------------------YET-------------------------EKQ-------
-------IM--------------------------------------------------K
R-----------------------------------------------------------
-----------------------------------RESNQI-------T-----------
-----------P---------------------------A----EVD--YQQ-R------
-HDD-AV-VRLS-CP------LE-----------TH------------PVSKVIQT----
------------L-REN---------------EVMPH-DS-N---V-A------------
-------------ITEEG----------------------VVH-TF------TL------
------------------------------------------------------------
------------------------------------------------------------
------------------------------------------------------------
-------------------------------------------------------RPQG-
-----------------------------------------G-----------C-TA---
------------------------------------------------EQ-LKDKLLASL
------------------------------------------------------------
------------------------------------------------------S-----
-----------------------------------------------------------Q
------------------------------------------------------------
------------------------------------------------------------
------------------------------------------------------------
------------------------------------------------------------
------------------------------------------------------------
------------------------------------------------------------
------------------------------------------------------------
------------------------------------------------------------
-----------
>SmbHLH5
---------------------MEWIHG-----QPISRALRSFPSSS------TLANSGEQ
QAS----------------QLGTFLAT---------TAPQAPSDLKRDYMVEALQQLGID
VRP----LMRPPSRKPY------------------PDWIDRVHQFQKGYKHKL-------
-----------SDLVE--RPNAAN-----FSWNY-------AIFWQ--------ISRSK-
------SGEL-------------VL----------------------GWGDGCC------
--REPREGEERDVKRIF-------NL----------------------------------
------------RLDDEA-QQRM-------------------------------------
-RKRVLQ--K-------LH--ILF-GGTDD------------------------------
---------------DNYAFGLD-----RVTDTEM-------------FFLA--------
--------------------------SMY---FSFPRGEG-----------------GPG
--------------KCF-----------------------------------GSGKH---
---LWL---------------------------------------------SD-------
----------------------------------ALTSS---------------LDYCAR
SFLAK-SAGM----QTIVMI-PTD-------VGV--------------------------
----------------------VEL-------------GSVRS-----------IP-ESL
------------ELL--------QNIKS-CFS------------SFLSLVRDK-------
---QAAGKAVVPENNE--------RNN----PRLL-----NGNPKI---FGHDLNL-S--
---------------------------------------TQFREKLAVR-----------
-------------------KAEERP----------------------WDIY-QNGNRMPF
VN---AQNGLHAAACSQFSNMKP---------GKPGELYGHQT--PAH---N---LLNRG
KEELRL----------------------------------NNFQHQK----PAARMQ---
-IDFT-------------------------------GSTSRPIVSPAHTV----------
--------------ESE-HSDV--------------------------------------
EAS---FKEDRAGPV----------------DE-----------K-RP------------
--------------------------------------------------------RKRG
RK----------------------------------------------------------
-PANGRE---------------E-PLN--------------HVEAE------R-------
-----------------------------QR-REKLNQR--------------------F
YALRAVV---------------------------------------P--------NI---
--S-K------------------------------------------------MDKAS-L
------------------LGDAIA------------------------------------
----------------------------Y-------------------ITELQKKLRD--
------------------------------------------------------------
------------------------------------------------------------
----------------------MES-------------------------ERE-------
------LRL--------------------------------------------------G
STS---------RDAMASE--------DS--------------P----------------
-----------------------------------SSENQI-------QG----------
-----------P--------------------------------DIK--IEA-A------
-NDE-VI-VRVS-CP------LE-----------TH------------PISRVIQT----
------------F-KEA---------------QINIV-ES-K---L-S------------
-------------AGNGT----------------------VYH-TF------VL------
------------------------------------------------------------
------------------------------------------------------------
------------------------------------------------------------
-------------------------------------------------------KSSG-
-------------------------------------------------------SE---
------------------------------------------------QL-TKERLLAAF
------------------------------------------------------------
------------------------------------------------------S-----
-----------------------------------------------------------N
ESHSLRQLS--------------------PVGQ---------------------------
------------------------------------------------------------
------------------------------------------------------------
------------------------------------------------------------
------------------------------------------------------------
------------------------------------------------------------
------------------------------------------------------------
------------------------------------------------------------
-----------
>SmbHLH36
------------M-------TMMW---------------------------------SDE
DKT----------------MVAAVLGT---------KA--------FDYLMSSLVSAECS
-------LMAMGS--------------------------------DENLQNKL-------
-----------SDLVE--CPNAAN-----FSWNY-------AIFWQ--------ISRSK-
------SGEL-------------VL----------------------GWGDGCC------
--REAREGEESEVTRIL-------NL----------------------------------
------------RLEDEA-QQKM-------------------------------------
-RKRVLQ--K-------LH--MFF-GGTDE------------------------------
---------------DNFVFRLD-----RVTDIEL-------------FFLA--------
--------------------------SMY---FSFPRGQG-----------------GPG
--------------KCF-----------------------------------GAGKH---
---VWL---------------------------------------------SD-------
----------------------------------VMKLS---------------VDYCSR
SFLIK-SAGM----QTIVLI-PTD-------VGV--------------------------
----------------------VEL-------------GSVRT-----------IP-ESL
------------ELV--------HSIKS-CFS------------SFIARVRAK-------
---QAASVTVVAEKKD--------GNNAM-FPSVVPYEQSKGNPKI---FGQNLES-G--
--------------------------------------CIQIREKLAVR-----------
-------------------KAVDRP----------------------LEMY-RSGNRHPF
MN---AQNGVHPVPWASFGNVKP---------GNPVELYNRQA--HPN---NLRELVNGG
REELRL----------------------------------NNLHHQK----PGT-MQ---
-IDFT---------------------------------NSRPVVSPVQTV----------
--------------ESE-HSDV--------------------------------------
EVS---CKENHTGPA----------------DE-----------R-RP------------
--------------------------------------------------------RKRG
RK----------------------------------------------------------
-PANGRE---------------E-PLN--------------HVEAE------R-------
-----------------------------QR-REKLNQL--------------------F
YALRAVV---------------------------------------P--------NI---
--S-K------------------------------------------------MDKAS-L
------------------LGDAIF------------------------------------
----------------------------H-------------------ITDMQKRIRD--
------------------------------------------------------------
------------------------------------------------------------
----------------------AEN-------------------------ELE-------
-------RL--------------------------------------------------G
RTS---------RDA---------------------------------------------
------------------------------------------------------------
-----------A--------------------------------DIN--IEA-A------
-SDE-VI-VRVE-CP------LE-----------TH------------PVSRVIEA----
------------F-KEA---------------QVSVV-ES-K---L-A------------
-------------AGNDT----------------------VYH-TF------VV------
------------------------------------------------------------
------------------------------------------------------------
------------------------------------------------------------
-------------------------------------------------------KSSG-
-------------------------------------------------------SE---
------------------------------------------------QL-TKEKLLAAV
------------------------------------------------------------
------------------------------------------------------S-----
-----------------------------------------------------------K
------------------------------------------------------------
------------------------------------------------------------
------------------------------------------------------------
------------------------------------------------------------
------------------------------------------------------------
------------------------------------------------------------
------------------------------------------------------------
------------------------------------------------------------
-----------
>AT1G01260
------------M----NIGRLVW---------------------------------NED
DKA----------------IVASLLGK---------RA--------LDYLL-SNSVSNAN
L------LMTLGS--------------------------------DENLQNKL-------
-----------SDLVE--RPNASN-----FSWNY-------AIFWQ--------ISRSK-
------AGDL-------------VL----------------------CWGDGYC------
--REPKEGEKSEIVRIL-------SM----------------------------------
------------GREEET-HQTM-------------------------------------
-RKRVLQ--K-------LH--DLF-GGSEE------------------------------
---------------ENCALGLD-----RVTDTEM-------------FLLS--------
--------------------------SMY---FSFPRGEG-----------------GPG
--------------KCF-----------------------------------ASAKP---
---VWL---------------------------------------------SD-------
----------------------------------VVNSG---------------SDYCVR
SFLAK-SAGI----QTVVLV-PTD-------LGV--------------------------
----------------------VEL-------------GSTSC-----------LP-ESE
------------DSI--------LSIRS-LFT------------SSLPPVRA--------
----VALPVTVAEKID---------DNR---------------TKI---FGKDLHN-SGF
LQHHQHHQQ-------------------QQQQPPQQQQHRQFREKLTVR-----------
-------------------KMDDRAPKRL-------------------DAYPNNGNRFMF
SNPGTNNNTLLSPTWVQPENYT-----------RPINV--KEV--PST---DEFKFLPLQ
QSSQ------------------------------------RL--------LPPAQMQ---
-IDFS-------------------------------AASSR--------A----------
--------------SEN-NSDG--------------------------------------
EGG---GEWADAVG---------------A-DES--------GNN-RP------------
--------------------------------------------------------RKRG
RR----------------------------------------------------------
-PANGRA---------------E-ALN--------------HVEAE------R-------
-----------------------------QR-REKLNQR--------------------F
YALRSVV---------------------------------------P--------NI---
--S-K------------------------------------------------MDKAS-L
------------------LGDAVS------------------------------------
----------------------------Y-------------------INELHAKLKV--
------------------------------------------------------------
------------------------------------------------------------
----------------------MEA-------------------------ERE-------
-------RL--------------------------------------------------G
Y-----------------------------------------------------------
-----------------------------------SSNPPI-------SL--D-------
-----------S--------------------------------DIN--VQT-S------
-GED-VT-VRIN-CP------LE-----------SH------------PASRIFHA----
------------F-EES---------------KVEVI-NS-N---L-E------------
-------------VSQDT----------------------VLH-TF------VV------
------------------------------------------------------------
------------------------------------------------------------
------------------------------------------------------------
-------------------------------------------------------K----
-------------------------------------------------------SE---
------------------------------------------------EL-TKEKLISAL
------------------------------------------------------------
------------------------------------------------------S-----
-----------------------------------------------------------R
EQTNSVQSR-------------------TSSGR---------------------------
------------------------------------------------------------
------------------------------------------------------------
------------------------------------------------------------
------------------------------------------------------------
------------------------------------------------------------
------------------------------------------------------------
------------------------------------------------------------
-----------
>AT2G46510
------------M----NMSDLGW---------------------------------DDE
DKS----------------VVSAVLGH---------LA--------SDFLR-ANSNSNQN
L------FLVMGT--------------------------------DDTLNKKL-------
-----------SSLVD--WPNSEN-----FSWNY-------AIFWQ--------QTMSR-
------SGQQ-------------VL----------------------GWGDGCC------
--REPNEEEESKVVRSYN----FNNM----------------------------------
------------GAEEET-WQDM-------------------------------------
-RKRVLQ--K-------LH--RLF-GGSDE------------------------------
---------------DNYALSLE-----KVTATEI-------------FFLA--------
--------------------------SMY---FFFNHGEG-----------------GPG
--------------RCY-----------------------------------SSGKH---
---VWL---------------------------------------------SD-------
----------------------------------AVNSE---------------SDYCFR
SFMAK-SAGI----RTIVMV-PTD-------AGV--------------------------
----------------------LEL-------------GSVWS-----------LP-ENI
------------GLV--------KSVQA-LF------------------MRR--------
----VTQPVMVTSNTN---------MTG-------------GIHKL---FGQDLSG-A--
---------------------------------------HAYPKKLEVR-----------
-------------------RNLDER-----------------------------------
---------FTPQSWEGYNNNK-----------GPTFGY---T--PQR---DDVKVLENV
NMVV------------------------------------DNNNYK---------TQ---
-IEFA-------------------------------GSSVAASSNPSTNT----------
--------------QQE-KSE---------------------------------------
--S---CTEKRPVSLLAGAG-----IVSVV-DE-----------K-RP------------
--------------------------------------------------------RKRG
RK----------------------------------------------------------
-PANGRE---------------E-PLN--------------HVEAE------R-------
-----------------------------QR-REKLNQR--------------------F
YALRSVV---------------------------------------P--------NI---
--S-K------------------------------------------------MDKAS-L
------------------LGDAIS------------------------------------
----------------------------Y-------------------IKELQEKVKI--
------------------------------------------------------------
------------------------------------------------------------
----------------------MED-------------------------E---------
-------RV--------------------------------------------------G
TD--------------KSL-----------------------------------------
-----------------------------------SESNTI-------TV--EES-----
-----------P--------------------------------EVD--IQA-M------
-NEE-VV-VRVI-SP------LD-----------SH------------PASRIIQA----
------------M-RNS---------------NVSLM-EA-K---L-S------------
-------------LAEDT----------------------MFH-TF------VI------
------------------------------------------------------------
------------------------------------------------------------
------------------------------------------------------------
-------------------------------------------------------KSNN-
-----------------------------------------G-------------SD---
------------------------------------------------PL-TKEKLIAAF
------------------------------------------------------------
------------------------------------------------------Y-----
-----------------------------------------------------------P
E-TSSTQPP-------------------LPSSSS--------------------------
------------------------------------------------------------
-----------------------------------QVSGDI-------------------
------------------------------------------------------------
------------------------------------------------------------
------------------------------------------------------------
------------------------------------------------------------
------------------------------------------------------------
-----------
>SmbHLH11
------------------------------------------------------------
--------------------MENLS-S---------NSSP------SQ------------
----------PIS-----------------------------------LQKIL-------
-----------QYIIY--NHQEW--------WVY-------GIFWQ--------ASKDV-
------NNRL-------------IL----------------------SWGDGHF------
--R-GIKDTDSVKTYHG-------GG----------------------------------
------------QY-----HQLQ-------------------------------------
-KK----------------------------FG---------------------------
---------------FDVISNNN--TNNNVTDLEW-------------FYMV--------
--------------------------SMP---QCFMAEDD-----------------LIV
--------------RAY-----------------------------------ASATH---
---VWL---------------------------------------------AS-------
----------------------------------YYELQ---------------LYSCER
AKEAN-LHGI----RTIVCI-STP-------IGV--------------------------
----------------------VEL-------------GSSDI-----------IQ-ENW
------------EFV--------QFIKS-LFG----------------------------
------------------------------------------------------------
-----------------------------------------SDNNMNMTS----------
-----------------PLP-INQ------------------------------------
------------------------------------VTFGDHQ--RVV-----KGGSPNQ
EE--------------------------------------DIQIKQE--------MT---
-I-GN-------------------------------ILSESG------------------
--------------NSE-FEND--------------------------------------
DSS---MINNVVN-----------------------------------------------
-------------------------------------------------------RSIKQ
RK----------------------------------------------------------
-KTSSSN---------------A-IVI--------------HVEAE------R-------
-----------------------------KR-REKLNHR--------------------F
YALRSVV---------------------------------------P--------YV---
--S-K------------------------------------------------MNKAS-L
------------------LGDAVT------------------------------------
----------------------------Y-------------------INELKAKIKT--
------------------------------------------------------------
------------------------------------------------------------
----------------------LES-------------KLIE------------------
------------------------------------------------------------
PQK---------KHILMEQ-----------------------------------------
-----------------------------------HDSQSA-------SS--VVTDGAN-
------NKAL-F--SSSC--------------YKRARNEL----EID--VEI-V------
-GSE-GI-IRVQ-SL------DV-----------NY------------PCTRLMNA----
------------M-REM---------------EFQIY-HA-S---F-Y------------
-------------SVKDL----------------------MLQ-DV------VI------
------------------------------------------------------------
------------------------------------------------------------
------------------------------------------------------------
-------------------------------------------------------RVPE-
-----------------------------------------E----------FS-NE---
------------------------------------------------EM-LKSAIITKL
------------------------------------------------------------
------------------------------------------------------S-----
-----------------------------------------------------------V
NEN---------------------------------------------------------
------------------------------------------------------------
------------------------------------------------------------
------------------------------------------------------------
------------------------------------------------------------
------------------------------------------------------------
------------------------------------------------------------
------------------------------------------------------------
-----------
>SmbHLH110
------------------------------------------------------------
--------------------MQDIL-S---------TSSS------SS------------
----------PPSLL-------------------------------NTLQKRL-------
-----------QFIIQ--SRQEW--------WVY-------SIFWQ--------ASKDG-
------NGRL-------------IF----------------------SWGDGYF------
--H-GTKDK---------------------------------------------------
------------------------------------------------------------
------------------------------------------------------------
---------------VCITSADN--NNVGVGDTEM-------------FYTV--------
--------------------------SAP---SCFVLEDD-----------------LIV
--------------HTY-----------------------------------SSGSY---
---VWL---------------------------------------------NN-------
----------------------------------YYELQ---------------IYNFDR
AKEAH-LHGI----RTLLCV-STP-------HGV--------------------------
----------------------IEL-------------GSADV-----------IQ-ENL
------------EFV--------QLITS-LFG----------------------------
------------------------------------------------------------
-----------------------------------------LGKQINNNH----------
-----------------GLSRFNF------------------------------------
------------------------------------APLGDHN--K--------------
----------------------------------------DTKSNVE--------ML---
-ITGN-------------------------------KSSDSG------------------
--------------NSD-YDN---------------------------------------
ESS---AIKYAHS-----------------------------------------------
-------------------------------------------------------PKKRG
RK----------------------------------------------------------
-SNSSST---------------T-MKN--------------HVEAE------R-------
-----------------------------QR-REKLNNR--------------------F
YALRSVV---------------------------------------P--------NV---
--S-K------------------------------------------------MDKAS-L
------------------LANAVT------------------------------------
----------------------------Y-------------------INELKAKVEE--
------------------------------------------------------------
------------------------------------------------------------
----------------------FKA-------------KVNELES---SMKNQ-------
-------YQ--------------------------------------------------K
PAS---------RNTVQEM-----------------------------------------
-----------------------------------YDSPST-------SS--AVVDRVN-
------RINS-S--FAWC--------------GNGAYG-M----EIE--VKI-I------
-GVE-AM-VRVH-SP------NV-----------NY------------PCTRLMNV----
------------L-SEL---------------EFQIH-HA-S---V-S------------
-------------CVKDM----------------------MLQ-DV------VI------
------------------------------------------------------------
------------------------------------------------------------
------------------------------------------------------------
-------------------------------------------------------GVPH-
-----------------------------------------N----------LI-NE---
------------------------------------------------EA-IKSVILTKL
------------------------------------------------------------
------------------------------------------------------S-----
-----------------------------------------------------------V
AYI---------------------------------------------------------
------------------------------------------------------------
------------------------------------------------------------
------------------------------------------------------------
------------------------------------------------------------
------------------------------------------------------------
------------------------------------------------------------
------------------------------------------------------------
-----------
>SmbHLH54
-------MTDYSL-----PTMNLWN-----------------------------NTTSDD
NVS----------------MMEAFM-----------SSD-------LSFWANTSTSTTSA
VVSGVNSNLLPNNNTPSVFPPSACASTVTASAAVDASKSMPFFN-QETLQQRL-------
-----------QTLID--GARET--------WTY-------AIFWQ-------SSVVDF-
------TSPS-------------VL----------------------GWGDGYY------
--K-GEEDKAKRKSAVS-------SP----------------------------------
------------AYIT---EQEH-------------------------------------
-RKKVLR--E-------LN--SLI-SGTQV------------------------------
---------------GNDDAVDE-----EVTDTEW-------------FFLI--------
--------------------------SMT---QSFVSGSG-----------------LPG
--------------QAL-----------------------------------YSSSP---
---IWV---------------------------------------------AG-------
----------------------------------AEKLA---------------ASHCER
VRQAQ-GFGL----QTIVCI-PSA-------NGV--------------------------
----------------------VEL-------------GSTEL-----------II-QSS
------------DLM--------NKVRV-LFNFNNDL-------GSGSWAVQP---ESDP
SALWLTDP--TSSGMEVRDSLNTVQTNS----------VPSSNS------NKQIAY-G--
--------------------------------------NESNHQSGNGHSSCNQ------
-----------QQQNN-PPQQQTQ------------------------GFFTRELN---F
SEFGFDGSS--NRNGNSSVSCKP--------ESGEILNFGDST--KKSAC-SGNGNLFSG
QSQFG----AVEE---------------------------NNKNKKR--------SA---
-TSR--------------------------------GSNEEGMLSFISGT---------V
LPSSGMKSGGGGGEDSD-HSDL--------------------------------------
-----------------------------E-PE-----------K-RP------------
--------------------------------------------------------RKRG
RK----------------------------------------------------------
-PANGRE---------------E-PLN--------------HVEAE------R-------
-----------------------------QR-REKLNQR--------------------F
YALRAVV---------------------------------------P--------NV---
--S-K------------------------------------------------MDKAS-L
------------------LGDAIS------------------------------------
----------------------------Y-------------------INELKSKLQT--
------------------------------------------------------------
------------------------------------------------------------
----------------------TES-------------------------DKE-------
-------DL--------------------------------------------------K
SQV---------EDLKKEL-----------------------------------------
-----------------------------------ASK----------DS--RRPGPPP-
------PKQD-L-KMSSH--------------TGGKIVDL----DID--VKI-I------
-GWD-AM-IRIQ-CN------KK-----------NH------------PAARLMAA----
------------L-MEL---------------DLDVH-HA-S---V-S------------
-------------VVNDL----------------------MIQ-QA------TV------
------------------------------------------------------------
------------------------------------------------------------
------------------------------------------------------------
-------------------------------------------------------KMGS-
-----------------------------------------R----------HY-TE---
------------------------------------------------EQ-LRIALTSRI
------------------------------------------------------------
------------------------------------------------------A-----
-----------------------------------------------------------E
AS----------------------------------------------------------
------------------------------------------------------------
------------------------------------------------------------
------------------------------------------------------------
------------------------------------------------------------
------------------------------------------------------------
------------------------------------------------------------
------------------------------------------------------------
-----------
>SmbHLH58
ME-----LTEYRL---WSSNTNTIN-------------------------------SSDD
N------------------MMDAFL-----------SSDP------PSFWPGGNTTAPSN
RTS---ISPAPENGGGD---------------------TMPFFS-QESLQQRL-------
-----------QTLID--GAHES--------WAY-------AIFWQ-----SSSSVVDF-
------ASPS-------------VL----------------------GWGDGYY------
--K-GEEDKNKRKTNSS-------SP----------------------------------
------------DFLA---EQEH-------------------------------------
-RKKVLR--E-------LN--SLI-SGVQTAVG---------------------------
---------------GADDSVDE-----EVTDTEW-------------FFLI--------
--------------------------SMT---QSFVNGNG-----------------LPG
--------------LAM-----------------------------------YSSSP---
---IWV---------------------------------------------TG-------
----------------------------------AEGLA---------------ASQCER
ARQAQ-GFGL----QTIVCI-PSA-------NGV--------------------------
----------------------VEL-------------GSTEL-----------IF-QSS
------------DLM--------NKVKY-LFNFNIDMG-SVTGSGSGSGVVHP---EPDP
SALWLTDP-----------------SSS----------VVEAN------VSKQLVF----
--------------------------------------GNENSENGAKHS----------
--------------------QQTQ------------------------GFFTRELN---F
SSYGFDGSSTRNKNGKTSVSCKP--------ESGEILNFGDGN--KRS------GSLFSG
QSKFGPR-PGLVE---------------------------ENKNKKR-------------
------------------------------------GNNEEGILSFVSGV---------I
LPTSTTEKSGGGG-DSD-HSDL--------------------------------------
EAS---VVKET----------------VVE-PE-----------K-KP------------
--------------------------------------------------------RKRG
RK----------------------------------------------------------
-PANGRE---------------E-PLN--------------HVEAE------R-------
-----------------------------QR-REKLNQR--------------------F
YALRAVV---------------------------------------P--------NV---
--S-K------------------------------------------------MDKAS-L
------------------LGDAIA------------------------------------
----------------------------Y-------------------INDLKLKVQN--
------------------------------------------------------------
------------------------------------------------------------
----------------------SES-------------------------DKE-------
-------DL--------------------------------------------------R
SQI---------ECLRKEL-----------------------------------------
-----------------------------------ANKGSS-----------NYPGPLP-
------SNQD-L-----------------------KIVDM----DID--VKV-I------
-GWD-AM-IRIQ-CS------KK-----------NH------------PAARLMAA----
------------L-KDL---------------DLDVH-HA-S---V-S------------
-------------VVNDI----------------------MIQ-QA------TV------
------------------------------------------------------------
------------------------------------------------------------
------------------------------------------------------------
-------------------------------------------------------KMGS-
-----------------------------------------R----------LY-AQ---
------------------------------------------------EQ-LRIALTSKI
------------------------------------------------------------
------------------------------------------------------A-----
-----------------------------------------------------------E
SR----------------------------------------------------------
------------------------------------------------------------
------------------------------------------------------------
------------------------------------------------------------
------------------------------------------------------------
------------------------------------------------------------
------------------------------------------------------------
------------------------------------------------------------
-----------
>AT1G32640
-------MTDYRL----QPTMNLW--------------------------------TTDD
NAS----------------MMEAFMS----------SSDI------STLWPPASTTTTTA
TTE---TTPTPAMEIPA----------------------QAGFN-QETLQQRL-------
-----------QALIE--GTHEG--------WTY-------AIFWQ--------PSYDF-
------SGAS-------------VL----------------------GWGDGYY------
--K-GEEDKANPRRRSS-------SP----------------------------------
------------PFSTPA-DQEY-------------------------------------
-RKKVLR--E-------LN--SLI-SGGVA------------------------------
---------------PSDDAVDE-----EVTDTEW-------------FFLV--------
--------------------------SMT---QSFACGAG-----------------LAG
--------------KAF-----------------------------------ATGNA---
---VWV---------------------------------------------SG-------
----------------------------------SDQLS---------------GSGCER
AKQGG-VFGM----HTIACI-PSA-------NGV--------------------------
----------------------VEV-------------GSTEP-----------IR-QSS
------------DLI--------NKVRI-LFNFDGGAG-DL---SGLNWNLDPDQGENDP
S-MWINDPIGTPGSNE--------PGNG----------APSSSSQL---FSKSIQF----
--------------------------------------ENGSSSTITENPNLD-------
------------PTPS-PVHSQTQNPKFN-------------------NTFSRELN---F
ST-------------SSSTLVKP--------RSGEILNFGDEG--KRSSG-NPDPSSYSG
QTQF------------------------------------ENKRKRSM------------
------------------------------------VLNEDKVLSFGDKT----------
-----------AG-ESD-HSDL--------------------------------------
EAS---VVKEV----------------AVE--------------K-RP------------
--------------------------------------------------------KKRG
RK----------------------------------------------------------
-PANGRE---------------E-PLN--------------HVEAE------R-------
-----------------------------QR-REKLNQR--------------------F
YALRAVV---------------------------------------P--------NV---
--S-K------------------------------------------------MDKAS-L
------------------LGDAIA------------------------------------
----------------------------Y-------------------INELKSKVVK--
------------------------------------------------------------
------------------------------------------------------------
----------------------TES-------------------------EKL-------
-------QI--------------------------------------------------K
NQL---------EEVKLEL-----------------------------------------
-----------------------------------AGRKAS-------ASGGDMSSSCS-
---------------------------------SIKPVGM----EIE--VKI-I------
-GWD-AM-IRVE-SS------KR-----------NH------------PAARLMSA----
------------L-MDL---------------ELEVN-HA-S---M-S------------
-------------VVNDL----------------------MIQ-QA------TV------
------------------------------------------------------------
------------------------------------------------------------
------------------------------------------------------------
-------------------------------------------------------KMGF-
-----------------------------------------R----------IY-TQ---
------------------------------------------------EQ-LRASLISKI
------------------------------------------------------------
------------------------------------------------------G-----
------------------------------------------------------------
------------------------------------------------------------
------------------------------------------------------------
------------------------------------------------------------
------------------------------------------------------------
------------------------------------------------------------
------------------------------------------------------------
------------------------------------------------------------
------------------------------------------------------------
-----------
>AT4G17880
MSPTNVQVTDYHLNQSKTDTTNLW--------------------------------STDD
DAS----------------VMEAFIGG---------GSDH------SSLFPPL-------
----------PP--PPL-----------------------PQVN-EDNLQQRL-------
-----------QALIE--GANEN--------WTY-------AVFWQ--------SSHGFA
GEDNNNNNTV-------------LL----------------------GWGDGYY------
--K-GEEEKSRKKK--S-------NP----------------------------------
------------ASAA---EQEH-------------------------------------
-RKRVIR--E-------LN--SLI-SGGVG------------------------------
---------------GGDEAGDE-----EVTDTEW-------------FFLV--------
--------------------------SMT---QSFVKGTG-----------------LPG
--------------QAF-----------------------------------SNSDT---
---IWL---------------------------------------------SG-------
----------------------------------SNALA---------------GSSCER
ARQGQ-IYGL----QTMVCV-ATE-------NGV--------------------------
----------------------VEL-------------GSSEI-----------IH-QSS
------------DLV--------DKVDT-FFNFNNGGG-EF---GSWAFNLNPDQGENDP
G-LWISEPNGVDSGLV-----------A----------APVMNN-------------G--
--------------------------------------GN-DSTSNSDSQ----------
-----------------PISKLCNG-----------------------------------
-------SSVENPNPKVLKSCEM-------------VNF--------------KNGIENG
QEE-------------------------------------DSSNKKR--------SP---
-V----------------------------------SNNEEGMLSF--TS---------V
LPC-----------DSN-HSDL--------------------------------------
EAS---VAKEAESN-----------RVVVE-PE-----------K-KP------------
--------------------------------------------------------RKRG
RK----------------------------------------------------------
-PANGRE---------------E-PLN--------------HVEAE------R-------
-----------------------------QR-REKLNQR--------------------F
YSLRAVV---------------------------------------P--------NV---
--S-K------------------------------------------------MDKAS-L
------------------LGDAIS------------------------------------
----------------------------Y-------------------ISELKSKLQK--
------------------------------------------------------------
------------------------------------------------------------
----------------------AES-------------------------DKE-------
-------EL--------------------------------------------------Q
KQI---------DVMNKEA-----------------------------------------
-----------------------------------GNAK----------S--SVKDRKC-
------LNQE-S---------------------SV-LIEM----EVD--VKI-I------
-GWD-AM-IRIQ-CS------KR-----------NH------------PGAKFMEA----
------------L-KEL---------------DLEVN-HA-S---L-S------------
-------------VVNDL----------------------MIQ-QA------TV------
------------------------------------------------------------
------------------------------------------------------------
------------------------------------------------------------
-------------------------------------------------------KMGN-
-----------------------------------------Q----------FF-TQ---
------------------------------------------------DQ-LKVALTEKV
------------------------------------------------------------
------------------------------------------------------G-----
-----------------------------------------------------------E
CP----------------------------------------------------------
------------------------------------------------------------
------------------------------------------------------------
------------------------------------------------------------
------------------------------------------------------------
------------------------------------------------------------
------------------------------------------------------------
------------------------------------------------------------
-----------
>AT5G46760
MNGT-------------TSSINFL--------------------------------TSDD
DAS--------------AAAMEAFIG----------TNHH------SSLFPP--------
----------PPQQPPQ-----------------------PQFN-EDTLQQRL-------
-----------QALIE--SAGEN--------WTY-------AIFWQ--------ISHDF-
-DSSTGDNTV-------------IL----------------------GWGDGYY------
--K-GEEDKEKKKNNTN-------TA----------------------------------
-------------------EQEH-------------------------------------
-RKRVIR--E-------LN--SLI-SGGIG------------------------------
---------------VSDESNDE-----EVTDTEW-------------FFLV--------
--------------------------SMT---QSFVNGVG-----------------LPG
--------------ESF-----------------------------------LNSRV---
---IWL---------------------------------------------SG-------
----------------------------------SGALT---------------GSGCER
AGQGQ-IYGL----KTMVCI-ATQ-------NGV--------------------------
----------------------VEL-------------GSSEV-----------IS-QSS
------------DLM--------HKVNN-LFNFNNGGGNNGVEASSWGFNLNPDQGENDP
A-LWISEP--TNTGIE----------------------SPARVNN------------G--
--------------------------------------NNSNSNSKSDSH----------
-----------------QISKLEKN-----------------------------------
-----DISSVENQNRQSSCLVEKD------------LTF--------------QGGLLKS
NETLSFC----------------------G----------NESSKKR--------TS---
-VSKG-------------------------------SNNDEGMLSF--ST---------V
VRSAAN--------DSD-HSDL--------------------------------------
EAS---VVKEA---------------IVVEPPE-----------K-KP------------
--------------------------------------------------------RKRG
RK----------------------------------------------------------
-PANGRE---------------E-PLN--------------HVEAE------R-------
-----------------------------QR-REKLNQR--------------------F
YSLRAVV---------------------------------------P--------NV---
--S-K------------------------------------------------MDKAS-L
------------------LGDAIS------------------------------------
----------------------------Y-------------------INELKSKLQQ--
------------------------------------------------------------
------------------------------------------------------------
----------------------AES-------------------------DKE-------
-------EI--------------------------------------------------Q
KKL---------DGMSKEG-----------------------------------------
-----------------------------------NNGKGC-------GS--RAKERKS-
------SNQD-S---------------------TASSIEM----EID--VKI-I------
-GWD-VM-IRVQ-CG------KK-----------DH------------PGARFMEA----
------------L-KEL---------------DLEVN-HA-S---L-S------------
-------------VVNDL----------------------MIQ-QA------TV------
------------------------------------------------------------
------------------------------------------------------------
------------------------------------------------------------
-------------------------------------------------------KMGS-
-----------------------------------------Q----------FF-NH---
------------------------------------------------DQ-LKVALMTKV
------------------------------------------------------------
------------------------------------------------------G-----
-----------------------------------------------------------E
NY----------------------------------------------------------
------------------------------------------------------------
------------------------------------------------------------
------------------------------------------------------------
------------------------------------------------------------
------------------------------------------------------------
------------------------------------------------------------
------------------------------------------------------------
-----------
>AT5G46830
-----------MI-------------------------------------------NTDD
NLL----------------MIEALL-----------TSDP------S---PPL-------
---------LPANLS---L--------------------------ETTLPKRL-------
-----------HAVLN--GTHEP--------WSY-------AIFWK-------PSYDDF-
------SGEA-------------VL----------------------KWGDGVY------
--TGGNEEKTRGRLRRK-------KT----------------------------------
------------ILSSPE-EKER-------------------------------------
-RSNVIR--E-------LN--LMI-SGEAFPV----------------------------
---------------VEDDVSDD--DDVEVTDMEW-------------FFLV--------
--------------------------SMT---WSFGNGSG-----------------LAG
--------------KAF-----------------------------------ASYNP---
---VLV---------------------------------------------TG-------
----------------------------------SDLIY---------------GSGCDR
AKQGG-DVGL----QTILCI-PSH-------NGV--------------------------
----------------------LEL-------------ASTEE-----------IR-PNS
------------DLF--------NRIRF-LFG------------GSKYFS----------
---------------------------G----------APNSNSEL---FPFQL---E--
--------------------------------------SS-CSSTVTGNP----------
-------------NPS-PVYLQNRY----------------------------NLN---F
ST-------------SSSTLARA--------PCGDVLSFGENV--KQS------------
---F------------------------------------ENRN----------------
------------------------------------------------------------
--------------PNT-YSDQ--------------------------------------
IQN---VVPHA--------------TVMLE--K-----------K-KG------------
--------------------------------------------------------KKRG
RK----------------------------------------------------------
-PAHGRD---------------K-PLN--------------HVEAE------R-------
-----------------------------MR-REKLNHR--------------------F
YALRAVV---------------------------------------P--------NV---
--S-K------------------------------------------------MDKTS-L
------------------LEDAVC------------------------------------
----------------------------Y-------------------INELKSKAEN--
------------------------------------------------------------
------------------------------------------------------------
----------------------VEL-------------------------EKH-------
-------AI--------------------------------------------------E
IQF---------NEL-KEI-----------------------------------------
-----------------------------------AGQRNA-------IP--SVCKYEE-
------KASE-M---------------------------M----KIE--VKI-M------
ESDD-AM-VRVE-SR------KD-----------HH------------PGARLMNA----
------------L-MDL---------------ELEVN-HA-S---I-S------------
-------------VMNDL----------------------MIQ-QA------NV------
------------------------------------------------------------
------------------------------------------------------------
------------------------------------------------------------
-------------------------------------------------------KMGL-
-----------------------------------------R----------IY-KQ---
------------------------------------------------EE-LRDLLMSKI
------------------------------------------------------------
------------------------------------------------------S-----
------------------------------------------------------------
------------------------------------------------------------
------------------------------------------------------------
------------------------------------------------------------
------------------------------------------------------------
------------------------------------------------------------
------------------------------------------------------------
------------------------------------------------------------
------------------------------------------------------------
-----------
>SmbHLH57
------------------------------------------------------------
----------------------------------------------MALPPPADIN----
---------QPP----------------------------------LDLQQML-------
-----------QYVVK--SQPEW--------WAY-------AIFWQ-------TSTDD--
------EGKN-------------FL----------------------AWGDGYF------
--Q-GGGVANNNKTGGT-------SS----------------------------------
------------SLEA-Q-AQSE-------------------------------------
-RKNVIK--G-------IQ--ALM-DGNGD------------------------------
---------------TTTLLDD-----ADVTDTEW-------------FYVM--------
--------------------------SLA---RSFSAGDGS----------------VTG
--------------KAF-----------------------------------SRGDF---
---LWI---------------------------------------------AG-------
----------------------------------AAEFQ--------------IYYSCER
AKEAQ-IHGI----QTLVCI-PIS-------NGV--------------------------
----------------------LEL-------------ASTDL-----------IK-QNL
------------SLV--------QQVKS-MFL----------------------------
------------------------------------------------------------
-----------------------------------------------CSP----------
-----------------PIQFLQE------------------------------------
------------------TICFA--------DIGLVTGL---------------------
------------------------------------------------------------
------------------------------------------------------------
--------------QQD-RNDA--------------------------------------
K------LGENS-------------------KK-----------Q-QP---------I--
------------------------------------------------------VAKKRG
RK----------------------------------------------------------
-PKGREDD-----------TNMA-ALN--------------HVEAE------R-------
-----------------------------QR-REKLNHR--------------------F
YALRSVV---------------------------------------P--------NV---
--S-R------------------------------------------------MDKAS-L
------------------LSDAVS------------------------------------
----------------------------Y-------------------INQLKARVDE--
------------------------------------------------------------
------------------------------------------------------------
----------------------LES-------------QII--------DPAS-------
-------NK--------------------------------------------------K
LKI----------TAESTS-----------------------------------------
-----------------------------------ADNQST-------TT--SSEEQVI-
------RANA-P---------------------------A----EIE--VKI-V------
-GTD-AM-IRVQ-SE------NV-----------DY------------PSAKFMTA----
------------L-QHL---------------QIQVH-HA-S---I-S------------
-------------SVNNL----------------------VLH-DV------VV------
------------------------------------------------------------
------------------------------------------------------------
------------------------------------------------------------
-------------------------------------------------------KLPQ-
-----------------------------------------G----------LN-TE---
------------------------------------------------DE-LRTALLARL
------------------------------------------------------------
------------------------------------------------------K-----
-----------------------------------------------------------H
------------------------------------------------------------
------------------------------------------------------------
------------------------------------------------------------
------------------------------------------------------------
------------------------------------------------------------
------------------------------------------------------------
------------------------------------------------------------
------------------------------------------------------------
-----------
>SmbHLH73
------------------------------------------------------------
-------------------MDELIVSS---------SSSS------SSFFIPSLLSQGT-
---------QPS----------------------------------SSLQQLL-------
-----------QHILK--IQTDC--------WSY-------AIFWQ-------TSNDDY-
------DGHL-------------FL----------------------AWGDGHF------
--Q-GTKAKKENFNNRA-------ST----------------------------------
------------T----Q-QSAE-------------------------------------
-RKNVIK--G-------IQ--ALI-CENGE------------------------------
---------------EGEEEKDD--VNGEVTDVEW-------------FYVM--------
--------------------------SLA---QSFSIGDG-----------------VPG
--------------KTF-----------------------------------STGSS---
---VWL---------------------------------------------TG-------
----------------------------------GQQLE---------------FCNCER
AKEAY-VHGI----ETLVCI-PTS-------NGV--------------------------
----------------------LEL-------------GSNEV-----------IK-ENF
------------YLI--------QQVKT-LFS------------STCGFA----------
------------------------------------------------------------
-----------------------------------------DSALVNCSE----------
-----------------PKT--EE------------------------------------
------------------TKTKV--------KRALVSP----------------------
------------------------------------------------------------
------------------------------------------------------------
--------------ESD-QSDS--------------------------------------
DCQ---VLVESP-------------------EE-----------K-KT---------V--
--------------------------------------------------------KKRG
RK----------------------------------------------------------
-PGAPRE---------------T-PLN--------------HVEAE------R-------
-----------------------------QR-REKLNHR--------------------F
YALRSVV---------------------------------------P--------HV---
--T-K------------------------------------------------MDKAS-L
------------------LSDAVA------------------------------------
----------------------------Y-------------------INELKSKVDD--
------------------------------------------------------------
------------------------------------------------------------
----------------------LEI-------------QL----------SRK-------
-------PK--------------------------------------------------K
PKI---------ESTDSIT-----------------------------------------
-----------------------------------VDNHST-------AT--TNSVDQI-
------RPKP-S---------------------------S----EVE--VKI-L------
-GPD-AM-IRVQ-SE------NV-----------NY------------PSARLMRA----
------------L-QGL---------------GLHVH-HA-S---I-S------------
-------------SVNDI----------------------MLQ-DI------VV------
------------------------------------------------------------
------------------------------------------------------------
------------------------------------------------------------
-------------------------------------------------------KVPR-
-----------------------------------------G----------LS-TE---
------------------------------------------------DR-LRNALIRSL
------------------------------------------------------------
------------------------------------------------------D-----
-----------------------------------------------------------Q
Q-----------------------------------------------------------
------------------------------------------------------------
------------------------------------------------------------
------------------------------------------------------------
------------------------------------------------------------
------------------------------------------------------------
------------------------------------------------------------
------------------------------------------------------------
-----------
>AT4G00870
---------MYNL-------------------------------------------TFSP
S------------------LSSSLLSF---------TQQ-----------TPAAIVSSS-
----------PP---------------------------------DLVLQQKL-------
-----------RFVVE--TSPDR--------WAY-------VIFWQ-------KMFDDQ-
------SDRS-------------YL----------------------VWVDGHF------
--C-GNKNNNSQENYTT-------NS----------------------------------
------------I-----------------------------------------------
---------E-------CE--LMM-DGG--------------------------------
------------------------------DDLEL-------------FY----------
----------------------------A---ASFYGEDR-----------------SPR
--------------KEV-----------------------------------SDESL---
---VWL---------------------------------------------TG-------
----------------------------------PDELR---------------FSNYER
AKEAG-FHGV----HTLVSI-PIN-------NGI--------------------------
----------------------IEL-------------GSSES-----------II-QNR
------------NFI--------NRVKS-IFG----------------------------
-------------------S-------------------------------------G--
--------------------------------------KTTKHTNQTGSY----------
--------------PK-PA-----------------------------------------
------------------------------------------------------------
------------------------------------------------------------
------------------------------------------------------------
--------------VSD-HSKS--------------------------------------
GNQ---QFGSE-------------------------------------------------
--------------------------------------------------------RKRR
RKLETTR-----------------------------------------------------
VAAATKEK-----------HHPA-VLS--------------HVEAE------K-------
-----------------------------QR-REKLNHR--------------------F
YALRAIV---------------------------------------P--------KV---
--S-R------------------------------------------------MDKAS-L
------------------LSDAVS------------------------------------
----------------------------Y-------------------IESLKSKIDD--
------------------------------------------------------------
------------------------------------------------------------
----------------------LET---------------------------E-------
-------IK--------------------------------------------------K
MKM---------TETDKLD-----------------------------------------
-----------------------------------NSSSNT-------SP--SSVEYQV-
------NQKP-S--------------------KSNRGSDL----EVQ--VKI-V------
-GEE-AI-IRVQ-TE------NV-----------NH------------PTSALMSA----
------------L-MEM---------------DCRVQ-HA-N---A-S------------
-------------RLSQV----------------------MVQ-DV------VV------
------------------------------------------------------------
------------------------------------------------------------
------------------------------------------------------------
-------------------------------------------------------LVPE-
-----------------------------------------G----------LR-SE---
------------------------------------------------DR-LRTTLVRTL
------------------------------------------------------------
------------------------------------------------------S-----
-----------------------------------------------------------L
------------------------------------------------------------
------------------------------------------------------------
------------------------------------------------------------
------------------------------------------------------------
------------------------------------------------------------
------------------------------------------------------------
------------------------------------------------------------
------------------------------------------------------------
-----------
>SmbHLH1
------------------------------------------------------------
----------------------MQAQI---------HGLT--------------------
----------PTE------------------------------N-YRNRMFSV-------
-----------HRPIK--SYQ----------ASA-------NAVGL------PGPLARL-
-----------------------VADPSTVVCIPLLDGGVELGTTERVGEDIGF------
--I-HHIKSFVTE-----------QP----------------------------------
-------------LPKPALSEHST-----S------------------------------
-NPTVFS--EP-----CFY--SSN-TPSSIDIC---------------------------
PDGR-----------IAGEEENE-----DEDARKK-------------MIEQ--------
--------------------------KMI---LNPPNVDT-----------------IRG
--------------KAY-----------------------------------SKKHH---
---IWI---------------------------------------------VG-------
----------------------------------ANEVD---------------SKVFCR
AILAK----------TVVCI-PLL-------DGV--------------------------
----------------------VEL-------------GTTER-----------VE-EDI
------------GFI--------HHIKS-FFT-------EQP------------------
----PPKPAL-SEHST---------SNP---------TAFSE-PCF---YSGSTPS-S--
IDICP-----------------------DGRTAREEENEDEDEEE---------------
------------DDDE-AELGSNGIAVQSGVG----------------SAEASELMQLDM
SEA--IRLGSPDDG--SN-NMD-----------SDFHLVGVSQ--AGNTA-------ESF
KAETAISWANFQD------LQHVP-----GVPIYDKLSQ-EDNHYSQ------TVSA---
-VLEH------------------------------------LSNTSTT-----------V
MGCISHDSA-----QSA-FTSW--PTI---CSPNPS----R----HD----NGGG---S-
RQW---LLKSILFTVPFLHNNKLHQSTEAESPK-----------L-RE---------MA-
VD--------------------------------------------------SSATASQF
QKE---------------------------------------------------------
----QEE---------------P-SGN--------------HVLAE------R-------
-----------------------------RR-REKLNER--------------------F
IILRSLV---------------------------------------P--------FV---
--T-K------------------------------------------------MDKAS-I
------------------LGDTIE------------------------------------
----------------------------Y-------------------VKQLRKKVHD--
------------------------------------------------------------
------------------------------------------------------------
----------------------LEA------------------------RARH-------
------TQ----------------------------------------------------
-AI---------TDADE----------NS-------------------------------
----GTATVK--------------------------GKRRM-----E-------ESTGG-
--------------------------------GADEEV-L----QVQ--VSI-I------
-END-AL-VELR-CP------YK-----------EG------------LLLDIMQM----
------------L-REL---------------KVEVV-AI-Q---S-S------------
-------------LNTGI----------------------LVA-EL------RA------
------------------------------------------------------------
------------------------------------------------------------
------------------------------------------------------------
-------------------------------------------------------KVVVS
------------------------------------WRGQIK----------KS-TA---
------------------------------------------------GP-VKKFCCSGL
------------------------------------------------------------
------------------------------------------------------E-----
-----------------------------------------------------------S
P-----------------------------------------------------------
------------------------------------------------------------
------------------------------------------------------------
------------------------------------------------------------
------------------------------------------------------------
------------------------------------------------------------
------------------------------------------------------------
------------------------------------------------------------
-----------
>VvMYC1
------------------------------------------------------------
------------------------------------MAAP--------------------
----------P--------------------------------N-S-RLQSML-------
-----------QSAVQ--SVR----------WTY-------SLFWQ------ICPQQGI-
-----------------------L-----------------------VWGDGYY------
--N-GAIKTRKTV-----------QP----------------------------------
-------------MEVSA-EEASL-----Q------------------------------
-RSQQLR--E-------LY--ESL-SAGETNQ----------------------------
PARR-----------PCAALSPE-----DLTESEW-------------FYLM--------
--------------------------CVS---FSFPPGVG-----------------LPG
--------------KAY-----------------------------------AKRHH---
---IWL---------------------------------------------AG-------
----------------------------------ANEVD---------------SKVFSR
AILAK-SARV----QTVVCI-PLM-------DGV--------------------------
----------------------VEF-------------GTTEK-----------VQ-EDL
------------GFV--------QHVKS-FFT-------DHH--------LHN-------
---HPPKPAL-SEHST---------SNP---------ATSSDHSRF---HSPPIQA-A-Y
AAADPPAS--------------------NNQEEEEEEEEEEEEEEEEEEEE---------
------------EEEE-AESDSEAETGRNNRRVRTQNTGTEGVAGSHTAAEPSELIQLEM
SEG--IRLGSPDDG--SN-NLD-----------SDFHMLAVSQ--PGSSV-DHQRRADSY
RAESARRWPMLQDPLCSSGLQQPPPQPPTGPPPLDELSQ-EDTHYSQ------TVST---
-ILQH--------------------------------QPNRWSESSS-------------
SGCIAPYSS-----QSA-FAKW------------TTRCDHH----HHPMAVEG-----T-
SQW---LLKYILFSVPFLHTKYR----DENSPK-----------S-RD------------
-----------------------------------------------------GDSAGRF
RKG---------------------------------------------------------
--TPQDE---------------L-SAN--------------HVLAE------R-------
-----------------------------RR-REKLNER--------------------F
IILRSLV---------------------------------------P--------FV---
--T-K------------------------------------------------MDKAS-I
------------------LGDTIE------------------------------------
----------------------------Y-------------------VKQLRKKIQD--
------------------------------------------------------------
------------------------------------------------------------
----------------------LEA------------------------RTRQ-------
------MEV--------------------------------------------------E
QRS---------RGSDSVR----SKEHRI-------------------------------
----GSGSVDRNRA-----------------VVAGSDKRKL-----R-IV--E-GSTG--
------AKPKVV-DSPPA--------------AVEGGT-T----TVE--VSI-I------
-ESD-AL-LEMQ-CP------YR-----------EG------------LLLDVMQM----
------------L-REL---------------RLETT-TV-Q---S-S------------
-------------LTNGV----------------------FVA-EL------RA------
------------------------------------------------------------
------------------------------------------------------------
------------------------------------------------------------
-------------------------------------------------------KVKEN
------------------------------------ASG--K----------KA-SI---
------------------------------------------------ME-VKRAINQII
------------------------------------------------------------
------------------------------------------------------P-----
-----------------------------------------------------------Q
C-----------------------------------------------------------
------------------------------------------------------------
------------------------------------------------------------
------------------------------------------------------------
------------------------------------------------------------
------------------------------------------------------------
------------------------------------------------------------
------------------------------------------------------------
-----------
>MdTTL1
------------------------------------------------------------
------------------------------------MAAP--------------------
----------PP------------------------------SS-S-RLRGML-------
-----------QASVQ--YVQ----------WTY-------SLFWQ------ICPQQGI-
-----------------------L-----------------------VWSDGYY------
--N-GAIKTRKTV-----------QP----------------------------------
-------------MEVSA-DEASL-----Q------------------------------
-RSQQLR--E-------LY--DSL-SAGETNQP---------------------------
PARR-----------PCASLSPE-----DLTESEW-------------FYLM--------
--------------------------CVS---FSFPPGVG-----------------LPG
--------------KAY-----------------------------------ARRQH---
---VWL---------------------------------------------TG-------
----------------------------------ANEVD---------------SKTFSR
AILAK-SARI----QTVVCI-PLL-------DGV--------------------------
----------------------VEF-------------GTTER-----------VP-EDH
------------AFV--------EHAKT-FFV-------DHH---------HP-------
---PPPKPAL-SEHST---------SNP---------AASSDHPHF---HSPHLLQ-A--
MCTNPPLN--------------------AAQ------EDEEDEEEDDNQEE---------
------------DDGG-AESDSEAETGRNGGAVVPAANPPQVLA---AVAEPSELMQLEM
SED--IRLGSPDDA--SN-NLD-----------SDFHLLAVSQ--SRNPA-DQQRQADSY
RAESTRRRPLVQEPL-SSGLQ--PPH--TGPLALEELTHDDDTHYSE------TVST---
-ILQG--------------------------------QATRFTDSSSTD----------Y
TACL----T-----QSA-FAKW------------SSRVD-H----HFLMPVEG-----T-
SQW---LLKYILFSVPFLHSKYR----DENSPK-----------F-QE------------
-----------------------------------------------------GEGSTRL
RKG---------------------------------------------------------
--TPQDE---------------L-SAN--------------HVLAE------R-------
-----------------------------RR-REKLNER--------------------F
IILRSLV---------------------------------------P--------FV---
--T-K------------------------------------------------MDKAS-I
------------------LGDTIE------------------------------------
----------------------------Y-------------------VKQLRNKIQD--
------------------------------------------------------------
------------------------------------------------------------
----------------------LEA------------------------RNML-------
------VEE--------------------------------------------------D
QRS---------RSSGEMQRSNSCKELRS-------------------------------
----GLTVVERTQG-----------------GPPGSDKRKL-----R-IV--E-GSGGVA
-----IGKAKVMEDSPPPPPPPPPQPEPSPTPMVTG---T----SLE--VSI-I------
-ESG-GL-LELQ-CP------YR-----------EG------------LLLDVMRT----
------------L-REL---------------RIETT-VV-Q---S-S------------
-------------LNNGF----------------------FVA-EL------RA------
------------------------------------------------------------
------------------------------------------------------------
------------------------------------------------------------
-------------------------------------------------------KVKDN
------------------------------------VSG--K----------KV-SI---
------------------------------------------------TE-VKRVINQII
------------------------------------------------------------
------------------------------------------------------P-----
-----------------------------------------------------------Q
SDS---------------------------------------------------------
------------------------------------------------------------
------------------------------------------------------------
------------------------------------------------------------
------------------------------------------------------------
------------------------------------------------------------
------------------------------------------------------------
------------------------------------------------------------
-----------
>MdbHLH3
------------------------------------------------------------
------------------------------------MAAP--------------------
----------PP------------------------------SS-S-RLRGML-------
-----------QASVQ--YVQ----------WTY-------SLFWQ------ICPQQGI-
-----------------------L-----------------------VWSDGYY------
--N-GAIKTRKTV-----------QP----------------------------------
-------------MEVSA-DEASL-----Q------------------------------
-RSQQLR--E-------LY--DSL-SAGETNQP---------------------------
PARR-----------PCASLSPE-----DLTESEW-------------FYLM--------
--------------------------CVS---FSFPPGVG-----------------LPG
--------------KAY-----------------------------------ARRQH---
---VWL---------------------------------------------TG-------
----------------------------------ANEVD---------------SKTFSR
AILAK-SARI----QTVVCI-PLL-------DGV--------------------------
----------------------VEF-------------GTTER-----------VP-EDH
------------AFV--------EHVKT-FFV-------DHH---------HP-------
---PPPKPAL-SEHST---------SNP---------AASSDHPHF---HSPHLLQ-A--
MCTNPPLN--------------------AAQ------EDEEDEEEDDNQEE---------
------------DDGG-AESDSEAETGRNGGAVVPAANPPQVLA---AVAEPSELMQLEM
SED--IRLGSPDDA--SN-NLD-----------SDFHLLAVSQ--SRNPA-DQQRQADSY
RAESTRRRPSVQEPL-SSGLQ--PPH--TGPLALEELTHDDDTHYSE------TVST---
-ILQG--------------------------------QVTQLMDSSSTD----------Y
TACL----T-----QSA-FAKW------------SSRVD-H----HFLMPVEG-----T-
SQW---LLKYILFSVPFLHSKYR----DENSPK-----------F-QE------------
-----------------------------------------------------GEGSTRL
RKG---------------------------------------------------------
--TPQDE---------------L-SAN--------------HVLAE------R-------
-----------------------------RR-REKLNER--------------------F
IILRSLV---------------------------------------P--------FV---
--T-K------------------------------------------------MDKAS-I
------------------LGDTIE------------------------------------
----------------------------Y-------------------VKQLRNKIQD--
------------------------------------------------------------
------------------------------------------------------------
----------------------LEA------------------------RNML-------
------VEE--------------------------------------------------D
QRS---------RSSGEMQRSNSCKELRS-------------------------------
----GLTLVERTQG-----------------GPPGSDKRKL-----R-IV--E-GSGGVA
-----IGKAKVMEDSPPSPPPPPPQPEPLPTPMVTG---T----SLE--VSI-I------
-ESD-GL-LELQ-CP------YR-----------EG------------LLLDVMRT----
------------L-REL---------------RIETT-VV-Q---S-S------------
-------------LNNGF----------------------FVA-EL------RA------
------------------------------------------------------------
------------------------------------------------------------
------------------------------------------------------------
-------------------------------------------------------KVKDN
------------------------------------VSG--K----------KV-SI---
------------------------------------------------TE-VKRVINQII
------------------------------------------------------------
------------------------------------------------------P-----
-----------------------------------------------------------Q
SDS---------------------------------------------------------
------------------------------------------------------------
------------------------------------------------------------
------------------------------------------------------------
------------------------------------------------------------
------------------------------------------------------------
------------------------------------------------------------
------------------------------------------------------------
-----------
>PeAn1AN1-V26
------------------------------------------------------------
------------------------------------------------------------
---------------------------------------------M-QLQTML-------
-----------RNAVQ--SVQ----------WTY-------SLFWQ------LCPQQGV-
-----------------------L-----------------------VWRDGYY------
--N-GAIKTRKTV-----------QP----------------------------------
-------------MEVSA-EEASL-----H------------------------------
-RSQQLR--E-------LY--ESL-SAGESNQ----------------------------
PTRR-----------PSAALSPE-----DLTESEW-------------FYLM--------
--------------------------CVS---FSFPAGIG-----------------LPG
--------------KAY-----------------------------------SKKHH---
---IWI---------------------------------------------TG-------
----------------------------------ANEVE---------------SKVFCR
AILAK-SARV----QTVVCI-PLL-------DGV--------------------------
----------------------VEL-------------GTTQR-----------IQ-EDI
------------GFI--------NHVKT-FFI-------EQQ---------PP-------
---LPPKPAL-SEHST---------SNP---------TTFSE-LNF---YSSNTPP-S--
AGTTPADE--------------------HGGVAGDEDEEDEDEEDEDEEQE---------
------------DDEE-AELDSDKIAAQV------------GPADVIAAAEASELMQLDM
SEA--IRFGSPDDG--SNTNMD-----------SDFHMVGVSQ--AENPA-DYQRQAESF
KADTSISWAHFQD------LPHLP-----GGPSYDELSQ-EDTHYSQ------TVST---
-ILEHL-----------------------------SNQSSKF--SSTI------------
MGCISQ-TT-----QSA-FTRWPSPSTTV-SSP----------------FLDGGAT--S-
GQW---LLKSILFSVPFLHTKYQT--AAEVSPK-----------S-RD---------ATT
VD---------------------------------------------------SSTASRF
RKGCSI------------------------------------------------------
--T-QEE---------------P-SGN--------------HVLAE------R-------
-----------------------------RR-REKLNER--------------------F
IILRSLV---------------------------------------P--------FV---
--T-K------------------------------------------------MDKAS-I
------------------LGDTIE------------------------------------
----------------------------Y-------------------VKQLRKKVQD--
------------------------------------------------------------
------------------------------------------------------------
----------------------LEA------------------------RANQ-------
------TEA--------------------------------------------------T
LQT---------KD----------------------------------------------
-----TGTVK---------------------VLQGRGKRRM-----K-IV--E-GSVGG-
------GQAKIT-ASSPST-------------THEEEI-V----QVE--VSI-I------
-ESD-AL-VELR-CP------YK-----------EG------------LLLDVMQM----
------------L-REL---------------KVEVV-TI-Q---S-S------------
-------------LNNGS----------------------FFA-EL------RA------
------------------------------------------------------------
------------------------------------------------------------
------------------------------------------------------------
-------------------------------------------------------KVKEN
------------------------------------IYG--R----------KA-SI---
------------------------------------------------LE-VKKSIHQLI
------------------------------------------------------------
------------------------------------------------------P-----
-----------------------------------------------------------R
V-----------------------------------------------------------
------------------------------------------------------------
------------------------------------------------------------
------------------------------------------------------------
------------------------------------------------------------
------------------------------------------------------------
------------------------------------------------------------
------------------------------------------------------------
-----------
>PeAn1AN1-V30
------------------------------------------------------------
------------------------------------------------------------
---------------------------------------------M-QLQTML-------
-----------RNAVQ--SVQ----------WTY-------SLFWQ------LCPQQGV-
-----------------------L-----------------------VWRDGYY------
--N-GAIKTRKTV-----------QP----------------------------------
-------------MEVSA-EEASL-----H------------------------------
-RSQQLR--E-------LY--ESL-SAGESNQ----------------------------
PTRR-----------PSAALSPE-----DLTESEW-------------FYLM--------
--------------------------CVS---FSFPAGIG-----------------LPG
--------------KAY-----------------------------------SKKHH---
---IWI---------------------------------------------TG-------
----------------------------------ANEVE---------------SKVFCR
AILAK-SARV----QTVVCI-PLL-------DGV--------------------------
----------------------VEL-------------GTTQR-----------IQ-EDI
------------GFI--------NHVKT-FFI-------EQQ---------PP-------
---LPPKPAL-SEHST---------SNP---------TTFSE-LNF---YSSNTPP-S--
AGTTPADE--------------------HGGVAGDEDEEDEDEEDEDEEQE---------
------------DDEE-AELDSDKIAAQV------------GPADVIAAAEASELMQLDM
SEA--IRFGSPDDG--SNTNMD-----------SDFHMVGVSQ--AENPA-DYQRQAESF
KADTSISWAHFQD------LPHLP-----GGPSYDELSQ-EDTHYSQ------TVST---
-ILEHL-----------------------------SNQSSKF--SSTI------------
MGCISQ-TT-----QSA-FTRWPSPSTTV-SSP----------------FLDGGAT--S-
GQW---LLKSILFSVPFLHTKYQT--AAEVSPK-----------S-RD---------ATT
VD---------------------------------------------------SSTASRF
RKGCSI------------------------------------------------------
--T-QEE---------------P-SGN--------------HVLAE------R-------
-----------------------------RR-REKLNER--------------------F
IILRSLV---------------------------------------P--------FV---
--T-K------------------------------------------------MDKAS-I
------------------LGDTIE------------------------------------
----------------------------Y-------------------VKQLRKKVQD--
------------------------------------------------------------
------------------------------------------------------------
----------------------LEA------------------------RANQ-------
------TEA--------------------------------------------------T
LQT---------KD----------------------------------------------
-----TGTVK---------------------VLQGRGKRRM-----K-IV--E-GSVGG-
------GQAKIT-ASSPST-------------THEEEI-V----QVE--VSI-I------
-ESD-AL-VELR-CP------YK-----------EG------------LLLDVMQM----
------------L-REL---------------KVEVV-TI-Q---S-S------------
-------------LNNGS----------------------FFA-EL------RA------
------------------------------------------------------------
------------------------------------------------------------
------------------------------------------------------------
-------------------------------------------------------KVKEN
------------------------------------IYG--R----------KA-SI---
------------------------------------------------LE-VKKSIHQLI
------------------------------------------------------------
------------------------------------------------------P-----
-----------------------------------------------------------R
V-----------------------------------------------------------
------------------------------------------------------------
------------------------------------------------------------
------------------------------------------------------------
------------------------------------------------------------
------------------------------------------------------------
------------------------------------------------------------
------------------------------------------------------------
-----------
>NtAn1a
------------------------------------------------------------
------------------------------------MTEI--------------------
----------PP-------------------------------N-S-QMKTML-------
-----------QKAVQ--SVQ----------WTY-------TLFWQ------LCPQQGA-
-----------------------L-----------------------VWRDGYY------
--N-GAIKTRKTV-----------QP----------------------------------
-------------MEVSA-EEASL-----H------------------------------
-RSQQLR--E-------LY--ESL-SAGESNQ----------------------------
PARR-----------PSAALSPE-----DLTESEW-------------FYLM--------
--------------------------CVS---FSFPPGIG-----------------LPG
--------------KAY-----------------------------------SKKHH---
---IWI---------------------------------------------MG-------
----------------------------------ANEVD---------------SKVFCR
AILAK-SARI----QTVVGI-PLL-------DGV--------------------------
----------------------LEL-------------GTTER-----------VQ-EEI
------------GFI--------NHVKS-FFT-------EQQ---------QP-------
---QLPKPAL-SEHST---------SNP---------TTFSE-PHF---YSGNTSP-S--
ANVDIAHQ--------------------DGGAAGEEDEEEEEEE----------------
------------DDDE-AELDSDSIAIQS-------------AANPI-AVEASELMQLDV
SEA--IQLGSPDDD--SD-NMD-----------SDFHLVG-----AGNTAHDYLRQADSF
KAETAISWPHFQD------LQQLP-----GGSSYDELSQ-EDTHYSQ------TVST---
-ILEH--------------------------------RSSKF--SSTT------------
MGCISHDSA-----QSA-FTL--CPSTTV-CSPNPAHC--R----HDDSLVDGGGA----
SQW---LLKSILFTVPFLHTKYQ----SEASPK-----------S-RD---------VAT
VD--------------------------------------------------SSSTASRF
RKGCSI------------------------------------------------------
--TSQEE---------------P-SGN--------------HVLAE------R-------
-----------------------------RR-REKLNER--------------------F
IILRSLV---------------------------------------P--------FV---
--T-K------------------------------------------------MDKAS-I
------------------LGDTIE------------------------------------
----------------------------Y-------------------VKQLRKKVQD--
------------------------------------------------------------
------------------------------------------------------------
----------------------LEA------------------------RARD-------
------TE----------------------------------------------------
-HS---------RDADK----------KG-------------------------------
----GTATVK---------------------VLQGRGKRRM-----N-TV--D-GSVGG-
------GQATIT-ASPPST-------------TENEEV-V----QVQ--VSI-I------
-ESD-AL-VELR-CP------YK-----------EG------------LLLNVMQM----
------------L-REL---------------KVEVV-AI-Q---S-A------------
-------------LNNGV----------------------FLA-EL------RA------
------------------------------------------------------------
------------------------------------------------------------
------------------------------------------------------------
-------------------------------------------------------KVKEN
------------------------------------ICG--R----------KA-SI---
------------------------------------------------LE-VKRSIHQII
------------------------------------------------------------
------------------------------------------------------P-----
-----------------------------------------------------------R
D-----------------------------------------------------------
------------------------------------------------------------
------------------------------------------------------------
------------------------------------------------------------
------------------------------------------------------------
------------------------------------------------------------
------------------------------------------------------------
------------------------------------------------------------
-----------
>NtAn1b
------------------------------------------------------------
------------------------------------MTEI--------------------
----------PP-------------------------------N-S-QMQTML-------
-----------QKAVQ--SVQ----------WTY-------TLFWQ------LCSQQGV-
-----------------------L-----------------------VWRDGYY------
--N-GAIKTRKTV-----------QP----------------------------------
-------------MEVSA-EEASL-----H------------------------------
-RSQQLR--E-------LY--ESL-SAGESNQ----------------------------
PARR-----------PSAALSPE-----DLTESEW-------------FYLM--------
--------------------------CVS---FSFPPGIG-----------------LPG
--------------KAY-----------------------------------SKKHH---
---IWI---------------------------------------------MC-------
----------------------------------ANEVD---------------SKVFCR
AILAK-SARI----QTVVCI-PLL-------DGV--------------------------
----------------------LEL-------------GTTER-----------VQ-EDI
------------GFI--------NHVKS-FFT-------EQQ---------QP-------
---QPPKPAL-SEHST---------SNS---------TTFSE-PHF---YSGNTPP-S--
GNADIAQQ--------------------DGGAAGEEDEEEEEEE----------------
-------------DDE-AELDSDSIAIQSEV---------GGAANPI-AAEASELMQLDM
SEA--IRLGSPDDG--SN-NMD-----------SDFHLVG-----AGNTA-DYQRQPDSF
KAETAISWAHFQD------LQHLP-----GGSSYEELSQ-EDTHYSQ------TVST---
-ILEHF-----------------------------SNRSSKF--SSTT------------
MGCISHDSA-----QSA-FTL--CPSTTVDCSPNPAHCRRR----HDDSLLDGGGASPS-
SQW---LLKSILFTVPFLHTKYQ----SEASPK-----------S-VD---------VAT
VD--------------------------------------------------SSSTASRF
RKGCSI------------------------------------------------------
--TSQEE---------------P-SGN--------------HVLAE------R-------
-----------------------------RR-REKLNER--------------------F
IILRSLV---------------------------------------P--------FV---
--T-K------------------------------------------------MDKAS-I
------------------LGDTIE------------------------------------
----------------------------Y-------------------VKQLHKKVQD--
------------------------------------------------------------
------------------------------------------------------------
----------------------LEA------------------------RARH-------
------TE----------------------------------------------------
-QS---------KDADQ----------KS-------------------------------
----GTATVK---------------------VLQGRGKRRM-----N-TV--EAGNIGG-
------GQAKMT-AFPLST-------------TEDEEV-V----QVE--VSI-I------
-ESD-AL-LELR-CP------YK-----------EG------------LLLDVMQM----
------------L-REL---------------KVEVV-AI-Q---S-S------------
-------------LNNGI----------------------FLA-EL------RA------
------------------------------------------------------------
------------------------------------------------------------
------------------------------------------------------------
-------------------------------------------------------KVKEN
------------------------------------IYG--R----------KA-SI---
------------------------------------------------VE-VKKSIHQII
------------------------------------------------------------
------------------------------------------------------P-----
-----------------------------------------------------------R
D-----------------------------------------------------------
------------------------------------------------------------
------------------------------------------------------------
------------------------------------------------------------
------------------------------------------------------------
------------------------------------------------------------
------------------------------------------------------------
------------------------------------------------------------
-----------
>SlAN1
------------------------------------------------------------
------------------------------------MEII--------------------
----------QP-------------------------------N-SLQLQNML-------
-----------QNSVQ--SVK----------WTY-------SIFWQ------FCPKQGV-
-----------------------L-----------------------VWRDGYY------
--N-GAIKTRKTV-----------QP----------------------------------
-------------MEVTA-EEASL-----H------------------------------
-RSQQLR--E-------LY--DSL-SAGDSNP----------------------------
PARR-----------PSAALSPE-----DLTESEW-------------FYLM--------
--------------------------CVS---FSFPPPIG-----------------LPG
--------------KAY-----------------------------------SKKHH---
---IWI---------------------------------------------MG-------
----------------------------------ANDVD---------------SKVFCR
AILAK----------TVVCI-PLL-------DGV--------------------------
----------------------VEL-------------GTIEK-----------VQ-EDI
------------GFI--------HRVKS-FFN-------EPQ---------QA-------
---QPPKPAL-SEHST---------SDP---------AAFSE-PHF---YFSNTPS-S--
AGICPADQ--------------------DGRITGEEENEDEDEDEAEDDED---------
------------ENDE-AELDSDGIAIQSGA----------GAANPM-AAEASELMQLDM
SEA--IRLGSPDDG--SN-NMD-----------TDLYLDGISQ--AGNTA-------DSF
KAETAISWANFQD------LQHLP-----GIPSYDELSQ-EDTHYSQ------TVSA---
-VLEHL-----------------------------SNTSSKFASSATI------------
MGSISPDSA-----QSA-FTLW--PVT---CSPNLSHC-RR----HD--IGDGSGT--T-
SQW---LLKSILFTVPFLHSTKKL--SEALSPK-----------S-RD---------AAA
AD--------------------------------------------------SSAAASRF
RKGCTIN-----------------------------------------------------
SCTQQEE---------------T-SGN--------------HVLAE------R-------
-----------------------------RR-REKLNER--------------------F
IILRSLV---------------------------------------P--------FV---
--T-K------------------------------------------------MDKAS-I
------------------LGDTIE------------------------------------
----------------------------Y-------------------VKQLRKKVQD--
------------------------------------------------------------
------------------------------------------------------------
----------------------LEA------------------------RDRH-------
------TE----------------------------------------------------
-IT---------KKSDE----------KS-------------------------------
----GSPIVK---------------------AFPVKGKRRM-----KSTV--E-GSIVG-
------APAKMT-GSPPM----------------EEEV-L----QVE--VSI-I------
-END-AL-VELR-CP------YK-----------EG------------LLLDVMQV----
------------L-REL---------------KVEVV-AI-Q---S-S------------
-------------LSTGL----------------------LLA-EL------RA------
------------------------------------------------------------
------------------------------------------------------------
------------------------------------------------------------
-------------------------------------------------------KVKEN
------------------------------------IYG--R----------KA-SI---
------------------------------------------------LE-VKKSINQII
------------------------------------------------------------
------------------------------------------------------P-----
-----------------------------------------------------------R
VN----------------------------------------------------------
------------------------------------------------------------
------------------------------------------------------------
------------------------------------------------------------
------------------------------------------------------------
------------------------------------------------------------
------------------------------------------------------------
------------------------------------------------------------
-----------
>AT4G09820 TT8
------------------------------------------------------------
------------------------MDE---------SSII--------------------
----------PAEKV-------------------------AGAE-KKELQGLL-------
-----------KTAVQ--SVD----------WTY-------SVFWQ------FCPQQRV-
-----------------------L-----------------------VWGNGYY------
--N-GAIKTRKTT-----------QP----------------------------------
-------------AEVTA-EEAAL-----E------------------------------
-RSQQLR--E-------LY--ETL-LAGESTS----------------------------
-EAR-----------ACTALSPE-----DLTETEW-------------FYLM--------
--------------------------CVS---FSFPPPSG-----------------MPG
--------------KAY-----------------------------------ARRKH---
---VWL---------------------------------------------SG-------
----------------------------------ANEVD---------------SKTFSR
AILAK-SAKI----QTVVCI-PML-------DGV--------------------------
----------------------VEL-------------GTTKK-----------VR-EDV
------------EFV--------ELTKS-FFY-------DH----------CK-------
---TNPKPAL-SEHST---------Y----------------------------------
----------------------------------EVHEEAEDEEEVEEE-----------
---------------------------------------------------------MTM
SEE--MRLGSPDDEDVSNQNLH-----------SDLHIES------------------TH
TLDTHMDMMNLME---------------------------EGGNYSQ------TVTT---
-LLMS-------------------------------HPTSLLSDSVST------------
SSYI----------QSS-FATW------------RVENGKE----HQQVKTAP-----S-
SQW---VLKQMIFRVPFLHDNTK----DKRLP----------------------------
------------------------------------------------------------
------------------------------------------------------------
----RED---------------L-S----------------HVVAE------R-------
-----------------------------RR-REKLNEK--------------------F
ITLRSMV---------------------------------------P--------FV---
--T-K------------------------------------------------MDKVS-I
------------------LGDTIA------------------------------------
----------------------------Y-------------------VNHLRKRVHE--
------------------------------------------------------------
------------------------------------------------------------
----------------------LEN------------------------THHE-------
------QQ---------------------------------------------------H
KRT---------RTC---------------------------------------------
-------------------------------------KRK--------TS--E-------
--------------------------------------------EVE--VSI-I------
-END-VL-LEMR-CE------YR-----------DG------------LLLDILQV----
------------L-HEL---------------GIETT-AV-H---T-S------------
-------------VNDHD----------------------FEA-EI------RA------
------------------------------------------------------------
------------------------------------------------------------
------------------------------------------------------------
-------------------------------------------------------KVR--
--------------------------------------G--K----------KA-SI---
------------------------------------------------AE-VKRAIHQVI
------------------------------------------------------------
------------------------------------------------------I-----
-----------------------------------------------------------H
DTNL--------------------------------------------------------
------------------------------------------------------------
------------------------------------------------------------
------------------------------------------------------------
------------------------------------------------------------
------------------------------------------------------------
------------------------------------------------------------
------------------------------------------------------------
-----------
>OryzaRc
------------------------------------------------------------
------------------------------------------------------------
------------------------------------------MA-GGEAQAAL-------
-----------QAVAQ--SLR----------WTY-------SLLWQ------LCPHQGS-
-----------------------SL----------------------VWGEGHY------
--N-GAVKTRKSTV---------MQPPP--------------------------------
-----------AEEEDDA-DHAAR-----H------------------------------
-RSRQLR--E-------LY--DWLQQAGENSSGGVQ-------------------TSSTT
ASRR-----------PGAALSPE-----DLTETEW-------------FFLM--------
--------------------------SAS---YSFPPGIG-----------------LPG
--------------RAF-----------------------------------ARRGH---
---VWL---------------------------------------------TG-------
----------------------------------ANEVD---------------SKVFLR
AILAK-SAGI----QTVVCI-PVV-------DGV--------------------------
----------------------LEI-------------GTTEK-----------VE-EDM
------------GLI--------QYARG-IFM-------DQ----------HG-------
---IHMKPTL-SQHST---------SNP---------VTHCTHQHP---IQVQMQL-G-I
TSQTKFDY--------------------SDELNADEENDDTEEEGMSGSDT---------
------------NNTD-TERNSGQLQLQMQDQLNMVSNDHQTMPN---NAVSSELMQCEM
SEV--VR-----DG-CSNNILE-----------DEIQMLMDCQ--NSNCQ-LNLQGPD--
--EPCHSWHFLCE-----ELQNDY-----QPATEDQVASPENTHYPK------TLMT---
-ILHY----------------------------------NTLRQQEMN-----------I
KNYL-PVSE-----KSS-FSRW--------TTPEGSD---D----NKTMISPG-----T-
TQR---MLKSILMIVPSSHCSYR----GAETPE-----------S-RG------------
-----------------------------------------------------GKGASGT
RKVGAI------------------------------------------------------
----QGD---------------F-SAN--------------HVLKE------R-------
-----------------------------RR-REKLNEK--------------------F
IILRSLV---------------------------------------P--------FM---
--T-K------------------------------------------------MDKAS-I
------------------LGDTIE------------------------------------
----------------------------Y-------------------VKQLRNRIQE--
------------------------------------------------------------
------------------------------------------------------------
----------------------LES------------------------SSSS-------
------SRA--------------------------------------------------A
ARA---------PSAAA-------------------------------------------
-----------------------------------AGRRRK-----R-SA--A-AATAT-
------AAEGMS-SSNGR--------------NGGEAA-E----VVQ--VSI-I------
-ESD-AL-LELR-CG------CG-----------GGGGGG----GGGVVLLRVMQA----
------------M-QEL---------------QLEVT-AV-Q---A-S------------
-------------CAGGE----------------------LLA-EL------RA------
------------------------------------------------------------
------------------------------------------------------------
------------------------------------------------------------
-------------------------------------------------------KVV--
-----------------------------------------------------V-MI---
------------------------------------------------LI-CMKMQMQMQ
------------------------------------------------------------
------------------------------------------------------N-----
------------------------------------------------------------
------------------------------------------------------------
------------------------------------------------------------
------------------------------------------------------------
------------------------------------------------------------
------------------------------------------------------------
------------------------------------------------------------
------------------------------------------------------------
------------------------------------------------------------
-----------
>SmbHLH117
------------------------------------------------------------
--------------------MAMGHQD---------QDGV--------------------
----------PDN-----------------------------------LRKQL-------
-----------ALAVR--GIQ----------WSY-------AIFWS------IPFTEPG-
-----------------------VL----------------------KWSDGYY------
--N-GDIKTRKTV-----------QA----------------------------------
-------------GEVNE-NQLGL-----Q------------------------------
-RTEQLK--E-------LY--SSL-LTGESEDDI------------------------QP
QAKR-----------PSASLSPE-----DLTDTEW-------------YFLV--------
--------------------------CMS---FVFSVGQG-----------------LPG
--------------KTF-----------------------------------VTNET---
---IWL---------------------------------------------CN-------
----------------------------------AHQAE---------------SRVFSR
SLLAK--ASIWFMYQLFNCN-LSL-------KGVHLVDFGSIKFECIYPGTPHSLPSEKT
-------------------VIQTEI-------------KYDEL-----------VI-EDP
------------NLI--------QQIKN-YFL-------VV-------------------
-----DHSII-SKKPN---------YVS---------NDAKYDTNV---VFQKPDH-N-A
LGSDAYPV------------------------ENNYSSPHDSSNGFVANQE---------
-------------AED-SLMVVDVIGETS-------------------QAQSWKFMDDNM
SNE--ANNSFNSSDCISQNNAN----------CEKLSPLSSGE--KETKF-RLLDRQEND
QKKPHL--LDHQR---------------------------DDAQYQA------VLSI---
-LLKS---------------------------------SDQLTLG---------------
-PHFRNINK-----KST-FVGW--------KND-------------IQMPRLG-----T-
AQK---LLKKVLLEVPRMHG-------GVVHQF-----------S-RE------------
-----------------------------------------------------NGKKNSL
WR----------------------------------------------------------
--PEVDD---------------I-DRN--------------CVISE------R-------
-----------------------------RR-REKINER--------------------F
MHLASIL---------------------------------------P--------TG---
--S-K------------------------------------------------VDKIS-L
------------------LDETIE------------------------------------
----------------------------H-------------------MKELERRVQE--
------------------------------------------------------------
------------------------------------------------------------
----------------------LEARS-----ARR---S---------------------
--------N--------------------------------------------------D
TAE---------QTSDNCG--------TS-------------------------------
----KFNDIRGSL----------------------PNKRK--------AC--DMDEMEP-
------ESCNGL--------------------LKRSSA-D----NIV--INM-I------
-DKE-VS-IKMS-CL------WS-----------ES------------LLLKIMEA----
------------L-TDL---------------QMDCH-TV-Q---S-S------------
-------------NIDGI----------------------LFI-AI------EC------
------------------------------------------------------------
------------------------------------------------------------
------------------------------------------------------------
-------------------------------------------------------KSS--
--------------------------------------RS-K----------TV-AV---
------------------------------------------------GT-IREALQRAV
------------------------------------------------------------
------------------------------------------------------W-----
-----------------------------------------------------------K
S-----------------------------------------------------------
------------------------------------------------------------
------------------------------------------------------------
------------------------------------------------------------
------------------------------------------------------------
------------------------------------------------------------
------------------------------------------------------------
------------------------------------------------------------
-----------
>StJAF13
------------------------------------------------------------
--------------------MAMGHQD---------QDGV--------------------
----------PGN-----------------------------------LRKQL-------
-----------ALAVR--GIQ----------WSY-------AIFWS------TPVTQPG-
-----------------------VL----------------------KWIDGYY------
--N-GDIKTRKTV-----------QA----------------------------------
-------------GEVNE-DQLGL-----H------------------------------
-RTEQLK--E-------LY--SSL-LTGESEEDL------------------------QP
QAKR-----------PSASLSPE-----DLTDTEW-------------YFLV--------
--------------------------CMS---FVFDVGQG-----------------LPG
--------------KTL-----------------------------------ATNET---
---VWL---------------------------------------------CN-------
----------------------------------AHQAE---------------SRVFSR
SLLAK-SASI----QTVVCF-PYL-------GGV--------------------------
----------------------IEL-------------GVTEL-----------VT-EDP
------------NLI--------QQIKI-SFL-------EV-------------------
-----DHSVI-SKRPN---------YVS---------NDAKNDTNI---VSQKPDH-N-A
LENDAYPV------------------------EIN--SPHDSSNGFVANQE---------
-------------AED-SLMVVDGIGETS-------------------QAQSWRFMDDNM
SNG--ANNSLNSSDCISQNNAN----------CEKLSPLSSGE--KETKP-CPLDHQEND
QKKPHL--LDHQR---------------------------DDAQYQA------VLST---
-LLKS---------------------------------SDQLTLG---------------
-PHFRNMNK-----KSS-FAGW--------KTD-------------IQMPRFG-----T-
AQK---LLKKVLLEVPRMHA-------GVIHKF-----------S-RE------------
-----------------------------------------------------NGKKNSL
WR----------------------------------------------------------
--PEVDD---------------I-DRN--------------RVISE------R-------
-----------------------------RR-REKINER--------------------F
MHLASML---------------------------------------P--------TS---
--S-K------------------------------------------------VDKIS-L
------------------LDETIE------------------------------------
----------------------------Y-------------------MKELERRVQE--
------------------------------------------------------------
------------------------------------------------------------
----------------------LEARS-----ARR---S---------------------
--------N--------------------------------------------------D
TAE---------QTSDNCG--------TS-------------------------------
----KFNDIRESL----------------------PNKRK--------AC--DMDEMEP-
------ESCNGL--------------------LKRSSA-D----SIV--INM-I------
-DKE-VS-IKMS-CL------WS-----------ES------------LLLKIMEA----
------------L-TDL---------------HMDCH-TV-Q---S-S------------
-------------NIDGI----------------------LSI-AI------ES------
------------------------------------------------------------
------------------------------------------------------------
------------------------------------------------------------
-------------------------------------------------------KST--
--------------------------------------GS-K----------TV-AV---
------------------------------------------------GT-IREALQRVV
------------------------------------------------------------
------------------------------------------------------W-----
-----------------------------------------------------------K
S-----------------------------------------------------------
------------------------------------------------------------
------------------------------------------------------------
------------------------------------------------------------
------------------------------------------------------------
------------------------------------------------------------
------------------------------------------------------------
------------------------------------------------------------
-----------
>PeJAF13
------------------------------------------------------------
--------------------MAMGCKD---------HNGV--------------------
----------PDN-----------------------------------LREQL-------
-----------AFAVR--GIQ----------WSY-------AILWS------TTVSQPG-
-----------------------EL----------------------EWSDSNY------
--N-GDIKTRKTV-----------QA----------------------------------
-------------GEVDE-DQLGL-----Q------------------------------
-RTEQLR--D-------LY--SSL-LIGEGEEDL------------------------QP
QAKR-----------PSAALSPE-----DLTDTVW-------------YFLV--------
--------------------------CMS---FVFNVGQG-----------------LPG
--------------KSL-----------------------------------ARHET---
---IWL---------------------------------------------CN-------
----------------------------------AHQAE---------------SSVFSR
SLIAK-SASI----QTVVCF-PYL-------GGV--------------------------
----------------------IEL-------------GVTEL-----------VV-EDP
------------NLI--------QQIKI-SIL-------KV-------------------
-----DHSII-PKRPN---------YVS---------SDAKNDAIG---LCPKPDH-N-V
LENDAYTV------------------------EINNSSPHDSSNGFGANQE---------
-------------VEV-SLMVVGVIGETS-------------------QAQSWKFTDDNM
SNG--VHNSLNSSDCTSQNYAN----------CEKLSPLSSGE--KETKP-APLDHQEHN
QRKLHL--LDHQG---------------------------DETQYQS------VLST---
-LLKS---------------------------------SDQLTLG---------------
-PYFRNTNK-----RSC-FSGW--------KND-------------AHIPSRG-----T-
AQK---LLKKVLVEVPRMHG-------SVIHKF-----------S-RE------------
-----------------------------------------------------NRKRNGL
WR----------------------------------------------------------
--PEVDD---------------T-DRS--------------RVISE------R-------
-----------------------------RR-REKINER--------------------F
MLLASML---------------------------------------P--------AG---
--G-K------------------------------------------------VDKIS-L
------------------LDETIE------------------------------------
----------------------------Y-------------------LKELERRVQD--
------------------------------------------------------------
------------------------------------------------------------
----------------------LEAKS-----GRR---P---------------------
--------N--------------------------------------------------D
VAE---------QTSDNCG--------TS-------------------------------
----KFNAIEESL----------------------PNKRK--------AC--EIVDLEP-
------ESRNGL--------------------LKGSST-D----SIV--INM-I------
-DKE-VS-IKMR-CL------SS-----------EG------------LLFKIMEA----
------------L-TGL---------------QMDCH-TV-Q---S-S------------
-------------NIDGI----------------------LSI-SI------ES------
------------------------------------------------------------
------------------------------------------------------------
------------------------------------------------------------
-------------------------------------------------------KTN--
--------------------------------------VS-K----------TV-SV---
------------------------------------------------GT-IREALQRVV
------------------------------------------------------------
------------------------------------------------------W-----
-----------------------------------------------------------K
S-----------------------------------------------------------
------------------------------------------------------------
------------------------------------------------------------
------------------------------------------------------------
------------------------------------------------------------
------------------------------------------------------------
------------------------------------------------------------
------------------------------------------------------------
-----------
>DEL
------------------------------------------------------------
--------------------MATGIQN---------QKIV--------------------
----------PEN-----------------------------------LRKQL-------
-----------AIAVR--SIQ----------WSY-------AIFWS------NSVAQPG-
-----------------------VL----------------------EWGDGFY------
--N-GDIKTRKTV-----------QS----------------------------------
-------------VELNQ-DQLGL-----Q------------------------------
-RSDQLR--E-------LY--ESL-SLGETNT----------------------------
QAKR-----------PTAALSPE-----DLTDAEW-------------FFLV--------
--------------------------CMS---FIFNIGQG-----------------LPG
--------------RTL-----------------------------------ARNQA---
---VWL---------------------------------------------CN-------
----------------------------------AHRAD---------------TKVFSR
SLLAK-SASI----QTVVCF-PYS-------EGV--------------------------
----------------------VEL-------------GATEL-----------VP-EDL
------------NLI--------QHIKT-SFL-------D--------------------
-----SPATV-PKIPN---------YVS---------NSITNNNDL---ICEALEHAN-I
PENDLDQLL-------------------N-CPDTNICSPDNSLDDFADNLL---------
-------------IDE-SNLAEGINGEVP-------------------QTQSWPFMDDAI
SNC--LNSSMNSSDCISQTHEN----------LESFAPLSDGKGPPETNN-CMHSTQKCN
QQIEN---TGVQG---------------------------DEVHYQG------VLSN---
-LLKS---------------------------------SHQLVLG---------------
-PYFRNGNR-----ESS-FVSW--------NKDGSS---------GTHVPRSG-----T-
SQR---FLKKVLFEVARMHE-------NSRLDA-----------G-KQ------------
-----------------------------------------------------KGNSDCL
AK----------------------------------------------------------
--PTADE---------------I-DRN--------------HVLSE------R-------
-----------------------------KR-REKINER--------------------F
MILASLV---------------------------------------P--------SG---
--G-K------------------------------------------------VDKVS-I
------------------LDHTID------------------------------------
----------------------------Y-------------------LRGLERKVDE--
------------------------------------------------------------
------------------------------------------------------------
----------------------LESNKMVKGRGRE---ST----------TKT-------
------KLH--------------------------------------------------D
AIE---------RTSDNYG--------AT-------------------------------
----RTSNVKKPL----------------------TNKRK--------AS--DTDKIGA-
------VNSRGR--------------------LKDSLT-D----NIT--VNI-T------
-NKD-VL-IVVT-CS------SK-----------EF------------VLLEVMEA----
------------V-RRL---------------SLDSE-TV-Q---S-S------------
-------------NRDGM----------------------ISI-TI------KA------
------------------------------------------------------------
------------------------------------------------------------
------------------------------------------------------------
-------------------------------------------------------KCK--
--------------------------------------GL-K----------VA-SA---
------------------------------------------------SV-IKQALQKVT
------------------------------------------------------------
------------------------------------------------------M-----
-----------------------------------------------------------K
S-----------------------------------------------------------
------------------------------------------------------------
------------------------------------------------------------
------------------------------------------------------------
------------------------------------------------------------
------------------------------------------------------------
------------------------------------------------------------
------------------------------------------------------------
-----------
>VvMYCA1
------------------------------------------------------------
--------------------MANGVQN---------QEGV--------------------
----------PEN-----------------------------------LSKQL-------
-----------AVAVR--SIQ----------WSY-------AIFWS------LSTRQQG-
-----------------------VL----------------------EWSGGYY------
--N-GDIKTRKTV-----------QE----------------------------------
-------------MELKA-DKMGL-----Q------------------------------
-RSEQLR--E-------LY--ESL-LEG--ETDQ--------------------------
QSKR-----------PSAALSPE-----DLSDAEW-------------YYLV--------
--------------------------CMS---FVFNPGEG-----------------LPG
--------------RAL-----------------------------------ANGQS---
---IWL---------------------------------------------CD-------
----------------------------------AQYAD---------------SKVFSR
SLLAK----------TVVCF-PHM-------GGV--------------------------
----------------------IEL-------------GVTEL-----------VP-EDP
------------SLI--------QHIKA-CLL-------EL-------------------
-----SKPIC-SEKSS---------FVP---------CNTDDDKDR---MCAKVDH-D-I
VETMALEKLYPATEEIKFEQEGMSELHGNIHEEHNIGSPDDCSNGCEDDHQ---------
-------------TED-SFMLEGINGGAS-------------------QVQSWHFVDDDF
SNG--VQGSMDSSDCISQAFVN----------QERIHSSPKGE--NVNNV-RLKDLQECN
DTKFSSLDLGA-D---------------------------DDLHYRR------TIST---
-VLRK---------------------------------SHPLIGN---------------
-SCFRCYDI-----KSS-FITW--------KKGGML---------DAQKPQT--------
QQR---ILKKILFTVPLMHG-------GCGFKS-----------Q-KE------------
-----------------------------------------------------NAGRDGL
WK----------------------------------------------------------
--SGSDG---------------I-CKQ--------------HALSD------K-------
-----------------------------KR-E---KEK--------------------F
LVLRSMV---------------------------------------P--------SI---
--N-K------------------------------------------------IDEVS-I
------------------LGDTIE------------------------------------
----------------------------Y-------------------LKKLEARVEE--
------------------------------------------------------------
------------------------------------------------------------
----------------------LET-------SMDLQTELDA-------RARQ-------
------KYL--------------------------------------------------D
MVE---------QTSDNYD--------DK-------------------------------
----MIDDGKKLW----------------------INKRK--------AC--DIDETDL-
------EINEII--------------------PKDSLPSS----DMK--VRI-N------
-EQE-VL-IEMR-CP------WR-----------EY------------LLLDIMDA----
------------I-NNL---------------HLDCH-SV-Q---S-S------------
-------------NHDGF----------------------LTL-TL------KS------
------------------------------------------------------------
------------------------------------------------------------
------------------------------------------------------------
-------------------------------------------------------KFR--
--------------------------------------GR-A----------VA-SA---
------------------------------------------------GM-IKQALWRIT
------------------------------------------------------------
------------------------------------------------------S-----
-----------------------------------------------------------K
C-----------------------------------------------------------
------------------------------------------------------------
------------------------------------------------------------
------------------------------------------------------------
------------------------------------------------------------
------------------------------------------------------------
------------------------------------------------------------
------------------------------------------------------------
-----------
>MdbHLH33
------------------------------------------------------------
--------------------MA---QN---------HERV--------------------
----------PGN-----------------------------------LRKQF-------
-----------AVAVR--SIK----------WSY-------AIFWS------LSTTQQG-
-----------------------VL----------------------EWGEGYY------
--N-GDIKTRKKV-----------EG----------------------------------
-------------VELKT-DKMGL-----Q------------------------------
-RNVQLR--E-------LY--KSL-LEGETETEQ--------------------------
QAKA-----------PSAVLSPE-----DLTDAEW-------------YYLL--------
--------------------------CMS---FIFNPGEG-----------------LPG
--------------RAL-----------------------------------ATGQT---
---IWL---------------------------------------------CN-------
----------------------------------AQHTD---------------SKVFSR
SLLAK-SASV----QTVVCF-PYL-------GGV--------------------------
----------------------VEL-------------GVTEL-----------VS-EDL
------------NLI--------QHIKA-SLL-------DF-------------------
-----SKPDC-CEKSS---------SAP---------HKPDDDSEQ---IVAKVDH-D-V
VDTLPLENLYSPSEEIKFDQRGINGLLGN-HEEVNMDSSDECSNGCDHNHP---------
-------------TED-SMMLEGTNAVAS-------------------QVQSWHFMDEDF
SSG--VQDSMNSSDSISEAFVN----------QGKAHSFAKHE--NANHI-HLKELQNFN
DTKLSSLYLGSVD---------------------------EHVHYKR------TLCT---
-LLGS---------------------------------SMKLIEN---------------
-PCFCDGES-----KSS-FVKW--------KK-EVV---------GSCRPTV--------
HQK---TLKKILFTVPLMYGV------HSPMAT-----------G-KE------------
-----------------------------------------------------NTGKDLL
PN----------------------------------------------------------
--LQGDD---------------I-NRE--------------H---D------K-------
-----------------------------MR-E---NAK--------------------L
LVLRSMV---------------------------------------P--------SI---
--T-E------------------------------------------------VDKAS-I
------------------LDDTIK------------------------------------
----------------------------Y-------------------LKELEARAEE--
------------------------------------------------------------
------------------------------------------------------------
----------------------MES-------CMD---TVEA-------ISRG-------
------KFL--------------------------------------------------N
RVE---------KTSDNYD--------KT-------------------------------
----KKNNVKKSL----------------------VKKRK--------AC--DIDETDP-
------YPNMLV--------------------SGESLP-L----DVK--VCV-K------
-EQE-VL-IEMR-CP------YR-----------EY------------ILLDIMDA----
------------I-NNL---------------YLDAH-SV-Q---S-S------------
-------------ILDGV----------------------LTL-SL------KS------
------------------------------------------------------------
------------------------------------------------------------
------------------------------------------------------------
-------------------------------------------------------KFR--
--------------------------------------GA-A----------IS-PV---
------------------------------------------------GM-IKQVLWKIA
------------------------------------------------------------
------------------------------------------------------G-----
-----------------------------------------------------------K
C-----------------------------------------------------------
------------------------------------------------------------
------------------------------------------------------------
------------------------------------------------------------
------------------------------------------------------------
------------------------------------------------------------
------------------------------------------------------------
------------------------------------------------------------
-----------
>AT1G63650
------------------------------------------------------------
--------------------MATG-EN---------R-TV--------------------
----------PDN-----------------------------------LKKQL-------
-----------AVSVR--NIQ----------WSY-------GIFWS------VSASQPG-
-----------------------VL----------------------EWGDGYY------
--N-GDIKTRKTI-----------QA----------------------------------
-------------AEVKI-DQLGL-----E------------------------------
-RSEQLR--E-------LY--ESL-SLAESSASG------------------------SS
QVTRR---------ASAAALSPE-----DLTDTEW-------------YYLV--------
--------------------------CMS---FVFNIGEG-----------------IPG
--------------GAL-----------------------------------SNGEP---
---IWL---------------------------------------------CN-------
----------------------------------AETAD---------------SKVFTR
SLLAK-SASL----QTVVCF-PFL-------GGV--------------------------
----------------------LEI-------------GTTEH-----------IK-EDM
------------NVI--------QSVKT-LFL-------EAP------------------
-----PYTTI-STRSD---------YQ-----------EIFDP------LSDDKYT-P-V
FITEAFPT----------------------------TS----TSGFEQEPE---------
-------------DHD-SFIND---GGAS-------------------QVQSWQFVGEEI
SNC--IHQSLNSSDCVSQTFV------------GTTGRLACDP--RKSRI-QRLGQIQEQ
SNHVNM------D---------------------------DDVHYQG------VIST---
-IFKT---------------------------------THQLILG---------------
-PQFQNFDK-----RSS-FTRW--------KRSSS-------------VKTLG-----EK
SQK---MIKKILFEVPLMNK--------------------------KE------------
-----------------------------------------------------ELLPDT-
------------------------------------------------------------
--PE------------------E-TGN--------------HALSE------K-------
-----------------------------KR-REKLNER--------------------F
MTLRSII---------------------------------------P--------SI---
--S-K------------------------------------------------IDKVS-I
------------------LDDTIE------------------------------------
----------------------------Y-------------------LQDLQKRVQE--
------------------------------------------------------------
------------------------------------------------------------
----------------------LES-------CRE---SADTETRITM-MKRK-------
------KPD--------------------------------------------------D
EEE---------RASANCM--------NS-------------------------------
----K---------------------------------RK--------GS--DVNVGED-
------EPADIG--------------------YAG-LT-D----NLR--ISS-L------
-GNE-VV-IELR-CA------WR-----------EG------------ILLEIMDV----
------------I-SDL---------------NLDSH-SV-Q---S-S------------
-------------TGDGL----------------------LCL-TV------NC------
------------------------------------------------------------
------------------------------------------------------------
------------------------------------------------------------
-------------------------------------------------------KHK--
--------------------------------------GT-K----------IA-TT---
------------------------------------------------GM-IQEALQRVA
------------------------------------------------------------
------------------------------------------------------W-----
-----------------------------------------------------------I
C-----------------------------------------------------------
------------------------------------------------------------
------------------------------------------------------------
------------------------------------------------------------
------------------------------------------------------------
------------------------------------------------------------
------------------------------------------------------------
------------------------------------------------------------
-----------
>AT5G41315
------------------------------------------------------------
--------------------MATG-QN---------RTTV--------------------
----------PEN-----------------------------------LKKHL-------
-----------AVSVR--NIQ----------WSY-------GIFWS------VSASQSG-
-----------------------VL----------------------EWGDGYY------
--N-GDIKTRKTI-----------QA----------------------------------
-------------SEIKA-DQLGL-----R------------------------------
-RSEQLS--E-------LY--ESL-SVAESSSSGV---------------------AAGS
QVTRR---------ASAAALSPE-----DLADTEW-------------YYLV--------
--------------------------CMS---FVFNIGEG-----------------MPG
--------------RTF-----------------------------------ANGEP---
---IWL---------------------------------------------CN-------
----------------------------------AHTAD---------------SKVFSR
SLLAK-SAAV----KTVVCF-PFL-------GGV--------------------------
----------------------VEI-------------GTTEH-----------IT-EDM
------------NVI--------QCVKT-SFL-------EAP------------------
----DPYATILPARSD---------YHI---------DNVLDPQQI---LGDEIYA-P-M
FSTEPFPT----------------------------ASPSRTTNGFDQEHEQ-V------
-----------ADDHD-SFMTERITGGAS-------------------QVQSWQLMDDEL
SNC--VHQSLNSSDCVSQTFVE-----------GAAGRVAYGA--RKSRV-QRLGQIQEQ
QRNVKTLSFDPRN---------------------------DDVHYQS------VIST---
-IFKT---------------------------------NHQLILG---------------
-PQFRNCDK-----QSS-FTRW--------KKSSSS---------SSGTATVT-----AP
SQG---MLKKIIFDVPRVHQ--------------------------KE------------
-----------------------------------------------------KLMLDS-
------------------------------------------------------------
--PEARD---------------E-TGN--------------HAVLE------K-------
-----------------------------KR-REKLNER--------------------F
MTLRKII---------------------------------------P--------SI---
--N-K------------------------------------------------IDKVS-I
------------------LDDTIE------------------------------------
----------------------------Y-------------------LQELERRVQE--
------------------------------------------------------------
------------------------------------------------------------
----------------------LES-------CRE---STDTETRGTMTMKRK-------
------KPC--------------------------------------------------D
AGE---------RTSANCA--------NN-------------------------------
----ETG-----------------------------NGKK--------VS--VNNVGEA-
------EPADTG--------------------FTG-LT-D----NLR--IGS-F------
-GNE-VV-IELR-CA------WR-----------EG------------VLLEIMDV----
------------I-SDL---------------HLDSH-SV-Q---S-S------------
-------------TGDGL----------------------LCL-TV------NC------
------------------------------------------------------------
------------------------------------------------------------
------------------------------------------------------------
-------------------------------------------------------KHK--
--------------------------------------GS-K----------IA-TP---
------------------------------------------------GM-IKEALQRVA
------------------------------------------------------------
------------------------------------------------------W-----
-----------------------------------------------------------I
C-----------------------------------------------------------
------------------------------------------------------------
------------------------------------------------------------
------------------------------------------------------------
------------------------------------------------------------
------------------------------------------------------------
------------------------------------------------------------
------------------------------------------------------------
-----------
>AtbHLH12MYC1
----------MSL-----------------------------------------------
-------------------TMADGVEA---------AAGR--------------------
----------SKRQ-------------------------------NSLLRKQL-------
-----------ALAVR--SVQ----------WSY-------AIFWS------SSLTQPG-
-----------------------VL----------------------EWGEGCY------
--N-GDMKKRKKS-----------YE----------------------------------
-------------SHYK----YGL-----Q------------------------------
-KSKELR--K-------LY--LSM-LEGDSGTTVS---------------------TTHD
NLNDDD----DNCHSTSMMLSPD-----DLSDEEW-------------YYLV--------
--------------------------SMS---YVFSPSQC-----------------LPG
--------------RAS-----------------------------------ATGET---
---IWL---------------------------------------------CN-------
----------------------------------AQYAE---------------NKLFSR
SLLAR-SASI----QTVVCF-PYL-------GGV--------------------------
----------------------IEL-------------GVTEL-----------IS-EDH
------------NLL--------RNIKS-CLM-------EI-------------------
-----------SAHQD--------------------------------------------
----------------------------N-------------------------------
-------------DDE-KKMEIKISEEKH-------------------QLP---------
------------------------------------------------------------
--------LGISD---------------------------EDLHYKR------TIST---
-VLNY---------------------------------SADRSGKNDKNIR-------HR
QPNIVTSEP-----GSS-FLRW--------KQCEQQ---------VSGFVQKK-----K-
SQN---VLRKILHDVPLMHT-------KRMFPS-----------Q-NS------------
-----------------------------------------------------GLNQDD-
------------------------------------------------------------
-------------------------------------------PSD------R-------
-----------------------------RK-E---NEK--------------------F
SVLRTMV---------------------------------------P--------TV---
--N-E------------------------------------------------VDKES-I
------------------LNNTIK------------------------------------
----------------------------Y-------------------LQELEARVEE--
------------------------------------------------------------
------------------------------------------------------------
----------------------LES-------CMG---SVNF------------------
--------V--------------------------------------------------E
RQR---------KTTENLN--------DS-------------------------------
----VL--IEETS----------------------GNYDD--------ST--KIDDNSG-
------ETEQVT--------------------VFRDKT------HLR--VKL-K------
-ETE-VV-IEVR-CS------YR-----------DY------------IVADIMET----
------------L-SNL---------------HMDAF-SV-R---S-H------------
-------------TLNKF----------------------LTL-NL------KA------
------------------------------------------------------------
------------------------------------------------------------
------------------------------------------------------------
-------------------------------------------------------KFR--
--------------------------------------GA-A----------VA-SV---
------------------------------------------------GM-IKRELRRVI
------------------------------------------------------------
------------------------------------------------------G-----
-----------------------------------------------------------D
LF----------------------------------------------------------
------------------------------------------------------------
------------------------------------------------------------
------------------------------------------------------------
------------------------------------------------------------
------------------------------------------------------------
------------------------------------------------------------
------------------------------------------------------------
-----------
>ZeaLc
----------MAL-----------------------------------------------
--------------------SASRVQQ---------AEEL--------------------
----------LQRP----------------------------AE-RQLMRSQL-------
-----------AAAAR--SIN----------WSY-------ALFWS------ISDTQPG-
-----------------------VL----------------------TWTDGFY------
--N-GEVKTRKIS-----------NS----------------------------------
-------------VELTS-DQLVM-----Q------------------------------
-RSDQLR--E-------LY--EAL-LSGEGDRRA--------------------------
APAR-----------PAGSLSPE-----DLGDTEW-------------YYVV--------
--------------------------SMT---YAFRPGQG-----------------LPG
--------------RSF-----------------------------------ASDEH---
---VWL---------------------------------------------CN-------
----------------------------------AHLAG---------------SKAFPR
ALLAK-SASI----QSILCI-PVM-------GGV--------------------------
----------------------LEL-------------GTTDT-----------VP-EAP
------------DLV--------SRATA-AFW-------EPQ------------------
----CPSSSP-SGRAN---------ETG---------EAAADDGTF---AFEELDH----
----------------------------N--------------NGMD-------------
-------------DIE-AMTAAGGHGQEE-------------------ELR---------
-----LREAEALSDDASLEHITK--------EIEEFYSLCDEMDLQALPL-PLEDGWTVD
ASNFEVPCSSPQP---------------------------APPPVDR------ATAN---
-VAAD---------------------------------ASRA------------------
-PVY--GSR-----ATS-FMAW--------TRSSQQSSCSDDAAPAAVVPAIE-----E-
PQR---LLKKVVAGGGAWESC------GGATGA-----------A-QE------------
-----------------------------------------------------MSGTGT-
------------------------------------------------------------
-------------------------KN--------------HVMSE------R-------
-----------------------------KR-REKLNEM--------------------F
LVLKSLL---------------------------------------P--------SI---
--H-R------------------------------------------------VNKAS-I
------------------LAETIA------------------------------------
----------------------------Y-------------------LKELQRRVQE--
------------------------------------------------------------
------------------------------------------------------------
----------------------LES-------SRE-------------PASRP-------
------SET--------------------------------------------------T
TRL---------ITRPSRG--------NN-------------------------------
----ESVRKEVCA----------------------GSKRK--------SP--ELGRDDV-
------ERPPVL--------------------TMDAGT-S----NVT--VTV-S------
-DKD-VL-LEVQ-CR------WE-----------EL------------LMTRVFDA----
------------I-KSL---------------HLDVL-SV-Q---A-S------------
-------------APDGF----------------------MGL-KI------RA------
------------------------------------------------------------
------------------------------------------------------------
------------------------------------------------------------
-------------------------------------------------------QFA--
--------------------------------------GS-G----------AV-VP---
------------------------------------------------WM-ISEALRKAI
------------------------------------------------------------
------------------------------------------------------G-----
-----------------------------------------------------------K
R-----------------------------------------------------------
------------------------------------------------------------
------------------------------------------------------------
------------------------------------------------------------
------------------------------------------------------------
------------------------------------------------------------
------------------------------------------------------------
------------------------------------------------------------
-----------
>SmbHLH17
------------------------------------------------------------
------------------------------------------------------------
------------------------------------------------M--AL-------
-----------EAITQ--QQQ---------------------------------------
------------------------------------------------------------
------------------------------------------------------------
-----------------------Y-----L------------------------------
-----------------YA--LLG-TTNWGSGS---------------------------
---------------GSDYYNNE-------AFDG--------------------------
------------------------------------------------------------
------------------------------------------------------------
----FL---------------------------------------------AN-------
----------------------------------NQNAS--------------APQEY-E
DYS---NWNL----PPPLLV-DSQ-------NEY------------------HQ------
----------------------WCQ-------------NSSSV-----------LD-HNF
------------AIP--------NGQ----------------------------------
----EQQPHL-----------------------------------------------D--
------------------------------------------------------------
------------------------------------------------------------
------------------------------------------------------------
----------------------------------------SPAEMSS-------------
------------------------------------------------------------
--------------STT-------------------------------------------
--------------------------------------------R-PR------------
--------------------------------------------------------RRRT
RT----------------------------------------------------------
-KKNNEEI-----------EN-Q-RIT--------------HIAVE------R-------
-----------------------------NR-RKQMNDY--------------------L
SILRSLM---------------------------------------PQ------SFV---
--Q-R------------------------------------------------GDQAS-I
------------------VSGAIN------------------------------------
----------------------------Y-------------------VKELEQQLQF--
------------------------------------------------------------
------------------------------------------------------------
----------------------LCG-------------------------QKH-------
------LNS---------------------------------------------------
--Q---------NQESNGE--------TS-------------------------------
-------PFSEFF------------------SIPQYSTTMS-----AAAT--TSENGA--
CENEYYRNQKL------------------------PAT-A----DIE--VTM-V------
-ENH-AN-LKIR-SK------RR-----------PR------------LLPRIISG----
------------L-ESL---------------RLNVL-HL-N---V-S------------
-------------TVDQF----------------------VLC-SL------SL------
------------------------------------------------------------
------------------------------------------------------------
------------------------------------------------------------
-------------------------------------------------------KVEE-
--------------------------------------DC-K----------MS-SV---
------------------------------------------------EE-IAAVVNQIL
------------------------------------------------------------
------------------------------------------------------I-----
-----------------------------------------------------------R
IHEEAN------------------------------------------------------
------------------------------------------------------------
------------------------------------------------------------
------------------------------------------------------------
------------------------------------------------------------
------------------------------------------------------------
------------------------------------------------------------
------------------------------------------------------------
-----------
>SmbHLH40
------------------------------------------------------------
------------------------------------------------------------
------------------------------------------------M--AL-------
-----------ETVVF--QQDPFN------------------------------------
------------------------------------------------------------
------------------------------------------------------------
------------YSH------KDC-----N------------------------------
-----------------FY--NL-------------------------------------
-----------------ETFHNY--D--NFGYEG--------------------------
------------------------------------------------------------
------------------------------------------------------------
---------------------------------------------------YN-------
----------------------------------NYDSS--------------NSSIP-Q
SYNNN-NNNN----SLPENIFPA-------------------------------------
---------------------------------------ESTV-----------VS----
------------------------------------------------------------
------------------------------------------------------------
------------------------------------------------------------
------------------------------------------------------------
------------------------------------------------------------
------------------------------------------------------------
------------------------------------------------------------
----------------G-------------------------------------------
--------------------------------------------R-RK------------
--------------------------------------------------------RRRT
KC----------------------------------------------------------
-TKNEEEI-----------AI-Q-RMT--------------HIAVE------R-------
-----------------------------NR-RRQMNDY--------------------L
AVLRSLM---------------------------------------PP------SYA---
--Q-R------------------------------------------------GDQAS-I
------------------VGGAIN------------------------------------
----------------------------F-------------------VKELEQLLQF--
------------------------------------------------------------
------------------------------------------------------------
----------------------LEV-------------------------HKH-------
------V-----------------------------------------------------
--T---------KNQHHIQ--------YN-------------------------------
-------PFSEFF------------------AFPQYSTGNM-----AAGS--MTT-----
------TEERQ------------------------SAV-A----DIE--VTM-V------
-ESH-AN-VKVL-SR------KR-----------PK------------QLLKIVNW----
------------L-QAM---------------CLTIL-HL-S---V-T------------
-------------TADHM----------------------VLY-TF------NV------
------------------------------------------------------------
------------------------------------------------------------
------------------------------------------------------------
-------------------------------------------------------KVEE-
--------------------------------------NC-E----------LN-TV---
------------------------------------------------SE-IASAIHEMV
------------------------------------------------------------
------------------------------------------------------T-----
-----------------------------------------------------------M
IKEEAMSS----------------------------------------------------
------------------------------------------------------------
------------------------------------------------------------
------------------------------------------------------------
------------------------------------------------------------
------------------------------------------------------------
------------------------------------------------------------
------------------------------------------------------------
-----------
>AT1G22490
------------------------------------------------------------
------------------------------------------------------------
------------------------------------------------M--PL-------
-----------EAVVY--PQDPFG------------------------------------
------------------------------------------------------------
------------------------------------------------------------
------------YLSN-C---KDF-----M------------------------------
-----------------FH--DLY-SQEE--FV---------------------------
---------------AQDTKNNI--D--KLGHEQ--------------------------
------------------------------------------------------------
------------------------------------------------------------
---------------------------------------------------SF-------
----------------------------------VEQGK--------------EDDHQWR
DYH-----------QYPLLI-PSL-------GEE--------------------------
------------------------L-------------GLTAI-----------DV-ES-
------------------------------------------------------------
------HP----------------------------------------------------
------------------------------------------------------------
------------------------------------------------------------
------------------------------------------------------------
----------------------------------------PPQH----------------
------------------------------------------------------------
------------------------------------------------------------
--------------------------------------------R-RK------------
--------------------------------------------------------RRRT
RN----------------------------------------------------------
-CKNKEEI-----------EN-Q-RMT--------------HIAVE------R-------
-----------------------------NR-RKQMNEY--------------------L
AVLRSLM---------------------------------------PS------SYA---
--Q-R------------------------------------------------GDQAS-I
------------------VGGAIN------------------------------------
----------------------------Y-------------------VKELEHILQS--
------------------------------------------------------------
------------------------------------------------------------
----------------------MEP-------------------------K-R-------
------TRTHDPKG----------------------------------------------
--D---------KTSTSSL--------VG-------------------------------
-------PFTDFF------------------SFPQYSTKSS-----SDVP--ESS-----
-----------------------------------SSP-A----EIE--VTV-A------
-ESH-AN-IKIM-TK------KK-----------PR------------QLLKLITS----
------------L-QSL---------------RLTLL-HL-N---V-T------------
-------------TLHNS----------------------ILY-SI------SV------
------------------------------------------------------------
------------------------------------------------------------
------------------------------------------------------------
-------------------------------------------------------RVEE-
--------------------------------------GS-Q----------LN-TV---
------------------------------------------------DD-IATALNQTI
------------------------------------------------------------
------------------------------------------------------R-----
-----------------------------------------------------------R
IQEET-------------------------------------------------------
------------------------------------------------------------
------------------------------------------------------------
------------------------------------------------------------
------------------------------------------------------------
------------------------------------------------------------
------------------------------------------------------------
------------------------------------------------------------
-----------
>AT1G72210
------------------------------------------------------------
------------------------------------------------------------
------------------------------------------------M--AL-------
-----------EAVVY--PQDPFS------------------------------------
------------------------------------------------------------
------------------------------------------------------------
------------YIS--C---KDF-----P------------------------------
-----------------FY--DLY-FQEEEDQD---------------------------
---------------PQDTKNNI-----KLGQGQG-------------------------
------------------------------------------------------------
--------------------------------------------------------H---
---GFA---------------------------------------------SN-------
----------------------------------NYNGR--------------TGDYS-D
DYNYN-EEDL----QWPRDL-PY-------------------------------------
---------------------------------------GSAV-----------DT-ES-
------------------------------------------------------------
------QP----------------------------------------------------
------------------------------------------------------------
------------------------------------------------------------
------------------------------------------------------------
----------------------------------------PPSDVAA-------------
------------------------------------------------------------
--------------GGG-------------------------------------------
--------------------------------------------R-RK------------
--------------------------------------------------------RRRT
RS----------------------------------------------------------
-SKNKEEI-----------EN-Q-RMT--------------HIAVE------R-------
-----------------------------NR-RKQMNEY--------------------L
AVLRSLM---------------------------------------PP------YYA---
--Q-R------------------------------------------------GDQAS-I
------------------VGGAIN------------------------------------
----------------------------Y-------------------LKELEHHLQS--
------------------------------------------------------------
------------------------------------------------------------
----------------------MEP-------------------------PVK-------
------TATEDTGAG--------------------------------------------H
DQT---------KTTSASS--------SG-------------------------------
-------PFSDFF------------------AFPQYSNRPT-----S--A--AAA-----
-----------------------------------EGM-A----EIE--VTM-V------
-ESH-AS-LKIL-AK------KR-----------PR------------QLLKLVSS----
------------I-QSL---------------RLTLL-HL-N---V-T------------
-------------TRDDS----------------------VLY-SI------SV------
------------------------------------------------------------
------------------------------------------------------------
------------------------------------------------------------
-------------------------------------------------------KVEE-
--------------------------------------GS-Q----------LN-TV---
------------------------------------------------ED-IAAAVNQIL
------------------------------------------------------------
------------------------------------------------------R-----
-----------------------------------------------------------R
IEEESSFS----------------------------------------------------
------------------------------------------------------------
------------------------------------------------------------
------------------------------------------------------------
------------------------------------------------------------
------------------------------------------------------------
------------------------------------------------------------
------------------------------------------------------------
-----------
>SmbHLH82
------------------------------------------------------------
------------------------------------------------------------
------------------------------------------------M--SF-------
-----------TSLLD--SSNNNN------------------------------------
------------------------------------------------------------
------------------------------------------------------------
------------------------------------------------------------
--------------------------REESSSS---------------------------
---------------PVLMYNNN-------------------------------------
------------------------------------------------------------
------------------------------------------------------------
---------------------------------------------------AR-------
----------------------------------EYNTW--------------DPNSSLE
DHQLF-MEG-----SPPAEL-PA-------------------------------------
----------------------------------------AAI-----------RS----
------------------------------------------------------------
------------------------------------------------------------
------------------------------------------------------------
------------------------------------------------------------
------------------------------------------------------------
---------------------------------------------AA-------------
------------------------------------------------------------
--------------TSG-------------------------------------------
--------------------------------------------R-RK------------
--------------------------------------------------------RRRT
RS----------------------------------------------------------
-CKNKEEL-----------EN-Q-RMT--------------HIAVE------R-------
-----------------------------NR-RKQMNEY--------------------L
AVIRSLM---------------------------------------PP------SYV---
--Q-R------------------------------------------------GDQAS-I
------------------IGGAIN------------------------------------
----------------------------F-------------------VKELEHHLQT--
------------------------------------------------------------
------------------------------------------------------------
----------------------LEA-------------------------QKR-------
------IHSQKQEQ---------------------------------------------H
S-D---------HHHGSSS--------NP-------------------------------
-------LFADYF------------------SFPQYSTHSK-----STSP--AAVAAAES
CDSP-PATEKM------------------------SAL-A----DIE--VSM-A------
-ESH-AN-LKIL-SK------RR-----------PK------------QLLKIVAG----
------------L-QCL---------------WLTVL-HL-N---V-T------------
-------------TVDHM----------------------VLY-SL------SL------
------------------------------------------------------------
------------------------------------------------------------
------------------------------------------------------------
-------------------------------------------------------KLEE-
--------------------------------------GC-Q----------LS-TA---
------------------------------------------------DE-IADSVNQLL
------------------------------------------------------------
------------------------------------------------------A-----
-----------------------------------------------------------R
IQEEAASSS---------------------------------------------------
------------------------------------------------------------
------------------------------------------------------------
------------------------------------------------------------
------------------------------------------------------------
------------------------------------------------------------
------------------------------------------------------------
------------------------------------------------------------
-----------
>SmbHLH89
------------------------------------------------------------
------------------------------------------------------------
------------------------------------------------M--AL-------
-----------EALST--NELLNF------------------------------------
------------------------------------------------------------
------------------------------------------------------------
------------IMYDTI---STT-----T------------------------------
-----------------TN--NL--DENALFFD---------------------------
---------------HHDDKNNN-------------------------------------
------------------------------------------------------------
------------------------------------------------------------
---TYL---------------------------------------------LK-------
----------------------------------SQDFG--------------TAPLE-Q
QYS---TTAS----VSP----SKT-------SKK------------------H-------
---------------------------------------NLTM-----------AT-QG-
------------------------------------------------------------
------------------------------------------------------------
------------------------------------------------------------
------------------------------------------------------------
------------------------------------------------------------
---------------------------------------------GG-------------
------------------------------------------------------------
--------------GGR-------------------------------------------
--------------------------------------------K-KR------------
--------------------------------------------------------RRRP
KI----------------------------------------------------------
-CKNKEEA-----------EN-Q-RMT--------------HIAVE------R-------
-----------------------------NR-RKQMNEH--------------------L
SVLRSLM---------------------------------------SE------SYV---
--Q-R------------------------------------------------GDQAS-I
------------------VGGAIE------------------------------------
----------------------------F-------------------VKELEHILQS--
------------------------------------------------------------
------------------------------------------------------------
----------------------LEA-------------------------KKF-------
------ILLQQG-----------------------------------------------H
NIG---------SDSNSGG--------NGCD--------------SEVLNSTTGEALASV
PAEYFPTPFAQFF------------------SYPQYTCCQL-----PNKY--TSKSK---
-----------------------------------AAI-A----DIE--VTL-I------
-ETH-AN-VRIL-SR------RR-FR----------------------QLSKLVVA----
------------F-QSL---------------YLTVL-HL-N---V-T------------
-------------TLDPL----------------------VLY-SI------SA------
------------------------------------------------------------
------------------------------------------------------------
------------------------------------------------------------
-------------------------------------------------------KVEE-
--------------------------------------GC-Q----------LN-SA---
------------------------------------------------DD-IAGAVHHML
------------------------------------------------------------
------------------------------------------------------R-----
-----------------------------------------------------------I
IEEEAVATL-------------------SCQV----------------------------
------------------------------------------------------------
------------------------------------------------------------
------------------------------------------------------------
------------------------------------------------------------
------------------------------------------------------------
------------------------------------------------------------
------------------------------------------------------------
-----------
>AT5G46690
------------------------------------------------------------
------------------------------------------------------------
------------------------------------------------M--TL-------
-----------EALSS--NGLLNF------------------------------------
------------------------------------------------------------
------------------------------------------------------------
------------LLSETL---SPT-----P------------------------------
-----------------FK--SLV-DLEPLPEN---------------------------
---------------DVIISKNT-------------------------------------
------------------------------------------------------------
------------------------------------------------------------
---ISE---------------------------------------------IS-------
----------------------------------NQE-----------------PPPQ-R
Q---------------P----PAT-------NR---------------------------
------------------------------------------------------------
------------------------------------------------------------
------------------------------------------------------------
------------------------------------------------------------
------------------------------------------------------------
------------------------------------------------------------
------------------------------------------------------------
------------------------------------------------------------
---------------GK-------------------------------------------
--------------------------------------------K-RR------------
--------------------------------------------------------RRKP
RV----------------------------------------------------------
-CKNEEEA-----------EN-Q-RMT--------------HIAVE------R-------
-----------------------------NR-RRQMNQH--------------------L
SVLRSLM---------------------------------------PQ------PFA---
--H-K------------------------------------------------GDQAS-I
------------------VGGAID------------------------------------
----------------------------F-------------------IKELEHKLLS--
------------------------------------------------------------
------------------------------------------------------------
----------------------LEA-------------------------QKH-------
------HNAKLN-----------------------------------------------Q
SVT---------SSTSQDS--------NG-----------------EQENPHQPSSLS--
--------LSQFF------------------LHSYDPSQEN-----RNGS--TSSVK---
-----------------------------------TPM-E----DLE--VTL-I------
-ETH-AN-IRIL-SR------RRGFRWSTLATTKPP------------QLSKLVAS----
------------L-QSL---------------SLSIL-HL-S---V-T------------
-------------TLDNY----------------------AIY-SI------SA------
------------------------------------------------------------
------------------------------------------------------------
------------------------------------------------------------
-------------------------------------------------------KVEE-
--------------------------------------SC-Q----------LS-SV---
------------------------------------------------DD-IAGAVHHML
------------------------------------------------------------
------------------------------------------------------S-----
-----------------------------------------------------------I
IEEEPFCCS-------------------SMSELPFD------------------------
------------------------------------------------------------
---------------------------------FSLNHSNVTHSL---------------
------------------------------------------------------------
------------------------------------------------------------
------------------------------------------------------------
------------------------------------------------------------
------------------------------------------------------------
-----------
>AT5G65320
------------------------------------------------------------
------------------------------------------------------------
------------------------------------------------------------
-------------MMF--QQDYPH------------------------------------
------------------------------------------------------------
------------------------------------------------------------
------------GFSLVE---TSL-----S------------------------------
-----------------YE--ML-------------------------------------
-----------------DYFQNI-------------------------------------
------------------------------------------------------------
------------------------------------------------------------
----VV---------------------------------------------SN-------
----------------------------------SEDVA--------------SQQNSIS
SSSYS-SATL----SCSITE----------------------------------------
---------------------------------------QKSH-----------LT-EKL
------------------------------------------------------------
------SP----------------------------------------------------
------------------------------------------------------------
------------------------------------------------------------
------------------------------------------------------------
----------------------------------------LRERYGC-------------
------------------------------------------------------------
--------------GDF-------------------------------------------
--------------------------------------------L-SR------------
--------------------------------------------------------KRRR
RS----------------------------------------------------------
-EKTIVDK-----------EN-Q-RMN--------------HIAVE------R-------
-----------------------------NR-RKQMNHF--------------------L
SILKSMM---------------------------------------PL------SYS---
--Q-P------------------------------------------------NDQAS-I
------------------IEGTIS------------------------------------
----------------------------Y-------------------LKKLEQRLQS--
------------------------------------------------------------
------------------------------------------------------------
----------------------LEA-------------------------Q---------
------------------------------------------------------------
--L---------KATKLNQ--------SP-------------------------------
------NIFSDFF------------------MFPQYSTATA-----TATA--TASSSS--
--SSHHHHKRL------------------------EVV-A----DVE--VTM-V------
-ERH-AN-IKVL-TK------TQ-----------PR------------LLFKIINE----
------------F-NSL---------------GLSTL-HL-N---L-T------------
-------------TSKDM----------------------SLF-TF------SV------
------------------------------------------------------------
------------------------------------------------------------
------------------------------------------------------------
-------------------------------------------------------KVEA-
--------------------------------------DC-Q----------LTPSG---
------------------------------------------------NE-VANTVHEVV
------------------------------------------------------------
------------------------------------------------------R-----
-----------------------------------------------------------R
VHKER-------------------------------------------------------
------------------------------------------------------------
------------------------------------------------------------
------------------------------------------------------------
------------------------------------------------------------
------------------------------------------------------------
------------------------------------------------------------
------------------------------------------------------------
-----------
>SmbHLH21
------------------------------------------------------------
------------------------------------------------------------
---------------------------------------------------MF-------
-----------PTIVN--DD-----------------------NYH--------------
------------------------------------------------------------
------------------------------------------------------------
-----------------------------S------------------------------
-----------------FE--DVS-YCHNY------------------------------
----------------------------QEEE----------------------------
------------------------------------------------------------
------------------------------------------------------------
------------------------------------------------------------
----------------------------------------------------------EE
GLMVK-EE--------EING-K--------------------------------------
------------------------------------------------------------
------------------------------------------------------------
------------------------------------------------------------
------------------------------------------------------------
------------------------------------------------------------
------------------------------------------------------------
-----------------------------------------ANEKKK-------------
------------------------------------------------------------
------------------------------------------------------------
--------------------------------------------K-RK------------
--------------------------------------------------------RRII
RM----------------------------------------------------------
--KSSEEV-----------EK-Q-RMT--------------HIEVE------R-------
-----------------------------NR-RKQMNQH--------------------L
HVLRSLM---------------------------------------PT------SYV---
--Q-R------------------------------------------------GDQAS-I
------------------VGGAIE------------------------------------
----------------------------F-------------------VKELEQLLQC--
------------------------------------------------------------
------------------------------------------------------------
----------------------LES-------------------------QKR-------
------RKLYGDQDSLSL-------------------------ME--------------I
-QN---------PQLLFPP--------N--------------------------------
---------NN---------------------FPLSNENEI-----------GIQEEK--
------AEIK-------------------------SCL-A----HVE--VKI-I------
-GIDNAM-IKIL-SK------RR-----------PG------------QLINTISA----
------------L-QHL---------------QLNII-HT-N---V-T------------
-------------TIEQN----------------------VLY-YF------NV------
------------------------------------------------------------
------------------------------------------------------------
------------------------------------------------------------
-------------------------------------------------------KIYG-
--------------------------------------ET-R----------V--SA---
------------------------------------------------DN-IANLVQQIF
------------------------------------------------------------
------------------------------------------------------S-----
-----------------------------------------------------------F
FHAN---SP-------------------I-------------------------------
------------------------------------------------------------
------------------------------------------------------------
------------------------------------------------------------
------------------------------------------------------------
------------------------------------------------------------
------------------------------------------------------------
------------------------------------------------------------
-----------
>SmbHLH83
------------------------------------------------------------
------------------------MEK---------EENFQ-------------------
---------------------------------------------ANSLPTSF-------
-----------QVVIG--ESSSNTNNQ---MVDY-------MLNSH--------STQ---
------------------------------------------------------------
----QQQQHNQSP-----------LG----------------------------------
------------FLPSNP-SLDKL-----S------------------------------
-----------------FA--DVM-QFADFGPK---------------------------
---------------LALNQTK---V--SEEDVGID--DP-------VYFLK--------
------------------------------------------------------------
--------------------------------------------------------F---
---PVL---------------------------------------------NE-------
----------------------------------KKNVK--------------DDDNAQE
ALMVS-QK--------EDGG-KEKG-EN--NNIF--------------------------
------------------------------------------------------------
------------------------------------------------------------
---------------------------------------------------------E--
------------------------------------------------------------
------------------------------------------------------------
------------------------------------------------------------
----------------------------------------RSQEGKS-------------
------------------------------------------------------------
------------------------------------------------------------
--------------------------------------------N-NK------------
--------------------------------------------------------RKRP
RI----------------------------------------------------------
--KTSEEV-----------ES-Q-RMT--------------HIAVE------R-------
-----------------------------NR-RKQMNEH--------------------L
RVLRSLM---------------------------------------PG------SYV---
--Q-R------------------------------------------------GDQAS-I
------------------IGGAIE------------------------------------
----------------------------F-------------------VRELEQLLQC--
------------------------------------------------------------
------------------------------------------------------------
----------------------LES-------------------------QKR-------
------RRIYGDTPTRPLG---D--SSNTTPPPP-------PPMP--------------I
NQN---------PSTINPH--------H--------------------------------
---------QSPL------------------LFPLQNEYNI-----E--G--GIQEEV--
------AESK-------------------------SCL-A----DVE--VKL-L------
-GFD-AM-IKIL-SR------RR-----------PG------------QLIKAIAA----
------------L-EDM---------------QLNIL-HT-N---I-T------------
-------------TIEQT----------------------VLY-SF------NV------
------------------------------------------------------------
------------------------------------------------------------
------------------------------------------------------------
-------------------------------------------------------KISG-
--------------------------------------ET-R----------Y--TA---
------------------------------------------------DD-IANSIQQIF
------------------------------------------------------------
------------------------------------------------------S-----
-----------------------------------------------------------F
IHAEI--AP-------------------YDIN----------------------------
------------------------------------------------------------
------------------------------------------------------------
------------------------------------------------------------
------------------------------------------------------------
------------------------------------------------------------
------------------------------------------------------------
------------------------------------------------------------
-----------
>AT3G24140
------------------------------------------------------------
------------------------MDK---------DY----------------------
---------------------------------------------------SA-------
-----------PNFLG--ESSGGNDDNSSGMIDY-------MFNRN--------LQQQQ-
-------KQS-------------MP-----------------------------------
----QQQQHQLSP-----------SG----------------------------------
------------F-GATP--FDKM-----N------------------------------
-----------------FS--DVM-QFADFGSK---------------------------
---------------LALNQTRN--Q--DDQETGI---DP-------VYFLK--------
------------------------------------------------------------
--------------------------------------------------------F---
---PVL---------------------------------------------ND-------
----------------------------------K---I--------------EDHNQTQ
HLMPS-HQT------SQEGG-ECGG-NI--GNVF------------------LEEKE---
----------------------DQD-------------DDNDN-----------NS-VQL
------------RF----------------------------------------------
----IGGE-------------------------------------------------E--
------------------------------------------------------------
------------------------------------------------------------
------------------------------------------------------------
----------------------------------------EDRENKN-------------
------------------------------------------------------------
--------------VTK-------------------------------------------
--------KEV---------------------------------K-SK------------
--------------------------------------------------------RKRA
RT----------------------------------------------------------
-SKTSEEV-----------ES-Q-RMT--------------HIAVE------R-------
-----------------------------NR-RKQMNEH--------------------L
RVLRSLM---------------------------------------PG------SYV---
--Q-R------------------------------------------------GDQAS-I
------------------IGGAIE------------------------------------
----------------------------F-------------------VRELEQLLQC--
------------------------------------------------------------
------------------------------------------------------------
----------------------LES-------------------------QKR-------
------RRILGETGR-------D--MTTTTTSS---------------------------
-SS---------PITTVAN--------Q--------------------------------
---------AQPL-------------------IITGNVTEL-----EGGG--GLREET--
------AENK-------------------------SCL-A----DVE--VKL-L------
-GFD-AM-IKIL-SR------RR-----------PG------------QLIKTIAA----
------------L-EDL---------------HLSIL-HT-N---I-T------------
-------------TMEQT----------------------VLY-SF------NV------
------------------------------------------------------------
------------------------------------------------------------
------------------------------------------------------------
-------------------------------------------------------KITS-
--------------------------------------ET-R----------F--TA---
------------------------------------------------ED-IASSIQQIF
------------------------------------------------------------
------------------------------------------------------S-----
-----------------------------------------------------------F
IHAN---TN-------------------ISGSS---------------------------
------------------------------------------------------------
------------------------------------NLGNIVFT----------------
------------------------------------------------------------
------------------------------------------------------------
------------------------------------------------------------
------------------------------------------------------------
------------------------------------------------------------
-----------
>SmbHLH61
------------------------------------------------------------
------------------------------------MDGDQ-------------------
---------------------------------------------------IL-------
-----------SNLFE--DSECDI------------------------------------
------------------------------------------------------------
------------------------------------------------------------
------------------------------------------------------------
-----------------LSILEAL-EGEGSANS---------------------------
---------------ELNNNNSN-------------------------------------
------------------------------------------------------------
------------------------------------------------------------
---------------------------------------------------NN-------
----------------------------------NQSITMTT-----------SEEGKKR
KLVSQ----------------KST------------------------------------
--------------------------------------GSSAT-----------SG-QEL
------------------------------------------------------------
------------------------------------------------------------
------------------------------------------------------------
------------------------------------------------------------
------------------------------------------------------------
----------------------------------------YCEEADT-------------
------------------------------------------------------------
--------------PSS-------------------------------------------
--------------------------------------------K-RQ------------
--------------------------------------------------------NSTA
TAG---------------------------------------------------------
------------------VEN---RIS--------------HITVE------R-------
-----------------------------NR-RKQMNEH--------------------L
SVLRTLM---------------------------------------PC------FYA---
--K-R------------------------------------------------GDQAS-I
------------------IGGVVD------------------------------------
----------------------------Y-------------------INELQQVLQS--
------------------------------------------------------------
------------------------------------------------------------
----------------------LEA-------------------------KKQ-------
------RKVYSEVLSPRVLPQLVPISPRLITPSP--LSPRKPPLSPRMN----------L
PIS---------PRTPQPT--------SPYK------------PNNNNNN----------
----NNNNNANRL----------------LEPSPTTTSSNS-----SIDS--HVNNELA-
------ANSK-------------------------SAI-A----DVE--VKF-S------
-GAN-VI-LKTV-SP------RI-----------PG------------QAVKIIAA----
------------L-EQL---------------SLEIL-HV-S---I-S------------
-------------TIDGT----------------------MLN-SF------TI------
------------------------------------------------------------
------------------------------------------------------------
------------------------------------------------------------
-------------------------------------------------------KIGI-
--------------------------------------EC-Q----------L--SA---
------------------------------------------------EE-LAHQIQQTF
------------------------------------------------------------
------------------------------------------------------C-----
------------------------------------------------------------
------------------------------------------------------------
------------------------------------------------------------
------------------------------------------------------------
------------------------------------------------------------
------------------------------------------------------------
------------------------------------------------------------
------------------------------------------------------------
------------------------------------------------------------
-----------
>AT5G53210
------------------------------------------------------------
------------------------------------------------------------
------------------------------------------------MQEII-------
-----------PDFLE--ECE---------------------------------------
------------------------------------------------------------
------------------------------------------------------------
------------FVDTSL-AGDDL------------------------------------
-----------------FAILESL-EGAGEIS----------------------------
---------------PTAASTPK-------------------------------------
------------------------------------------------------------
------------------------------------------------------------
------------------------------------------------------------
-----------------------------------------------------DGTTSSK
ELV---------------------------------------------------------
------------------------------------------------------------
------------------------------------------------------------
------------------------------------------------------------
------------------------------------------------------------
------------------------------------------------------------
------------------------------------------------------------
----------------------------------------KDQDYEN-------------
------------------------------------------------------------
--------------SSP-------------------------------------------
--------------------------------------------K-RK------------
------------------------------------------------------KQRLET
RKEEDEEE--------------------------------------------------ED
GDGEAEEDN---------KQDGQQKMS--------------HVTVE------R-------
-----------------------------NR-RKQMNEH--------------------L
TVLRSLM---------------------------------------PC------FYV---
--K-R------------------------------------------------GDQAS-I
------------------IGGVVE------------------------------------
----------------------------Y-------------------ISELQQVLQS--
------------------------------------------------------------
------------------------------------------------------------
----------------------LEA-------------------------KKQ-------
------RKTYAEVLSPRV-----VPSPR---PSPPVLSPRKPPLSPRINHHQIHHHLLLP
PIS---------PRTPQPT--------SPYRAIPPQLPLIPQPPLRSYSSLASCSSLGD-
-----PPPYSPAS------------------SSSSPSVSSN-----HESS--VINELV--
------ANSK-------------------------SAL-A----DVE--VKF-S------
-GAN-VL-LKTV-SH------KI-----------PG------------QVMKIIAA----
------------L-EDL---------------ALEIL-QV-N---I-N------------
-------------TVDET----------------------MLN-SF------TI------
------------------------------------------------------------
------------------------------------------------------------
------------------------------------------------------------
-------------------------------------------------------KIGI-
--------------------------------------EC-Q----------L--SA---
------------------------------------------------EE-LAQQIQQTF
------------------------------------------------------------
------------------------------------------------------C-----
------------------------------------------------------------
------------------------------------------------------------
------------------------------------------------------------
------------------------------------------------------------
------------------------------------------------------------
------------------------------------------------------------
------------------------------------------------------------
------------------------------------------------------------
------------------------------------------------------------
-----------
>AT3G06120
------------------------------------------------------------
------------------------------------------------------------
------------------------------------------------------------
------------------------------------------------------------
------------------------------------------------------------
------------------------------------------------------------
------------------------------------------------------------
------------------------------------------------------------
------------------------------------------------------------
------------------------------------------------------------
------------------------------------------------------------
------------------------------------------------------------
------------------------------------------------------------
------------------------------------------------------------
------------------------------------------------------------
------------------------------------------------------------
------------------------------------------------------------
------------------------------------------------------------
------------------------------------------------------------
------------------------------------------------------------
------------------------------------------------------------
------------------------------------------------------------
------------------------------------------------------------
------------------------------------------------------------
------------------------------------------------------------
------------------------------------------------------------
-------------------------MS--------------HIAVE------R-------
-----------------------------NR-RRQMNEH--------------------L
KSLRSLT---------------------------------------PC------FYI---
--K-R------------------------------------------------GDQAS-I
------------------IGGVIE------------------------------------
----------------------------F-------------------IKELQQLVQV--
------------------------------------------------------------
------------------------------------------------------------
----------------------LES-------------------------KKR-------
------RKT----------------LNR---PS--------------------------F
PYD---------HQTIEPS--------S----------------------------LG--
---------AATT------------------RVPFSRIENV-----MTTS--TFKEVG--
------ACCN-------------------------SPH-A----NVE--AKI-S------
-GSN-VV-LRVV-SR------RI-----------VG------------QLVKIISV----
------------L-EKL---------------SFQVL-HL-N---I-S------------
-------------SMEET----------------------VLY-FF------VV------
------------------------------------------------------------
------------------------------------------------------------
------------------------------------------------------------
-------------------------------------------------------KIGL-
--------------------------------------EC-H----------L--SL---
------------------------------------------------EE-LTLEVQKSF
------------------------------------------------------------
------------------------------------------------------VSDE--
----------------------------------------------------------VI
VSTN--------------------------------------------------------
------------------------------------------------------------
------------------------------------------------------------
------------------------------------------------------------
------------------------------------------------------------
------------------------------------------------------------
------------------------------------------------------------
------------------------------------------------------------
-----------
>AT2G46810
---------MFVL----RVSNQSF--------------------------------KLHQ
QVQ--------------CKDEIFCLDQ---------KVNVR-------------------
----------------------------------------------RSL--QV-------
-----------QETVE--DHQS--------------------------------------
---------F-------------AL-----------------------------------
----EEEEQQLST-----------PS----------------------------------
------------LLQDTT-----I-----P------------------------------
-----------------FL--QML-QQSEDPSP---------------------------
---------------FLSFKDPS--------------------------FL---------
------------------------------------------------------------
------------------------------------------------------------
----AL---------------------------------------------LS-------
----------------------------------LQTLE--------------KPWELEN
YLPHE-VPEF----HSPIHS-ET--------NHY------------------YHNPS---
----------------------LEG-------------VNEAI-----------SN-QEL
------------PF----------------------------------------------
------NP-------------------------------------------------L--
------------------------------------------------------------
------------------------------------------------------------
------------------------------------------------------------
----------------------------------------ENARSRR-------------
------------------------------------------------------------
--------------KRK--NNN------L-------------------------------
ASL---MTRE----------------------------------K-RK------------
--------------------------------------------------------RRRT
KP----------------------------------------------------------
-TKNIEEI-----------ES-Q-RMT--------------HIAVE------R-------
-----------------------------NR-RRQMNVH--------------------L
NSLRSII---------------------------------------PS------SYI---
--Q-R------------------------------------------------GDQAS-I
------------------VGGAID------------------------------------
----------------------------F-------------------VKILEQQLQS--
------------------------------------------------------------
------------------------------------------------------------
----------------------LEA-------------------------QKR-------
------SQQ--------------------------------------------------S
DDN---------KEQI--P--------E--------------------------------
---------DNSL------------------RNISSNKLRA--------S--NKEEQS--
------SKLK-----------------------------------IE--ATV-I------
-ESH-VN-LKIQ-CT------RK-----------QG------------QLLRSIIL----
------------L-EKL---------------RFTVL-HL-N---ITS------------
-------------PTNTS----------------------VSY-SF------NL------
------------------------------------------------------------
------------------------------------------------------------
------------------------------------------------------------
-------------------------------------------------------KMED-
--------------------------------------EC-N----------LG-SA---
------------------------------------------------DE-ITAAIRQIF
------------------------------------------------------------
------------------------------------------------------DS----
------------------------------------------------------------
------------------------------------------------------------
------------------------------------------------------------
------------------------------------------------------------
------------------------------------------------------------
------------------------------------------------------------
------------------------------------------------------------
------------------------------------------------------------
------------------------------------------------------------
-----------
>AT3G61950
--------------------MERF--------------------------------QGHI
N-P--------------C-----FFDR---------KPDV--------------------
----------------------------------------------RSL--EV-------
-----------QGFAE---AQS--------------------------------------
---------F-------------AF-----------------------------------
----KEKEEE--------------------------------------------------
------------SLQD-T-----V-----P------------------------------
-----------------FL--QML--QSEDPSS---------------------------
---------------FFSIKEPN--------------------------FL---------
------------------------------------------------------------
------------------------------------------------------------
----TL---------------------------------------------LS-------
----------------------------------LQTLK--------------EPWELER
YLSLE-DSQF----HSPVQS-ET--------NRF--------------------------
----------------------MEG-------------ANQAV-----------SS-QEI
------------PFS--------QANMT-LPS----------------------------
---STSSP-------------------------------------------------L--
------------------------------------------------------------
------------------------------------------------------------
------------------------------------------------------------
-----------------------------------------SAHSRR-------------
------------------------------------------------------------
--------------KRK-INHL------L-------------------------------
PQE---MTRE----------------------------------K-RK------------
--------------------------------------------------------RRKT
KP----------------------------------------------------------
-SKNNEEI-----------EN-Q-RIN--------------HIAVE------R-------
-----------------------------NR-RRQMNEH--------------------I
NSLRALL---------------------------------------PP------SYI---
--Q-R------------------------------------------------GDQAS-I
------------------VGGAIN------------------------------------
----------------------------Y-------------------VKVLEQIIQS--
------------------------------------------------------------
------------------------------------------------------------
----------------------LES-------------------------QKR-------
------TQQ--------------------------------------------------Q
SNS---------EVVE--N--------A--------------------------------
---------LNHL------------------SGISSNDL-W--------T--TLEDQT--
------CIPK-----------------------------------IE--ATV-I------
-QNH-VS-LKVQ-CE------KK-----------QG------------QLLKGIIS----
------------L-EKL---------------KLTVL-HL-N---ITT------------
-------------SSHSS----------------------VSY-SF------NL------
------------------------------------------------------------
------------------------------------------------------------
------------------------------------------------------------
-------------------------------------------------------KMED-
--------------------------------------EC-D----------LE-SA---
------------------------------------------------DE-ITAAVHRIF
------------------------------------------------------------
------------------------------------------------------DIP---
-----------------------------------------------------------T
I-----------------------------------------------------------
------------------------------------------------------------
------------------------------------------------------------
------------------------------------------------------------
------------------------------------------------------------
------------------------------------------------------------
------------------------------------------------------------
------------------------------------------------------------
-----------
>AT4G01460
------------------------------------------------------------
------------------------------------------------------------
----------------------------------------------------M-------
-----------SGLMS--------------------------------------------
------------------------F-----------------------------------
----GELEDQFG------------------------------------------------
------------QISDTT-MEEKI-----P------------------------------
-----------------FL--QML-QCIEHP-----------------------------
----------------FTTTEPN--Q-----------------------FLQ--------
------------------------------------------------------------
------------------------------------------------------------
----SL---------------------------------------------LQ-------
----------------------------------IQTLE--------------S----KS
CLTLE-TNIK----RDPGQT-D--------------------------------------
------------------------------------------------------------
------------------------------------------------------------
------DP-------------------------------------------------E--
------------------------------------------------------------
------------------------------------------------------------
------------------------------------------------------------
----------------------------------------KDPRTEN-------------
------------------------------------------------------------
--------------GAV-------------------------------------------
------TVKE----------------------------------K-RK------------
--------------------------------------------------------RKRT
RA----------------------------------------------------------
-PKNKDEV-----------EN-Q-RMT--------------HIAVE------R-------
-----------------------------NR-RRQMNEH--------------------L
NSLRSLM---------------------------------------PP------SFL---
--Q-R------------------------------------------------GDQAS-I
------------------VGGAID------------------------------------
----------------------------F-------------------IKELEQLLQS--
------------------------------------------------------------
------------------------------------------------------------
----------------------LEA-------------------------EKR-------
------KDG--------------------------------------------------T
DET---------PKTASCS--------S--------------------------------
---------SSSL------------------ACTNSSISSV--------S--TTSENG--
------FTARFG----------------------GGDT-T----EVE--ATV-I------
-QNH-VS-LKVR-CK------RG-----------KR------------QILKAIVS----
------------I-EEL---------------KLAIL-HL-T---I-S------------
-------------SSFDF----------------------VIY-SF------NL------
------------------------------------------------------------
------------------------------------------------------------
------------------------------------------------------------
-------------------------------------------------------KMED-
--------------------------------------GC-K----------LG-SA---
------------------------------------------------DE-IATAVHQIF
------------------------------------------------------------
------------------------------------------------------EQ----
------------------------------------------------------------
INGEVMWSN-------------------LSRT----------------------------
------------------------------------------------------------
------------------------------------------------------------
------------------------------------------------------------
------------------------------------------------------------
------------------------------------------------------------
------------------------------------------------------------
------------------------------------------------------------
-----------
>SmbHLH6
------------------------------------------------------------
------------------------------------------------------------
------------------------------------------------------------
--------------ME--YYGFNQ------QWPI-------SSFDE--------LSAIS-
-----------------------IA-----------------------------------
------------------------TS----------------------------------
------------FGHDNNFHESFM-----S------------------------------
-HQPILG--H-------KR--PV-------------------------------------
------------------ELS---------------------------QIVE--------
--------------------------------------------------------ERPP
--------------KNS-----------------------------------KTSHT---
---WNN---------------------------------------------NI-------
----------------------------------ENDQI--------------LSSNYSH
LINSS-NNFT---NQQVVTMKPKEE-TALSSSSI--------------------------
----------------------TFG---------------PDN-----------HH-NTM
------------VCH--------QDSFA-N-Q----------------------------
------------------------------------------------------------
------------------------------------------------------------
------------------------------------------------------------
------------------------------------------------------------
----------------------------------------NYMF------------K---
-AANNSC-----------------------------------------------------
--------------QGA-------------------------------------------
--------------------------------------------N-KS---------IST
N-----------------------------------------------------------
GKLT--------------------------------------------------------
----------------------Q-AQD--------------HIIAE------R-------
-----------------------------KR-REKLSQR--------------------F
IALSALI---------------------------------------P--------GL---
--K-K------------------------------------------------MDKAS-V
------------------LGDAIK------------------------------------
----------------------------Y-------------------LKQLQEKVKT--
------------------------------------------------------------
------------------------------------------------------------
----------------------LEE------------------------QTK--------
------KKSM-ES--------------------------------------------VVF
VKK---------YEIYGDG--------EN-------------------------------
-----------------------------------SS----------SDE--NCSSGTV-
--------------------------------PVDEALP-----EIE--ARI-S------
-EKD-VL-IRIH-CE------KR-----------KG------------IVEKTVAQ----
------------I-EKI---------------HLSVI-NT-C---A-L------------
-------------SFGTS----------------------AL--DI------TI------
----IA------------------------------------------------------
------------------------------------------------------------
------------------------------------------------------------
-------------------------------------------------------QMDE-
-----------------------------------------E----------F--AMT--
----------------------------------------V-------KD-LVKNLRSAL
------------------------------------------------------------
------------------------------------------------------K-----
-----------------------------------------------------------M
FM----------------------------------------------------------
------------------------------------------------------------
------------------------------------------------------------
------------------------------------------------------------
------------------------------------------------------------
------------------------------------------------------------
------------------------------------------------------------
------------------------------------------------------------
-----------
>AT2G22750
------------------------------------------------------------
------------------------------------------------------------
------------------------------------------------------------
------------------------------------------------------------
------------------------------------------------------------
------------------------------------------------------------
---------------MNSLVGDVP-----Q------------------------------
-SLSSLD--D-------TT--TCY------------------------------------
----------------NLDASCN-----------K-------------SLVE--------
--------------------------------------------------------ERPS
--------------KIL-----------------------------------KTTHI---
------------------------------------------------------------
-------------------------------------------------------SPNLH
PFSSS-N--------------PPPP-KHQPSSRI--------------------------
----------------------LSF---------------EKT-----------GL-HVM
------------N-H--------N-SP---------------------------------
------------------------------------------------------------
------------------------------------------------------------
------------------------------------------------------------
------------------------------------------------------------
----------------------------------------NLIFSPKDEEIGLPEHK---
-KAELII-----------------------------------------------------
--------------RGT-------------------------------------------
--------------------------------------------K-RA---------QSL
T-----------------------------------------------------------
RSQS--------------------------------------------------------
----------------------N-AQD--------------HILAE------R-------
-----------------------------KR-REKLTQR--------------------F
VALSALI---------------------------------------P--------GL---
--K-K------------------------------------------------MDKAS-V
------------------LGDAIK------------------------------------
----------------------------H-------------------IKYLQESVKE--
------------------------------------------------------------
------------------------------------------------------------
----------------------YEE------------------------QKK--------
------EKTM-ES--------------------------------------------VVL
VKK---------SSLVLDE--------NH-------------------------------
-----------------------------------QP----------SSS--SSSDGNR-
-------------------------------NSSSSNLP-----EIE--VRV-S------
-GKD-VL-IKIL-CE------KQ-----------KG------------NVIKIMGE----
------------I-EKL---------------GLSIT-NS-N---V-L------------
-------------PFGPT-----------------------F--DI------SI------
----IA------------------------------------------------------
------------------------------------------------------------
------------------------------------------------------------
-------------------------------------------------------QKNN-
-----------------------------------------N----------F--DMK--
----------------------------------------I-------ED-VVKNLSFGL
------------------------------------------------------------
------------------------------------------------------S-----
-----------------------------------------------------------K
LT----------------------------------------------------------
------------------------------------------------------------
------------------------------------------------------------
------------------------------------------------------------
------------------------------------------------------------
------------------------------------------------------------
------------------------------------------------------------
------------------------------------------------------------
-----------
>AT4G37850
------------------------------------------------------------
------------------------------------------------------------
------------------------------------------------------------
-----------MSILS--TRWFSE------Q--------------E--------IEENS-
-----------------------II-----------------------------------
------------------------QQ----------------------------------
------------F-HMNSIVGEVQ-----E------------------------------
-AQYIFP--H-------SF--TTN------------------------------------
----------------N-DPSYD-------------------------DLIE--------
--------------------------------------------------------MKPP
--------------KIL-----------------------------------ETTYI---
------------------------------------------------------------
-------------------------------------------------------SPSSH
LPPNS-K--------------PHHI-HRHSSSRI--------------------------
----------------------LSF---------------EDY-----------GS-NDM
------------E-H--------EYSPT-Y-L----------------------------
------------------------------------------------------------
------------------------------------------------------------
------------------------------------------------------------
------------------------------------------------------------
----------------------------------------NSIFSPKLEAQVQPHQK---
-SDEFNR-----------------------------------------------------
--------------KGT-------------------------------------------
--------------------------------------------K-RA---------QPF
S-----------------------------------------------------------
RNQS--------------------------------------------------------
----------------------N-AQD--------------HIIAE------R-------
-----------------------------KR-REKLTQR--------------------F
VALSALV---------------------------------------P--------GL---
--K-K------------------------------------------------MDKAS-V
------------------LGDALK------------------------------------
----------------------------H-------------------IKYLQERVGE--
------------------------------------------------------------
------------------------------------------------------------
----------------------LEE------------------------QKK--------
------ERRL-ES--------------------------------------------MVL
VKK---------SKLILDD--------NN-------------------------------
-----------------------------------QS----------FSS--SCEDG---
--------------------------------FSDLDLP-----EIE--VRF-S------
-DED-VL-IKIL-CE------KQ-----------KG------------HLAKIMAE----
------------I-EKL---------------HILIT-NS-S---V-L------------
-------------NFGPT-----------------------L--DI------TI------
----IA------------------------------------------------------
------------------------------------------------------------
------------------------------------------------------------
-------------------------------------------------------KKES-
-----------------------------------------D----------F--DMT--
----------------------------------------L-------MD-VVKSLRSAL
------------------------------------------------------------
------------------------------------------------------S-----
-----------------------------------------------------------N
FI----------------------------------------------------------
------------------------------------------------------------
------------------------------------------------------------
------------------------------------------------------------
------------------------------------------------------------
------------------------------------------------------------
------------------------------------------------------------
------------------------------------------------------------
-----------
>AT2G22760
------------------------------------------------------------
------------------------------------------------------------
------------------------------------------------------------
--------------MD--EDFF--------------------------------LPDFS-
-----------------------LV-----------------------------------
------------------------DI----------------------------------
------------DFDFNIYEENNL-----S------------------------------
-PDESLS--N-------SR--RA-------------------------------------
------------------DQSSK-----FDHQMHF-------------ECLR--------
--------------------------------------------------------EKPK
--------------AAV-----------------------------------KPMMK---
---IN-------------------------------------------------------
-------------------------------------------------------N----
------------------------------KQQL--------------------------
----------------------ISF----------------DF-----------SS-NVI
------------S------------SPA---A----------------------------
------------------------------------------------------------
------------------------------------------------------------
------------------------------------------------------------
------------------------------------------------------------
----------------------------------------EEI-------------I---
-MDKLVG-----------------------------------------------------
--------------RGT-------------------------------------------
--------------------------------------------K-RK---------TCS
H---------------------------------------------------------GT
RSPV--------------------------------------------------------
----------------------L-AKE--------------HVLAE------R-------
-----------------------------KR-REKLSEK--------------------F
IALSALL---------------------------------------P--------GL---
--K-K------------------------------------------------ADKVT-I
------------------LDDAIS------------------------------------
----------------------------R-------------------MKQLQEQLRT--
------------------------------------------------------------
------------------------------------------------------------
----------------------LKE------------------------EKEA-------
------TRQM-ES--------------------------------------------MIL
VKK---------SKVFFDE--------E--------------------------------
-----------------------------------------------PNL--SCSPSVH-
-------------------------------IEFDQALP-----EIE--AKI-S------
-QND-IL-IRIL-CE------KS-----------KG------------CMINILNT----
------------I-ENF---------------QLRIE-NS-I---V-L------------
-------------PFGDS----------------------TL--DI------TV------
----LA------------------------------------------------------
------------------------------------------------------------
------------------------------------------------------------
-------------------------------------------------------QMDK-
-----------------------------------------D----------F--SMS--
----------------------------------------I------LKD-LVRNLRLAM
------------------------------------------------------------
------------------------------------------------------V-----
------------------------------------------------------------
------------------------------------------------------------
------------------------------------------------------------
------------------------------------------------------------
------------------------------------------------------------
------------------------------------------------------------
------------------------------------------------------------
------------------------------------------------------------
------------------------------------------------------------
-----------
>AT2G22770
------------------------------------------------------------
------------------------------------------------------------
------------------------------------------------------------
--------------MD----------------------------------------DSS-
-----------------------FM-----------------------------------
------------------------DL----------------------------------
------------MIDTDEYLIDDW-----E------------------------------
-SDFPIC--G-------ET--NT-------------------------------------
------------------NPGSE-----SGSGTGF-------------ELLA--------
--------------------------------------------------------ERPT
--------------KQM-----------------------------------KTNNN---
---MN-------------------------------------------------------
-------------------------------------------------------STSSS
PSSSS-S-------------------SGSRTSQV--------------------------
----------------------ISF-------------GSPDT-----------KT-NPV
------------E------------TSL-NFS----------------------------
------------------------------------------------------------
------------------------------------------------------------
------------------------------------------------------------
------------------------------------------------------------
----------------------------------------NQV-------------S---
-MDQKV------------------------------------------------------
---------------GS-------------------------------------------
--------------------------------------------K-RK---------DCV
NN-------------------------------------------------------GGR
REPH--------------------------------------------------------
----------------------L-LKE--------------HVLAE------R-------
-----------------------------KR-RQKLNER--------------------L
IALSALL---------------------------------------P--------GL---
--K-K------------------------------------------------TDKAT-V
------------------LEDAIK------------------------------------
----------------------------H-------------------LKQLQERVKK--
------------------------------------------------------------
------------------------------------------------------------
----------------------LEE------------------------ERVV-------
------TKKMDQS--------------------------------------------IIL
VKR---------SQVYLDD--------DS-------------------------------
-----------------------------------SSYSSTCS-AASPLS--SSSDEVS-
-------------------------------I-FKQTMP-----MIE--ARV-S------
-DRD-LL-IRVH-CE------KN-----------KG------------CMIKILSS----
------------L-EKF---------------RLEVV-NS-F---T-L------------
-------------PFGNS----------------------TL--VI------TI------
----LT------------------------------------------------------
------------------------------------------------------------
------------------------------------------------------------
-------------------------------------------------------KMDN-
-----------------------------------------K----------F--SRP--
----------------------------------------V-------EE-VVKNIRVAL
------------------------------------------------------------
------------------------------------------------------A-----
-----------------------------------------------------------E
------------------------------------------------------------
------------------------------------------------------------
------------------------------------------------------------
------------------------------------------------------------
------------------------------------------------------------
------------------------------------------------------------
------------------------------------------------------------
------------------------------------------------------------
-----------
>SmbHLH50
------------------------------------------------------------
------------------------------------------------------------
------------------------------------------------------------
--------------ME--------------------------------------------
------------------------------------------------------------
------------------------------------------------------------
------------------YTDNFN-----Y------------------------------
-EDECFY--E-------LK--PNI------------------------------------
----------------SQDIYLS-----TQSGGYN-------------TNIE--------
--------------------------------------------------------EKSG
--------------QIK-----------------------------------AISPP---
------------------------------------------------------------
-------------------------------------------------------LISSN
NSSSS-S-----------------------GGFV--------------------------
----------------------ISF---------------SSN-----------QE-EDI
------------GAM--------ISSEN-ACQ----------------------------
------------------------------------------------------------
------------------------------------------------------------
------------------------------------------------------------
------------------------------------------------------------
----------------------------------------ESLL----------------
------------------------------------------------------------
---------------GG-------------------------------------------
--------------------------------------------N-YN---------NNV
M---------------------------------------------------------YK
RSPV--------------------------------------------------------
----------------------Q-AQD--------------HVIAE------R-------
-----------------------------KR-REKLGDL--------------------F
ISLSKIV---------------------------------------P--------GL---
--K-K------------------------------------------------LDKSS-I
------------------LGDTIE------------------------------------
----------------------------Y-------------------MKELQEQVKL--
------------------------------------------------------------
------------------------------------------------------------
----------------------LEE------------------------SKKN-------
------MSSS--------------------------------------------------
----------------LEH--------NN-------------------------------
-----------------------------------SGK---------EQV--AGSN----
--------------------------------------------NIK--VRI-L------
-DKS-VL-INIH-CN------KQ-----------DG------------IVGRVLVQ----
------------M-EQL---------------HLSVD-DI-R---I-M------------
-------------PFGPS----------------------NL--EI------SI------
----HA------------------------------------------------------
------------------------------------------------------------
------------------------------------------------------------
-------------------------------------------------------QMED-
-----------------------------------------E----------C--SIH--
----------------------------------------V-------ED-IVKAIQINI
------------------------------------------------------------
------------------------------------------------------L-----
-----------------------------------------------------------D
LINN--------------------------------------------------------
------------------------------------------------------------
------------------------------------------------------------
------------------------------------------------------------
------------------------------------------------------------
------------------------------------------------------------
------------------------------------------------------------
------------------------------------------------------------
-----------
>SmbHLH23
------------------------------------------------------------
------------------------------------------------------------
------------------------------------------------------------
--------------MD--------------------------------------------
------------------------------------------------------------
------------------------DF----------------------------------
------------TSQKSTISEDQE-----T------------------------------
-SEACLS--P-------DS--TNY-P----------------------------------
--CH-----------FHQEISKS-----KVSKIDF-------------SLIT--------
--------------------------------------------------------PIGC
--------------KRR-----------------------------------AIDHH---
---QP-------------------------------------------------------
-------------------------------------------------------ELNNN
KRISS-S-----------------------SSRF--------------------------
----------------------LSF---------------NNN-----------NM-DSI
------------L-F--------PSCKT-EAV----------------------------
------------------------------------------------------------
------------------------------------------------------------
------------------------------------------------------------
------------------------------------------------------------
----------------------------------------DEMY--------LCDSS---
-DDKLFP-----------------------------------------------------
--------------SKD-------------------------------------------
--------------------------------------------K-RI---------PSA
D-----------------------------------------------------------
------------------------------------------------------------
------------------------HQH--------------HIIAE------R-------
-----------------------------KR-REKLSQK--------------------F
VALSAIL---------------------------------------P--------GL---
--K-K------------------------------------------------VDKAS-I
------------------LEQAIK------------------------------------
----------------------------H-------------------VQELKEKVQL--
------------------------------------------------------------
------------------------------------------------------------
----------------------LEK------------------------EKNS-------
------RPSQEEA--------------------------------------------VMF
VTK---------SKLEMEE--------EN-------------------------------
-----------------------------------SNN----------------------
--------------------------------NIDRDFPG----DIE--VRF-S------
-DNN-VL-IRIS-CA------RR-----------KA------------FVLNIHNE----
------------I-EKL---------------HLTIV-QS-C---M-M------------
-------------PFGEQ----------------------AI--DI------TL------
----VA------------------------------------------------------
------------------------------------------------------------
------------------------------------------------------------
-------------------------------------------------------KMDE-
-----------------------------------------S----------F--CMT--
----------------------------------------L-------KD-LAKHVQMVT
------------------------------------------------------------
------------------------------------------------------G-----
-----------------------------------------------------------R
LMTQP-------------------------------------------------------
------------------------------------------------------------
------------------------------------------------------------
------------------------------------------------------------
------------------------------------------------------------
------------------------------------------------------------
------------------------------------------------------------
------------------------------------------------------------
-----------
>SmbHLH24
------------------------------------------------------------
------------------------------------------------------------
------------------------------------------------------------
--------------MN------------------------DHIF----------VNESQ-
-----------------------MM-----------------------------------
------------------------------------------------------------
-----------GPFNELPFNSKPF------------------------------------
---------------------STF------------------------------------
------------------------------------------------------------
--------------------------------------------------------SPPP
P------------SSII----------------------------------ISNNSY---
------------------------------------------------------------
-----------------------------------------------------SKTQFDN
LNTVKVKRE-------------------VPSGTA--------------------------
----------------------INF--------------SSSV-----------KS-MDS
------------DFG--------DIEAM-GFG----------------------------
------------------------------------------------------------
------------------------------------------------------------
------------------------------------------------------------
------------------------------------------------------------
------------------------------------------------------------
-AAETII-I---------------------------------------------------
--------------TEQ-------------------------------------------
--------------------------------------------K-KS------------
----------------------------------------------------------YS
RTSV--------------------------------------------------------
----------------------Q-AQD--------------HVMAE------R-------
-----------------------------KR-RERLTQR--------------------F
IALSTLI---------------------------------------P--------NL---
--K-K------------------------------------------------LDKAT-V
------------------LGDAIK------------------------------------
----------------------------Y-------------------IKQLEEQVKS--
------------------------------------------------------------
------------------------------------------------------------
----------------------LEE------------------------KTKKC------
------SEEP-------------------------------------------------A
AKR---------PRLASSY--------DD-------------------------------
-----------------------------------SS---------------SSDEISS-
-------------------------------VSTDRSLP-----DIE--VRA-S------
-DGN-IL-IRIY-CK------KQ-----------NG------------IMKEIFNE----
------------L-DKL---------------NLSII-SC-S---V-M------------
-------------PFGYN----------------------TS--HI------TV------
----IT------------------------------------------------------
------------------------------------------------------------
------------------------------------------------------------
-------------------------------------------------------QMDH-
-----------------------------------------K----------LT-SLT--
----------------------------------------P-------NH-VANRIRAAV
------------------------------------------------------------
------------------------------------------------------M-----
-----------------------------------------------------------K
EEASSFTAQ---------------------------------------------------
------------------------------------------------------------
------------------------------------------------------------
------------------------------------------------------------
------------------------------------------------------------
------------------------------------------------------------
------------------------------------------------------------
------------------------------------------------------------
-----------
>SmbHLH25
------------------------------------------------------------
------------------------------------------------------------
------------------------------------------------------------
--------------MD--ISSVTW------WSEM-------DVM-N--------INDLE-
-----------------------YI-----------------------------------
------------------------DH----------------------------------
------------GQTMTTFEDFPF-----S------------------------------
-NDPFIT--S-------CT--NDN-IQSSQAAGIF---------------------EENP
SFC-------------NSTNSIN-----YQNTTSF-------------SPPS--------
--------------------------------------------------------SSSP
--------------SVI-----------------------------------SFSNS---
---NSP---------------------------------------------SA-------
----------------------------------TTTTA--------------VQNNFKN
LNSAS-V-----------------K-SEVPSGTT--------------------------
----------------------INF--------------SSSN-----------IS-PDS
------------D-Y--------DDSKE-LLQ----------------------------
------------------------------------------------------------
------------------------------------------------------------
------------------------------------------------------------
------------------------------------------------------------
----------------------------------------AMGF------------G---
-GGD--------------------------------------------------------
--------------ITQ-------------------------------------------
--------------------------------------------T-KK---------MSY
S-----------------------------------------------------------
RTPL--------------------------------------------------------
----------------------Q-AQD--------------HVLAE------R-------
-----------------------------KR-RERLTQY--------------------F
ITLSTLI---------------------------------------P--------NL---
--K-K------------------------------------------------LDKAS-I
------------------LEDAIK------------------------------------
----------------------------Y-------------------IKQLEEQVKC--
------------------------------------------------------------
------------------------------------------------------------
----------------------LDD------------------------EAN--------
------YKEP--------------------------------------------------
VKR---------SRLLSNY--------ED-------------------------------
-----------------------------------FS---------------TCDE----
--------------------------------NSNKSVP-----DIE--VRV-S------
-DGN-VL-IRVC-CK------KQ-----------SG------------IIKKIFSQ----
------------V-EMF---------------NLTIT-SS-S---A-I------------
-------------PFGYN----------------------TT--HI------TI------
----VA------------------------------------------------------
------------------------------------------------------------
------------------------------------------------------------
-------------------------------------------------------KMDH-
-----------------------------------------Q----------L--NMT--
----------------------------------------T-------EY-IKNKIRSSI
------------------------------------------------------------
------------------------------------------------------M-----
-----------------------------------------------------------K
LINSHEEAN-------------------TLVA----------------------------
------------------------------------------------------------
------------------------------------------------------------
------------------------------------------------------------
------------------------------------------------------------
------------------------------------------------------------
------------------------------------------------------------
------------------------------------------------------------
-----------
>SmbHLH51
------------------------------------------------------------
------------------------------------------------------------
------------------------------------------------------------
------------------------------------------------------------
------------------------------------------------------------
------------------------------------------------------------
------------------------------------------------------------
-----------------MF--TSF-P----------------------------------
----------------NQNPTTS-------------------------NSLE--------
--------------------------------------------------------NIPK
--------------IVF-----------------------------------SCSSP---
---SS-------------------------------------------------------
------------------------------------------------------------
-NSSS-S-----------------------SHNI--------------------------
----------------------ISF--------------GNNN-----------VL-EDD
------------E-L--------D-------Y----------------------------
------------------------------------------------------------
------------------------------------------------------------
------------------------------------------------------------
------------------------------------------------------------
----------------------------------------DMIT----------EKV---
-MSSTIS-----------------------------------------------------
--------------NSS-------------------------------------------
--------------------------------------------V-AA---------KRV
C-----------------------------------------------------------
RSPL--------------------------------------------------------
----------------------Q-SQD--------------HLMAE------R-------
-----------------------------KR-RERFSQL--------------------F
VLLAKSI---------------------------------------P--------QI---
--K-K------------------------------------------------LDKAT-I
------------------LEDAIK------------------------------------
----------------------------Y-------------------IGELQERVTA--
------------------------------------------------------------
------------------------------------------------------------
----------------------LEE------------------------AAGT-------
------IKTS-TN--------------------------------------------WIE
STA---------AQVHKQY--------SH-------------------------------
-----------------------------------DD----------DDL--EYSKR---
--------------------------------HDHENID-----DIK--VQI-L------
-DKN-VL-IGIH-CN------KQ-----------MR------------NIFSIIAG----
------------VMEKL---------------HLTIH-HI-R---V-T------------
-------------PSNHI----------------------SLH-HI------SI------
----LA------------------------------------------------------
------------------------------------------------------------
------------------------------------------------------------
-------------------------------------------------------EIDH-
-----------------------------------------E----------NIVDIK--
----------------------------------------V-------QD-VQKAFELHL
------------------------------------------------------------
------------------------------------------------------K-----
-----------------------------------------------------------T
------------------------------------------------------------
------------------------------------------------------------
------------------------------------------------------------
------------------------------------------------------------
------------------------------------------------------------
------------------------------------------------------------
------------------------------------------------------------
------------------------------------------------------------
-----------
>AT1G09250
------------------------------------------------------------
------------------------------------------------------------
------------------------------------------------------------
-------------MVE--SLF---------------------------------------
------------------------------------------------------------
------------------------------------------------------------
-------------PSIEN-TGESS-----R------------------------------
-RKKP--------------------RISETAEAEI-------------------------
---------------EARRVNEE-----S--LKRW-------------------------
------------------------------------------------------------
------------------------------------------------------------
------------------------------------------------------------
------------------------------------------------------------
----K-TNRV----QQIYAC-KLV-------EAL--------------------------
------------------------------------------------------------
-----------------------RRVR---------------------------------
------------QRSS---------TT---------------------------------
------------------------------------------------------------
------------------------------------------------------------
----------------SNNETD-----------------------KLVSG----------
----------------------------------------AAREIRD------TADR---
-VLAA-------------------------------------------------------
--------S-----ARG-TTRW--------------------------------------
SRA---ILASRVRAKLKKHRKAK-----------------------------------K-
-----------------------------------------------------STGNCKS
RKG---------------------------------------------------------
-------------------------LT--------------ETNRI------K-------
--------------------------------LPAVERK--------------------L
KILGRLV---------------------------------------P--------GC---
--R-K------------------------------------------------VSVPN-L
------------------LDEATD------------------------------------
----------------------------Y-------------------IAALEMQVRA--
------------------------------------------------------------
------------------------------------------------------------
----------------------MEA-----------------------------------
------------------------------------------------------------
------------------------------------------------------------
------------------------------------------------------------
------------------------------------------------------------
----------------------------------------------------LAEL----
------------L-TA-----------------------A-A---P-R------------
-------------TT---------------------------------------------
------------------------------------------------------------
------------------------------------------------------------
------------------------------------------------------------
------------------------------------------------------------
------------------------------------LTGT--------------------
------------------------------------------------------------
------------------------------------------------------------
------------------------------------------------------------
------------------------------------------------------------
------------------------------------------------------------
------------------------------------------------------------
------------------------------------------------------------
------------------------------------------------------------
------------------------------------------------------------
------------------------------------------------------------
------------------------------------------------------------
------------------------------------------------------------
-----------
>AT3G06590
------------------------------------------------------------
------------------------------------------------------------
------------------------------------------------------------
--------------MA--SL----------------------------------------
------------------------------------------------------------
-------ISD--I-----------EP----------------------------------
-------------PTSTT-SDLVR-----R------------------------------
-KKRS--------------------SASSAASSRS-------------------------
---------------SASSVSGE-----I--HARW-------------------------
------------------------------------------------------------
------------------------------------------------------------
------------------------------------------------------------
------------------------------------------------------------
----R-SEKQ----QRIYSA-KLF-------QAL--------------------------
------------------------------------------------------------
-----------------------QQVRL--------------------------------
-----------NSSAS---------TS---------------------------------
------------------------------------------------------------
------------------------------------------------------------
----------------SSPTAQ-----------------------K--------------
----------------------------------------RGKAVRE------AADR---
-ALAV-------------------------------------------------------
--------S-----ARG-RTLW--------------------------------------
SRA---ILANRIKLKFRKQRRPRA---TMAIPA-----------M-TT---------VV-
-----------------------------------------------------SSSSNRS
RKR---------------------------------------------------------
-------------------------RV--------------SVLRL------N-------
-----------------------------KKSIPDVNRK--------------------V
RVLGRLV---------------------------------------P--------GC---
--G-K------------------------------------------------QSVPV-I
------------------LEEATD------------------------------------
----------------------------Y-------------------IQALEMQVRA--
------------------------------------------------------------
------------------------------------------------------------
----------------------MNS-----------------------------------
------------------------------------------------------------
------------------------------------------------------------
------------------------------------------------------------
------------------------------------------------------------
----------------------------------------------------LVQL----
------------L-SSY---------------------GS-A---P-P------------
-------------PI---------------------------------------------
------------------------------------------------------------
------------------------------------------------------------
------------------------------------------------------------
------------------------------------------------------------
------------------------------------------------------------
------------------------------------------------------------
------------------------------------------------------------
------------------------------------------------------------
------------------------------------------------------------
------------------------------------------------------------
------------------------------------------------------------
------------------------------------------------------------
------------------------------------------------------------
------------------------------------------------------------
------------------------------------------------------------
------------------------------------------------------------
------------------------------------------------------------
-----------
>AT3G17100
------------------------------------------------------------
------------------------------------------------------------
------------------------------------------------------------
--------------ME--SIS----------P----------------------------
------------------------------------------------------------
-------VSNQLL-----------QP----------------------------------
------------TTTSSN-SDRSR-----R------------------------------
-KRKK--------------------KSSPSSVEKS-------------------------
---------------PSPSISLE----------KW-------------------------
------------------------------------------------------------
------------------------------------------------------------
------------------------------------------------------------
------------------------------------------------------------
----R-SEKQ----QQIYST-KLV-------HAL--------------------------
------------------------------------------------------------
-----------------------RELRI--------------------------------
-----------SQQPS---------SS---------------------------------
------------------------------------------------------------
------------------------------------------------------------
----------------SSSSIP-----------------------R--------------
----------------------------------------GGRAVRE------VADR---
-ALAV-------------------------------------------------------
--------A-----ARG-KTLW--------------------------------------
SRA---ILSKAVKLKFRKHKRQR-----ISNPT-------------TT---------TL-
-----------------------------------------------------TTGSIRS
KKQ---------------------------------------------------------
-------------------------RA--------------TVLRL------K-------
-----------------------------AKGLPAVQRK--------------------V
KVLSRLV---------------------------------------P--------GC---
--R-K------------------------------------------------QSLPV-V
------------------LEETTD------------------------------------
----------------------------Y-------------------IAAMEMQIRT--
------------------------------------------------------------
------------------------------------------------------------
----------------------MTA-----------------------------------
------------------------------------------------------------
------------------------------------------------------------
------------------------------------------------------------
------------------------------------------------------------
----------------------------------------------------ILSA----
------------V-SS-----------------------S-P---P-P------------
-------------PTPGH----------------------EGG-QT--------------
------------------------------------------------------------
------------------------------------------------------------
------------------------------------------------------------
-----------------------------------------------------------H
------------------------------------MLG---------------------
------------------------------------------------------------
------------------------------------------------------------
------------------------------------------------------------
------------------------------------------------------------
------------------------------------------------------------
------------------------------------------------------------
------------------------------------------------------------
------------------------------------------------------------
------------------------------------------------------------
------------------------------------------------------------
------------------------------------------------------------
------------------------------------------------------------
-----------
>AT3G05800
------------------------------------------------------------
------------------------------------------------------------
------------------------------------------------------------
--------------MS--SEQ----------GN---------------------------
------------------------------------------------------------
-------GSNPST-----------SP----------------------------------
------------EVEGTK-TIPFR-----R------------------------------
-RLQRGQ--RVF--APKLM--EAL-RRSRVSSEEA-------------------------
---------------PVRHLS-----------RRW-------------------------
------------------------------------------------------------
------------------------------------------------------------
------------------------------------------------------------
------------------------------------------------------------
----R-ATTA----QKVYSL-KLY-------DAL--------------------------
------------------------------------------------------------
-----------------------QRSR---------------------------------
------------------------------------------------------------
------------------------------------------------------------
------------------------------------------------------------
------------------------------------------------------------
----------------------------------------RSATVRD------TADK---
-VLAT-------------------------------------------------------
--------T-----ARG-ATRW--------------------------------------
SRA---ILVSRFGTSLRRRRNTKP---ASALAA-------------AI---------RG-
-----------------------------------------------------SGGSGRR
RK----------------------------------------------------------
------------------------------------------------------------
--------------------------------LSAVGNR--------------------V
RVLGGLV---------------------------------------P--------GC---
--R-R------------------------------------------------TALPE-L
------------------LDETAD------------------------------------
----------------------------Y-------------------IAALEMQVRA--
------------------------------------------------------------
------------------------------------------------------------
----------------------MTA-----------------------------------
------------------------------------------------------------
------------------------------------------------------------
------------------------------------------------------------
------------------------------------------------------------
----------------------------------------------------LSKI----
------------L-SE-----------------------L-Q---P-S------------
-------------TN---------------------------------------------
------------------------------------------------------------
------------------------------------------------------------
------------------------------------------------------------
------------------------------------------------------------
-------------------------------------LGS--------------------
------------------------------------------------------AL----
------------------------------------------------------------
------------------------------------------------------------
------------------------------------------------------------
------------------------------------------------------------
------------------------------------------------------------
------------------------------------------------------------
------------------------------------------------------------
------------------------------------------------------------
------------------------------------------------------------
------------------------------------------------------------
------------------------------------------------------------
-----------
>SmbHLH12
------------------------------------------------------------
------------------------MIS---------LSDL------YHVLT---------
-------AVVPLYVAMI----------------------------LAYGSVKW-------
-----------WKIFS--PDQCSGI------NRF------VALFAVPLLSFHFIASNNP-
------YAMNYRFIAADTLQKIIVL-F-----------------VLAIWSRVSS------
--R-GSLEWSITLFSL--------STLPNTLVMGIPLLKGMYGDASGSLMVQIVVLQCII
WYTLMLFLFEYRGARMLIAE--QF-----PDT----------------------------
GGNPTPR--GSSFNHTDFY--S--------------------------------------
------------------MVNGK-----NANMSPR-------------------------
-------------------------HSNF---GNYGHDEESGVAGYG----RGNGVYGPG
-------------NAGY-----------------------------------PAPTN---
---AGIFSPATGPITKKKANGGSEAGKDLHMFVWSSSASPVSEGGIHVFRGGGDY-----
-----------GNELS-----------------IGAHPKDYDEFGREEFTFGNKQNLN-G
NDREG-PVVRS---SSTTELRPKIAQEETKPTSM--------------------------
--------------------PPASV-------------MTRLILIMVWRKLIRNPN-TYS
------------SLI--------GLTWS-LISF---------------------------
------------------------------------------------------------
------------------------------------------------------------
------------------------------------------------------------
------------------------------------------------------------
----------------------------------------------------KWNVQ---
-MPAIIA-----------------------------------------------------
-------------KSIS-ILS---------------------------------------
--------------------------------------------D-AG---------LGM
AMFSLGLFMALSPRIIACGKTIAIFSMGVRFLTGPAVMAAASIAVGLRGVLLH-IAIVQA
ALPQGIVPFVFAKEYGVHPDILSTGSSPFYPHGHH-----HVEFQ---------------
ETVQSI---------DNTPEG-R-AKN--------------HKEAE------R-------
-----------------------------RR-RERINSH--------------------L
HSLRTLL---------------------------------------S--------CN---
--S-K------------------------------------------------TDKAS-L
------------------LAKVVQ------------------------------------
----------------------------R-------------------VRELKDETSK--
------------------------------------------------------------
------------------------------------------------------------
----------------------IMQ------------------------SET--------
-----------------------------------------------------------N
LFP---------SETDEIT-----------------------------------------
-----------------------------------VLS---------------SNDWL--
---------------------------------------------AD--GRL-L------
-----IK-ASLC-CE------DR-----------FD------------LIPDLIET----
------------L-KSL---------------GLSPI-RA-E---M-V------------
-------------TLGGR----------------------IRN-VI------IL------
------------------------------------------------------------
------------------------------------------------------------
------------------------------------------------------------
-------------------------------------------------------AADH-
-----------------------KESNNN--------NTDDE------------SSL---
------------------------------------------------LI-LRDALRSIV
------------------------------------------------------------
------------------------------------------------------Q-----
-----------------------------------------------------------R
--SSY-----------------------------G-------------------------
-------------------------TGER-------------------------------
-----------------------------------GKRRRVLRQGTTN------------
------------------------------------------------------------
-----------------------------Y------------------------------
------------------------------------------------------------
------------------------------------------------------------
------------------------------------------------------------
-----------
>AT2G41130
------------------------------------------------------------
------------------------------------------------------------
------------------------------------------------------------
--------------MQ--PE----------------------------------------
------------------------------------------------------------
------------------------------------------------------------
-----------------TSD--QM------------------------------------
-----------------LY--S--------------------------------------
------------------FLAGN-----EV------------------------------
-----------------------------------------------------------G
-------------GGGY-----------------------------------CV------
---------------------------------------------------SGDY-----
-----------MTTM---------------------------------------QSLC-G
----------S---SSS-------------TSSY--------------------------
--------------------YPLAI-----------------------------------
------------SGI--------G------------------------------------
------------------------------------------------------------
------------------------------------------------------------
------------------------------------------------------------
------------------------------------------------------------
------------------------------------------------------------
------------------------------------------------------------
---------------ET-MAQ---------------------------------------
--------------------------------------------D-RA---------L--
-----------------------------------------------------------A
AL----------------------------------------------------------
-------------------------RN--------------HKEAE------R-------
-----------------------------RR-RERINSH--------------------L
NKLRNVL---------------------------------------S--------CN---
--S-K------------------------------------------------TDKAT-L
------------------LAKVVQ------------------------------------
----------------------------R-------------------VRELKQQTLE--
------------------------------------------------------------
------------------------------------------------------------
----------------------TSD------------------------SDQ--------
-----------------------------------------------------------T
LLP---------SETDEIS-----------------------------------------
-----------------------------------VLH---------------FGDYS--
---------------------------------------------ND--GHI-I------
-----FK-ASLC-CE------DR-----------SD------------LLPDLMEI----
------------L-KSL---------------NMKTL-RA-E---M-V------------
-------------TIGGR----------------------TRS-VL------VV------
------------------------------------------------------------
------------------------------------------------------------
------------------------------------------------------------
-------------------------------------------------------AAD--
-----------------------KEMHG-------------V------------ESV---
------------------------------------------------HF-LQNALKSLL
------------------------------------------------------------
------------------------------------------------------E-----
-----------------------------------------------------------R
--SSKSLM--------------------ERSSGGG-------------------------
-------------------------GGER-------------------------------
-----------------------------------SKRRRALDHIIMV------------
------------------------------------------------------------
------------------------------------------------------------
------------------------------------------------------------
------------------------------------------------------------
------------------------------------------------------------
-----------
>AT3G56770
------------------------------------------------------------
------------------------------------------------------------
------------------------------------------------------------
--------------MQ--PE----------------------------------------
------------------------------------------------------------
------------------------------------------------------------
-----------------VSD--QI------------------------------------
-----------------FY--A--------------------------------------
------------------FLTG--------------------------------------
------------------------------------------------------------
------------------------------------------------------------
------------------------------------------------------------
-------------------------------------------------------GLC-A
----------S---STST----------TVTSSS--------------------------
--------------------DPFA------------------------------------
------------------------------------------------------------
------------------------------------------------------------
------------------------------------------------------------
------------------------------------------------------------
------------------------------------------------------------
------------------------------------------------------------
------------------------------------------------------------
----------------T-VYE---------------------------------------
--------------------------------------------D-KA---------L--
-----------------------------------------------------------A
SL----------------------------------------------------------
-------------------------RN--------------HKEAE------R-------
-----------------------------KR-RARINSH--------------------L
NKLRKLL---------------------------------------S--------CN---
--S-K------------------------------------------------TDKST-L
------------------LAKVVQ------------------------------------
----------------------------R-------------------VKELKQQTLE--
------------------------------------------------------------
------------------------------------------------------------
----------------------ITD------------------------E----------
------------------------------------------------------------
TIP---------SETDEIS-----------------------------------------
-----------------------------------VLN---------------IEDCSR-
--------------------------------------------GDD--RRI-I------
-----FK-VSFC-CE------DR-----------PE------------LLKDLMET----
------------L-KSL---------------QMETL-FA-D---M-T------------
-------------TVGGR----------------------TRN-VL------VV------
------------------------------------------------------------
------------------------------------------------------------
------------------------------------------------------------
-------------------------------------------------------AAD--
-----------------------KEHHG-------------V------------QSV---
------------------------------------------------NF-LQNALKSLL
------------------------------------------------------------
------------------------------------------------------E-----
-----------------------------------------------------------R
--SSKSVM--------------------VGHGGGG-------------------------
-------------------------GEER-------------------------------
-----------------------------------LKRRRALDHIIMV------------
------------------------------------------------------------
------------------------------------------------------------
------------------------------------------------------------
------------------------------------------------------------
------------------------------------------------------------
-----------
>SmbHLH16
------------------------------------------------------------
------------------------ML----------------------------------
------------------------------------------------------------
-----------PWSIP--PVQPFM----------------NPV-----------HHHDP-
------------------------------------------------------------
----------FLL-----------------------------------------------
------------------------------------------------------------
--PPSPS--P--------Y--G--------------------------------------
------------------LFNRR-------------------------------------
-----------------------P---------QFGY-----------------------
------------------------------------------------------------
------------------------------------------------------------
------------------------------------------------------EGPS--
----------------------------GTTT----------------------------
------------------DHHQLRF-----------------------------IS-DSL
VG----------QVVHHHH---HQPGSVAPFG----------------------------
------------------------------------------------------------
------------------------------------------------------------
------------------------------------------------------------
------------------------------------------------------------
-----------------------------------------------------LQAE---
-LQKMT------------------------------------------------------
--------------AQE-IMDA--------------------------------------
----------------------------------------------KA---------LA-
------------------------------------------------------------
------------------------------------------------------------
----------------------A-SKS--------------HSEAE------R-------
-----------------------------RR-RERINNH--------------------L
AKLRSLL---------------------------------------P--------NT---
--T-K------------------------------------------------TDKAS-L
------------------LAEVIQ------------------------------------
----------------------------H-------------------VKELKRQTSL--
------------------------------------------------------------
------------------------------------------------------------
----------------------IAE-----------------------------------
----------------------------------------------------------TS
VVP---------TEIDELT-----------------------------------------
-----------------------------------VDN--------------ATSDE---
----------------------------------------------D--GKF-L------
-----IK-ASLC-CE------DR-----------SD------------LLPDLIKT----
------------L-KAL---------------RLKTL-KA-E---I-T------------
-------------TLGGR----------------------VRN-VL------FI------
------------------------------------------------------------
------------------------------------------------------------
------------------------------------------------------------
-------------------------------------------------------TGDDY
YSN----------NRDNL----DSSSNGDDDDC---EMMQQQ----------PQYCI---
------------------------------------------------SS-IQEALKAVM
------------------------------------------------------------
------------------------------------------------------E-----
-----------------------------------------------------------K
--SSGDDS----------------------AST-S-------------------------
------------------------------------------------------------
-----------------------------------VKRQRTNNINILS------------
------------------------------------------------------------
------------------------------------------------------------
------------------------------------------------------------
------------------------------------------------------------
------------------------------------------------------------
-----------
>AT1G68810
------------------------------------------------------------
------------------------MCA---------KKEE--------------------
---------------------------------------------EEEEEEDS-------
-----------SEAMN--NIQNYQ----------------NDLFFHQLISHHHHHHHDP-
------SQSE-------------TLG----------------------------------
--ASGNVGSGFTIFSQ--------DSVSP------------------------------I
WS------LPPPTSIQPPFD--QF------------------------------------
-PPPSSS--PAS-----FY--GS-------------------------------------
------------------FFNRS-------------------------------------
-----------------------RAHHQG---LQFGY-----------------------
------------------------------------------------------------
------------------------------------------------------------
------------------------------------------------------EGFG--
----------------------------GATSAA--------------------------
----------------HHHHEQLRI-----------------------------LS-EAL
-G----------PVV--------QAGS-GPFG----------------------------
------------------------------------------------------------
------------------------------------------------------------
------------------------------------------------------------
------------------------------------------------------------
-----------------------------------------------------LQAE---
-LGKMT------------------------------------------------------
--------------AQE-IMDA--------------------------------------
----------------------------------------------KA---------LA-
------------------------------------------------------------
------------------------------------------------------------
----------------------A-SKS--------------HSEAE------R-------
-----------------------------RR-RERINNH--------------------L
AKLRSIL---------------------------------------P--------NT---
--T-K------------------------------------------------TDKAS-L
------------------LAEVIQ------------------------------------
----------------------------H-------------------VKELKRETSV--
------------------------------------------------------------
------------------------------------------------------------
----------------------ISE-----------------------------------
----------------------------------------------------------TN
LVP---------TESDELT-----------------------------------------
-----------------------------------VAF--------------TEEEET--
---------------------------------------------GD--GRF-V------
-----IK-ASLC-CE------DR-----------SD------------LLPDMIKT----
------------L-KAM---------------RLKTL-KA-E---I-T------------
-------------TVGGR----------------------VKN-VL------FV------
------------------------------------------------------------
------------------------------------------------------------
------------------------------------------------------------
-------------------------------------------------------TGEE-
-------------------------SSGE----------EVE----------EEYCI---
------------------------------------------------GT-IEEALKAVM
------------------------------------------------------------
------------------------------------------------------E-----
-----------------------------------------------------------K
--SNVEES----------------------SSSGN-------------------------
------------------------------------------------------------
-----------------------------------AKRQRMSSHNTITI-----------
------------------------------------------------------------
-----------------------VEQQQQYNQ----------------------------
------------------------------------------------------------
----------------------R-------------------------------------
------------------------------------------------------------
-----------
>AT3G25710
------------------------------------------------------------
------------------------MYA---------MK----------------------
-------------------------------------------------EEDC-------
-----------LQTFH--NLQDYQ----------------DQF---------HLHHHPQ-
------------------------------------------------------------
----------ILPWSS--------TSL---------------------------------
----------------PSFDPLHF------------------------------------
--PSNPT--R--------Y--SDP------------------------------------
----------------VHYFNRR-------------------------------------
-----------------------ASSSSS----SFDYN----------------------
------------------------------------------------------------
------------------------------------------------------------
------------------------------------------------------DGFV--
----------------------------SPPPSM--------------------------
----------------DHPQNHLRI-----------------------------LS-EAL
-G----------PIM--------RRGS--SFG----------------------------
------------------------------------------------------------
------------------------------------------------------------
------------------------------------------------------------
------------------------------------------------------------
-----------------------------------------------------FDGE---
IMGKLS------------------------------------------------------
--------------AQE-VMDA--------------------------------------
----------------------------------------------KA---------LA-
------------------------------------------------------------
------------------------------------------------------------
----------------------A-SKS--------------HSEAE------R-------
-----------------------------RR-RERINTH--------------------L
AKLRSIL---------------------------------------P--------NT---
--T-K------------------------------------------------TDKAS-L
------------------LAEVIQ------------------------------------
----------------------------H-------------------MKELKRQTSQ--
------------------------------------------------------------
------------------------------------------------------------
----------------------ITD-----------------------------------
----------------------------------------------------------TY
QVP---------TECDDLT-----------------------------------------
-----------------------------------VDS--------------SYNDE---
----------------------------------------------E--GNL-V------
-----IR-ASFC-CQ------DR-----------TD------------LMHDVINA----
------------L-KSL---------------RLRTL-KA-E---I-A------------
-------------TVGGR----------------------VKN-IL------FL------
------------------------------------------------------------
------------------------------------------------------------
------------------------------------------------------------
-------------------------------------------------------SREYD
DEE----------DHDSY----RRNFDGDDVED---YDEERM----------MNNRV---
------------------------------------------------SS-IEEALKAVI
------------------------------------------------------------
------------------------------------------------------E-----
-----------------------------------------------------------K
CVHNNDESNDNNN--------------LEKSSSGG-------------------------
------------------------------------------------------------
-----------------------------------IKRQRTSKMVNRC------------
------------------------------------------------------------
-----------------------------YN-----------------------------
------------------------------------------------------------
------------------------------------------------------------
------------------------------------------------------------
-----------
>SmbHLH43
------------------------------------------------------------
------------------------MYG---------SAN---------------------
-----------------------------------------------RSSILP-------
-----------WNTFG--DH----------------------PFIF------HGQSH---
------------------------------------------------------------
------------------------------------------------------------
------------------------------------------------------------
------------------Y--GD-------------------------------------
------------------LFNKI-----RP------------------------------
---------------------------------QFPC-----------------------
------------------------------------------------------------
------------------------------------------------------------
------------------------------------------------------------
------------------------------------------------------------
-----------------------------------------------------------K
------------EVH--------K------------------------------------
------------------------------------------------------------
------------------------------------------------------------
------------------------------------------------------------
------------------------------------------------------------
--------------------------------------------------------M---
-MSD--------------------------------------------------------
---------------QE-IMD---------------------------------------
--------------------------------------------A-KA---------L--
-----------------------------------------------------------A
AS----------------------------------------------------------
-------------------------KS--------------HSEAE------R-------
-----------------------------RR-RERINNH--------------------L
TKLRSLL---------------------------------------P--------NT---
--T-K------------------------------------------------TDKAS-L
------------------LAEVIQ------------------------------------
----------------------------H-------------------VKELKRQTSQ--
------------------------------------------------------------
------------------------------------------------------------
----------------------IAQ------------------------TNE--------
------------------------------------------------------------
LIP---------TEINELT-----------------------------------------
-----------------------------------VDY---------------CNDNE--
---------------------------------------------DQ--GNF-M------
-----IK-ASLC-CE------DR-----------SD------------LLPDLINT----
------------L-KSL---------------RLKTL-KA-E---I-T------------
-------------TLGGR----------------------VRN-VL------YI------
------------------------------------------------------------
------------------------------------------------------------
------------------------------------------------------------
-------------------------------------------------------TKDQ-
-------------REDN-----TWINDGDNDND----DDQMQ------------YCL---
------------------------------------------------TS-IQVALKEVM
------------------------------------------------------------
------------------------------------------------------E-----
-----------------------------------------------------------K
--SSGNDS---------------------VYSGGGFMVYAIADDIVLINETRAKINVRLE
VWRHTLESKWFKLSRTKTEYLECKFSMERDEPIVMSDKINN---------ETIREKLGVA
PMADKMR---K---IKLR-------------WFIHVQRRRTDAPVWRCERLDL-------
----------ELHEGV--------------------------------------------
------------------------EMRDSWKKPL-YLYEVMVR-----------MKSVTK
HAI-----------------------------------------------------VIKI
MGHTGSRGQV---------TQMR---------------------------VKFLDNQNRF
I-MRNVKGPVRE-------------------------------GDVLTLLESE-------
----REARRLG
>SmbHLH29
------------------------------------------------------------
------------------------------------------------------------
--------------------------------------------------MEF-------
-----------FSSFNGLDD----------------------------------------
------------------------------------------------------------
------------------------------------------------------------
------------------------------------------------------------
-----------------VY--GGF------------------------------------
------------------------------------------------------------
------------------------------------------------------------
------------------------------------------------------------
------------------------------------------------------------
------------------------------------------------------QGII-G
N---------------------------GLPSS---------------------------
--------------------SSLIL-----------------------------DN-ESG
------------ELV--------K------------------------------------
------------------------------------------------------------
------------------------------------------------------------
------------------------------------------------------------
------------------------------------------------------------
-----------------------------------------------------AMVK---
-PGG--------------------------------------------------------
---------------KG-VNP---------------------------------------
--------------------------------------------E-KA---------L--
-----------------------------------------------------------I
AL----------------------------------------------------------
-------------------------KN--------------HSEAE------R-------
-----------------------------RR-RERINGH--------------------L
GTLRNII---------------------------------------P--------GT---
--N-K------------------------------------------------MDKAA-L
------------------LAKVIG------------------------------------
----------------------------H-------------------IKELRVNAAE--
------------------------------------------------------------
------------------------------------------------------------
----------------------ASK------------------------G----------
-----------------------------------------------------------V
LVP---------TDIDEVK-----------------------------------------
-----------------------------------VEQ---------------QAEGS--
---------------------------------------------DG--ATY-S------
-----VK-ASLC-CD------YK-----------HE------------LISDLRQA----
------------L-NTL---------------PLKTL-RA-E---I-A------------
-------------TLGSR----------------------MVS-VF------VI------
------------------------------------------------------------
------------------------------------------------------------
------------------------------------------------------------
-------------------------------------------------------TEGD-
-------------------------------------ERNIEDT------ERCQLLI---
------------------------------------------------TS-VRQALRSVL
------------------------------------------------------------
------------------------------------------------------D-----
-----------------------------------------------------------K
--FYASEEF-------------------SSRSTIS-------------------------
------------------------------------------------------------
-----------------------------------SKRRRVSLLNSSS------------
------------------------------------------------------------
------------------------------SSSLGDFW----------------------
------------------------------------------------------------
------------------------------------------------------------
------------------------------------------------------------
-----------
>SmbHLH115
------------------------------------------------------------
------------------------------------------------------------
--------------------------------------------------MNL-------
-----------GESRK--NE----------------------------------------
------------------------------------------------------------
------------------------------------------------------------
------------------------------------------------------------
-----------------AK--GAV------------------------------------
------------------------------------------------------------
------------------------------------------------------------
------------------------------------------------------------
------------------------------------------------------------
------------------------------------------------------Q-----
------------------------------------------------------------
---------------------SLVL-----------------------------DS-EKG
------------ELV--------K------------------------------------
------------------------------------------------------------
------------------------------------------------------------
------------------------------------------------------------
------------------------------------------------------------
-----------------------------------------------------ASGR---
-VEK--------------------------------------------------------
---------------KV-AKT---------------------------------------
--------------------------------------------EGKT---------L--
-----------------------------------------------------------A
AL----------------------------------------------------------
-------------------------KS--------------HSEAE------R-------
-----------------------------RR-RQRINAH--------------------L
STLRNLV---------------------------------------P--------SS---
--D-K------------------------------------------------MEKAA-L
------------------LAKVVY------------------------------------
----------------------------Q-------------------VKQLKQTATR--
------------------------------------------------------------
------------------------------------------------------------
----------------------VSE------------------------N----------
-----------------------------------------------------------F
IIP---------LDSDEVR-----------------------------------------
-----------------------------------VEI---------------IAENA--
---------------------------------------------ID--GTC-L------
-----YR-ASIC-CE------YR-----------PH------------LLSDLKEI----
------------I-NSL---------------HVNLV-KS-E---I-S------------
-------------TLGNR----------------------VKN-VF------VF------
------------------------------------------------------------
------------------------------------------------------------
------------------------------------------------------------
-------------------------------------------------------TNGG-
-------------------------------------HANIE------------AFI---
------------------------------------------------ST-VRQAFSSVL
------------------------------------------------------------
------------------------------------------------------D-----
-----------------------------------------------------------K
--ASASPEY----------------------SVYP-------------------------
------------------------------------------------------------
-----------------------------------NKRQRVSCFHSST------------
------------------------------------------------------------
----------------------------LFSSPL--------------------------
------------------------------------------------------------
------------------------------------------------------------
------------------------------------------------------------
-----------
>SmbHLH78
------------------------------------------------------------
------------------------------------------------------------
------------------------------------------------------------
------------------------------------------------------------
------------------------------------------------------------
------------------------------------------------------------
------------------------------------------------------------
------------------------------------------------------------
------------------------------------------------------------
------------------------------------------------------------
------------------------------------------------------------
------------------------------------------------------------
------------------------------------------------------------
------------------------------------------------------------
-----------------------MF-----------------------------NN-VES
------------SSV--------S------------------------------------
------------------------------------------------------------
------------------------------------------------------------
------------------------------------------------------------
------------------------------------------------------------
-----------------------------------------------------PRSM---
-AEA--------------------------------------------------------
------------------------------------------------------------
----------------------------------------------KA---------I--
-----------------------------------------------------------A
AN----------------------------------------------------------
-------------------------KS--------------HSEAE------R-------
-----------------------------RR-RKRINGH--------------------L
ATLRNLL---------------------------------------P--------NT---
--I-K------------------------------------------------TDKAS-L
------------------LAEAVR------------------------------------
----------------------------C-------------------VRELKQTTSE--
------------------------------------------------------------
------------------------------------------------------------
----------------------LGA------------------------STTM-------
------SDDDDHTTL-----------------------------------------MTKL
MFP---------SESDELN-----------------------------------------
-----------------------------------ISYCN-------SNS--NSNNNS--
---------------------------------------------TD--SNS-V------
-----IK-ASMC-CE------DR-----------PD------------IMMELRRA----
------------L-STV---------------QGKIV-RA-E---M-S------------
-------------TVGGR----------------------IKC-VL------WL------
------------------------------------------------------------
------------------------------------------------------------
------------------------------------------------------------
-------------------------------------------------------QLSE-
-------------------------------------NGCKE------------GLL---
------------------------------------------------VQ-LRRALKVVM
------------------------------------------------------------
------------------------------------------------------D-----
-----------------------------------------------------------K
--ANFGPQN-------------------MGQDLLG-------------------------
------------------------------------------------------------
-----------------------------------NKRPRL-------------------
------------------------------------------------------------
-----------------------------LGGPMNYVCK---------------------
------------------------------------------------------------
NGHL--------------------------------------------------------
------------------------------------------------------------
-----------
>SmbHLH98
------------------------------------------------------------
------------------------------------------------------------
------------------------------------------------------------
--------------ME--NSFCSE------------------------------------
------------------------------------------------------------
------------------------------------------------------------
------------------------------------------------------------
-----------------YW--PET------------------------------------
--------------A---------------------------------------------
------------------------------------------------------------
------------------------------------------------------------
------------------------------------------------------------
-------------------------------------------------------DL---
----------------------------N-QGS---------------------------
---------------------LFLL-------------P---------------------
------------QVQ--------N------------------------------------
------------------------------------------------------------
------------------------------------------------------------
------------------------------------------------------------
------------------------------------------------------------
-----------------------------------------------------YPYY---
-FPQ--------------------------------------------------------
---------------CS-------------------------------------------
--------------------------------------------D-QA---------E--
-----------------------------------------------------------S
AS----------------------------------------------------------
-------------------------RS--------------HSEAE------K-------
-----------------------------RR-RDRINAQ--------------------L
STLRKLI---------------------------------------P--------TC---
--E-K------------------------------------------------MDKAT-L
------------------LASVVN------------------------------------
----------------------------H-------------------VKDLKAKTTE--
------------------------------------------------------------
------------------------------------------------------------
----------------------ISK------------------------LL---------
------------------------------------------------------------
NTP---------TDIDEVI-----------------------------------------
-----------------------------------IEEEEN-----KACT--SMNK----
--------------------------------------------------SV-I------
-----LK-ASFC-CD------DR-----------PE------------LFSELRRV----
------------I-KNL---------------KLTMM-EA-D---I-T------------
-------------SLGGR----------------------IKG-IF------TL------
------------------------------------------------------------
------------------------------------------------------------
------------------------------------------------------------
-------------------------------------------------------CPND-
-------------------------------------NCAND------------VCM---
------------------------------------------------NS-LKRSLKLVL
------------------------------------------------------------
------------------------------------------------------C-----
-----------------------------------------------------------R
IAITPSTSN---------------------------------------------------
-------------------------Y--R-------------------------------
---------------------------------IKSKRQRFFLPPQFS------------
------------------------------------------------------------
------------------------------------------------------------
------------------------------------------------------------
------------------------------------------------------------
------------------------------------------------------------
-----------
>SmbHLH104
------------------------------------------------------------
------------------------------------------------------------
------------------------------------------------------------
-------------MMD--DSSC--------------------------------------
------------------------------------------------------------
------------------------------------------------------------
------------------------------------------------------------
------------------W--SES------------------------------------
--------------TG--TLSWV-----H-------------------------------
---------------------------------NF-------------------------
------------------------------------------------------------
------------------------------------------------------------
------------------------------------------------------QQL---
----------------------------NCQVS---------------------------
---------------------PFLF-------------PT--------------NS-CDV
------------TYH--------H------------------------------------
------------------------------------------------------------
------------------------------------------------------------
------------------------------------------------------------
------------------------------------------------------------
-----------------------------------------------------NSSH---
-FPT--------------------------------------------------------
---------------WP-------------------------------------------
--------------------------------------------Q-QF---------EGF
-----------------------------------------------------------S
AS----------------------------------------------------------
-------------------------RS--------------HSQAE------K-------
-----------------------------RR-RDRINAQ--------------------L
STLRKLI---------------------------------------P--------SS---
--E-K------------------------------------------------MDKAG-L
------------------LRSVVE------------------------------------
----------------------------H-------------------VKDLKGRAKE--
------------------------------------------------------------
------------------------------------------------------------
----------------------ISS------------------------VS---------
------------------------------------------------------------
NTP---------SDIDEII-----------------------------------------
-----------------------------------IDEEEG------TCT--NKNKDSI-
---------------------------------------------AH--SSI-L------
-----FK-VSFC-CD------DR-----------PE------------LFSELNRG----
------------L-KNL---------------KLTTT-EA-N---I-T------------
-------------SLCGR----------------------VKC-IF------SL------
------------------------------------------------------------
------------------------------------------------------------
------------------------------------------------------------
------------------------------------------------------------
-------------------------------------QSISD------------VCS---
------------------------------------------------HS-LKQSLRVLL
------------------------------------------------------------
------------------------------------------------------A-----
-----------------------------------------------------------R
IATSPCTSN---------------------------------------------------
-------------------------F--R-------------------------------
---------------------------------IKSKRQRFFLPAI--------------
------------------------------------------------------------
------------------------------------------------------------
------------------------------------------------------------
------------------------------------------------------------
------------------------------------------------------------
-----------
>AT2G40200
------------------------------------------------------------
------------------------------------------------------------
------------------------------------------------------------
--------------ME--NSYDSS------------------------------------
------------------------------------------------------------
------------------------------------------------------------
------------------------------------------------------------
-----------------KW--SDS------------------------------------
--------------TTPYMVSW--------------------------------------
------------------------------------------------------------
------------------------------------------------------------
------------------------------------------------------------
-------------------------------------------------------SL---
----------------------------QSESS---------------------------
---------------------DSDW-------------NR--------------FN-LGF
------------SSS--------S------------------------------------
------------------------------------------------------------
------------------------------------------------------------
------------------------------------------------------------
------------------------------------------------------------
-----------------------------------------------------FGGN---
-FPA--------------------------------------------------------
---------------DD-CVGG------I-------------------------------
--------------------------------------------E-KA---------E--
-----------------------------------------------------------S
LS----------------------------------------------------------
-------------------------RS--------------HRLAE------K-------
-----------------------------RR-RDRINSH--------------------L
TALRKLV---------------------------------------P--------NS---
--D-K------------------------------------------------LDKAA-L
------------------LATVIE------------------------------------
----------------------------Q-------------------VKELKQKAAE--
------------------------------------------------------------
------------------------------------------------------------
----------------------SPI------------------------FQ---------
------------------------------------------------------------
DLP---------TEADEVT-----------------------------------------
-----------------------------------VQPE--------TIS--DFESNT--
-------------------------------------------------NTI-I------
-----FK-ASFC-CE------DQ-----------PE------------AISEIIRV----
------------L-TKL---------------QLETI-QA-E---I-I------------
-------------SVGGR----------------------MRI-NF------IL------
------------------------------------------------------------
------------------------------------------------------------
------------------------------------------------------------
---------------------------------------------------------KD-
-------------------------------------SNCNE-T------TNIAASA---
------------------------------------------------KA-LKQSLCSAL
------------------------------------------------------------
------------------------------------------------------N-----
-----------------------------------------------------------R
ITSSSTTTS---------------------------------------------------
-------------------------SVCR-------------------------------
---------------------------------IRSKRQRWFLSSHYS------------
------------------------------------------------------------
-----------------------------HNE----------------------------
------------------------------------------------------------
------------------------------------------------------------
------------------------------------------------------------
-----------
>SmbHLH14
------------------------------------------------------------
------------------------------------------------------------
------------------------------------------------------------
--------------ME--SLHSSS------------------------------------
------------------------------------------------------------
------------------------------------------------------------
-----------------------S------------------------------------
------------------------------------------------------------
------------------------------------------------------------
------------------------------------------------------------
------------------------------------------------------------
------------------------------------------------------------
------------------------------------------------------------
------------------------------------------------------------
-----------------------------------------SQ--------------KSL
------------QHS--------DSNKF--------------------------------
------------------------------------------------------------
------------------------------------------------------------
------------------------------------------------------------
------------------------------------------------------------
-------------------------------------------------------DQ---
-ININ-------------------------------------------------------
--------------GGD-HHQP--------------------------------------
--------------------------------------------D---------------
---------------------------------------------------------QTI
KK----------------------------------------------------------
-------------------------LN--------------HNASE------R-------
-----------------------------DR-RKKINGL--------------------Y
SSLRSLL---------------------------------------PA------SDH---
--TI--------------------------------------------------------
------------------------------------------------------------
------------------------------------------------------------
------------------------------------------------------------
------------------------------------------------------------
------------------------------------------------------------
------------------------------------------------------------
------------------------------------------------------------
------------------------------------------------------------
------------------------------------------------------------
----------------------------------NNG-----------SIDEAISQ----
------------L-EDE---------------GLVLL-NA-S---S-F------------
-------------ETFED---------------------RLFY-TL------HF------
----Q-------------------------------------------------------
------------------------------------------------------------
------------------------------------------------------------
--------------------------------------------------------VEGA
--------------------------------------MVVE------------VD----
---------------------------------------------------MLRDKLSSY
------------------------------------------------------------
------------------------------------------------------F-----
-----------------------------------------------------------E
KEDKL-------------------------------------------------------
------------------------------------------------------------
------------------------------------------------------------
------------------------------------------------------------
------------------------------------------------------------
------------------------------------------------------------
------------------------------------------------------------
------------------------------------------------------------
-----------
>SmbHLH15
------------------------------------------------------------
------------------------------------------------------------
------------------------------------------------------------
--------------ML--AISSYS------------------------------------
------------------------------------------------------------
------------------------------------------------------------
-----------------------S-----PS-----------------------------
---------------------NNF------------------------------------
------------------------------------------------------------
--------------------------------------------------------GWLL
------------------------------------------------------------
------------------------------------------------------------
----------------------------------EDVI----------------SHEL-T
NSGEN-----------------SN------------------------------------
--------------------PDIAI-------------NSLSQ--------------KSL
------------QHC--------DSNKF--------------------------------
------------------------------------------------------------
------------------------------------------------------------
------------------------------------------------------------
------------------------------------------------------------
-------------------------------------------------------DQ---
-ININ-------------------------------------------------------
--------------GGD-HCQP--------------------------------------
--------------------------------------------D---------------
---------------------------------------------------------QTV
KK----------------------------------------------------------
-------------------------LN--------------HNASE------R-------
-----------------------------DR-RKKINGL--------------------Y
SSLRSLL---------------------------------------PA------SEH---
--TKK------------------------------------------------LSIPS-T
------------------VSRMLK------------------------------------
----------------------------Y-------------------IPELQSEVER--
------------------------------------------------------------
------------------------------------------------------------
----------------------LTQ------------------------KKEQ-------
------LT-------------------------------------------------STT
IYN---------RENSADF--------NK-------------------------------
-----------------------------------QKGRK-----GGIEN--SSLVIST-
-----------------------------------SGLG-----DNE--IA---------
--------IQIS-TL------KN-----------NKG-----------SIGEVISI----
------------L-EDE---------------GLDLL-NA-T---S-F------------
-------------ETFED---------------------RIFY-TL------HF------
----QGLQRFCMEHK------------IKLSQVDHICLTRVCSETTGGLPGLLLTLAG--
-------------------------MKDDSP---GSPSVI--HI----------------
-----------------WG-----PPNL-DLLVNAMKTY-------VPHGVMKNKNIISQ
SGSALA-----------PELRADGKFKAVHPDDVIGP------------------PIPGP
--------------------------------------IVLI------------VD----
----------------------------------------CPTEPHAQEL-LSAQALEAY
------------------------------------------------------------
------------------------------------------------------YSDSES
NST-NVVNCIIHLSP-----STVVNSPVYGRWMRKFDILWKELQAP--------SFPSVQ
NEDDGVVAP-------------------NIKESV--------------------------
------------------------------------------------------------
---------------------------------------EVCLLSSRS------------
------------------------------------------------------------
------------------------------------------------------------
------------------------------------------------------------
------------------------------------------------------------
------------------------------------------------------------
-----------
>AT2G41240
------------------------------------------------------------
------------------------------------------------------------
------------------------------------------------------------
--------------MC--ALVPPL------------------------------------
------------------------------------------------------------
------------------------------------------------------------
-----------------------Y-----P------------------------------
----------------------NF------------------------------------
------------------------------------------------------------
--------------------------------------------------------GWPC
------------------------------------------------------------
------------------------------------------------------------
----------------------------------GDH-----------------SFYE-T
DDVSN-----------------TF------------------------------------
--------------------LDFPL-------------PDLTV-----------------
------------THE--------N------------------------------------
------------------------------------------------------------
------------------------------------------------------------
------------------------------------------------------------
------------------------------------------------------------
------------------------------------------------------------
-VSSE-------------------------------------------------------
--------------NNRTLLDN--------------------------------------
--------------------------------------------P---------------
---------------------------------------------------------VVM
KK----------------------------------------------------------
-------------------------LN--------------HNASE------R-------
-----------------------------ER-RKKINTM--------------------F
SSLRSCL---------------------------------------PP------TNQ---
--TKK------------------------------------------------LSVSA-T
------------------VSQALK------------------------------------
----------------------------Y-------------------IPELQEQVKK--
------------------------------------------------------------
------------------------------------------------------------
----------------------LMK------------------------KKEE-------
------L--------------------------------------------------SFQ
ISG---------QRDL-VY--------TD-------------------------------
-----------------------------------QNSKSE----EGVTS--YASTVSS-
-----------------------------------TRLS-----ETE--VM---------
--------VQIS-SL------QT-----------EKC-----------SFGNVLSG----
------------V-EED---------------GLVLV-GA-S---S-S------------
-------------RSHGE---------------------RLFY-SM------HL------
----Q-------------------------------------------------------
------------------------------------------------------------
------------------------------------------------------------
--------------------------------------------------------IK--
---------------------------------------NGQ------------VN----
----------------------------------------S-------EE-LGDRLLYLY
------------------------------------------------------------
------------------------------------------------------------
-----------------------------------------------------------E
KCGHSFT-----------------------------------------------------
------------------------------------------------------------
------------------------------------------------------------
------------------------------------------------------------
------------------------------------------------------------
------------------------------------------------------------
------------------------------------------------------------
------------------------------------------------------------
-----------
>AT3G56970
------------------------------------------------------------
------------------------------------------------------------
------------------------------------------------------------
--------------MC--ALVPSF------------------------------------
------------------------------------------------------------
------------------------------------------------------------
-----------------------F-----T------------------------------
----------------------NF------------------------------------
------------------------------------------------------------
--------------------------------------------------------GWPS
------------------------------------------------------------
------------------------------------------------------------
----------------------------------TNQYE---------------SYYG-A
GDNLN-N--------------GTF------------------------------------
--------------------LELTV-------------P-QTY--------------EVT
------------HHQ--------NSLGV--------------------------------
------------------------------------------------------------
------------------------------------------------------------
------------------------------------------------------------
------------------------------------------------------------
--------------------------------------------------------S---
-VSSE-------------------------------------------------------
--------------GNE-IDNN--------------------------------------
--------------------------------------------P---------------
---------------------------------------------------------VVV
KK----------------------------------------------------------
-------------------------LN--------------HNASE------R-------
-----------------------------DR-RKKINTL--------------------F
SSLRSCL---------------------------------------PA------SDQ---
--SKK------------------------------------------------LSIPE-T
------------------VSKSLK------------------------------------
----------------------------Y-------------------IPELQQQVKR--
------------------------------------------------------------
------------------------------------------------------------
----------------------LIQ------------------------KKEE-------
------I--------------------------------------------------LVR
VSG---------QRDFELY--------DK-------------------------------
-----------------------------------QQPKA-------VAS--YLSTVSA-
-----------------------------------TRLG-----DNE--VM---------
--------VQVS-SS------KI-----------HNF-----------SISNVLGG----
------------I-EED---------------GFVLV-DV-S---S-S------------
-------------RSQGE---------------------RLFY-TL------HL------
----Q-------------------------------------------------------
------------------------------------------------------------
------------------------------------------------------------
--------------------------------------------------------VENM
--------------------------------------DDYK------------IN----
----------------------------------------C-------EE-LSERMLYLY
------------------------------------------------------------
------------------------------------------------------------
-----------------------------------------------------------E
KCENSFN-----------------------------------------------------
------------------------------------------------------------
------------------------------------------------------------
------------------------------------------------------------
------------------------------------------------------------
------------------------------------------------------------
------------------------------------------------------------
------------------------------------------------------------
-----------
>AT3G56980
------------------------------------------------------------
------------------------------------------------------------
------------------------------------------------------------
--------------MC--ALVPPL------------------------------------
------------------------------------------------------------
------------------------------------------------------------
-----------------------F-----P------------------------------
----------------------NF------------------------------------
------------------------------------------------------------
--------------------------------------------------------GWPS
------------------------------------------------------------
------------------------------------------------------------
----------------------------------TGEYD---------------SYYL-A
GDILN-N--------------GGF------------------------------------
--------------------LDFPV-------------PEETYG---------AVT-AVT
------------QHQ--------NSFGV--------------------------------
------------------------------------------------------------
------------------------------------------------------------
------------------------------------------------------------
------------------------------------------------------------
--------------------------------------------------------S---
-VSSE-------------------------------------------------------
--------------GNE-IDNN--------------------------------------
--------------------------------------------P---------------
---------------------------------------------------------VVV
KK----------------------------------------------------------
-------------------------LN--------------HNASE------R-------
-----------------------------DR-RRKINSL--------------------F
SSLRSCL---------------------------------------PA------SGQ---
--SKK------------------------------------------------LSIPA-T
------------------VSRSLK------------------------------------
----------------------------Y-------------------IPELQEQVKK--
------------------------------------------------------------
------------------------------------------------------------
----------------------LIK------------------------KKEE-------
------L--------------------------------------------------LVQ
ISG---------QRNTECY--------VK-------------------------------
-----------------------------------QPPKA-------VAN--YISTVSA-
-----------------------------------TRLG-----DNE--VM---------
--------VQIS-SS------KI-----------HNF-----------SISNVLSG----
------------L-EED---------------RFVLV-DM-S---S-S------------
-------------RSQGE---------------------RLFY-TL------HL------
----Q-------------------------------------------------------
------------------------------------------------------------
------------------------------------------------------------
--------------------------------------------------------VEKI
--------------------------------------ENYK------------LN----
----------------------------------------C-------EE-LSQRMLYLY
------------------------------------------------------------
------------------------------------------------------------
-----------------------------------------------------------E
ECGNSYI-----------------------------------------------------
------------------------------------------------------------
------------------------------------------------------------
------------------------------------------------------------
------------------------------------------------------------
------------------------------------------------------------
------------------------------------------------------------
------------------------------------------------------------
-----------
>AT5G04150
------------------------------------------------------------
------------------------------------------------------------
---------------------------------------------------ME-------
-----------YPWLQ--SQVHSF------------------------------------
------------------------------------------------------------
------------------------------------------------------------
-----------------------S-----PTL----------------------------
-----------------HF--PSF------------------------------------
------------------------------------------------------------
--------------------------------------------------------LHPL
------------------------------------------------------------
------------------------------------------------------------
----------------------------------DDSK----------------SH----
--NIN-------------------------------------------------------
----------------------------------------LHH--------------MSL
------------SHS--------N------------------------------------
------------------------------------------------------------
------------------------------------------------------------
------------------------------------------------------------
------------------------------------------------------------
--------------------------------------------------------N---
-TNSN-------------------------------------------------------
--------------NNN-YQEE--------------------------------------
--------------------------------------------D-RG---------A--
--------------------------------------------------------VVLE
KK----------------------------------------------------------
-------------------------LN--------------HNASE------R-------
-----------------------------DR-RRKLNAL--------------------Y
SSLRALL---------------------------------------PL------SDQ---
--KRK------------------------------------------------LSIPM-T
------------------VARVVK------------------------------------
----------------------------Y-------------------IPEQKQELQR--
------------------------------------------------------------
------------------------------------------------------------
----------------------LSR------------------------RKEE-------
------L--------------------------------------------------LKR
ISR---------KTHQEQL--------RN-------------------------------
-----------------------------------KAMMD-----SIDSS--SSQRIAA-
-----------------------------------NWLT-----DTE--IA---------
--------VQIA-TS------KW-----------T-------------SVSDMLLR----
------------L-EEN---------------GLNVI-SV-S---S-S------------
-------------VSSTA---------------------RIFY-TL------HL------
----Q-------------------------------------------------------
------------------------------------------------------------
------------------------------------------------------------
--------------------------------------------------------MRG-
---------------------------------------DCK------------VR----
----------------------------------------L-------EE-LINGMLLGL
------------------------------------------------------------
------------------------------------------------------R-----
-----------------------------------------------------------Q
S-----------------------------------------------------------
------------------------------------------------------------
------------------------------------------------------------
------------------------------------------------------------
------------------------------------------------------------
------------------------------------------------------------
------------------------------------------------------------
------------------------------------------------------------
-----------
>SmbHLH37
------------------------------------------------------------
------------------------------------------------------------
------------------------------------------------------------
-----------MFPLQ--QDDDAN------------------------------------
------------------------------------------------------------
------------------------DSH---------------------------------
-------------------RQLPF-----P------------------------------
-----------------LS--QPY------------------------------------
------------------------------------------------------------
--------------------------------------------------------TNPS
------------------------------------------------------------
------------------------------------------------------------
----------------------------------NFIFQ---------------QDLL--
------------------------------------------------------------
--------------------TDFAP------------FDSLDL-----------GD-NNL
------------TFN-------YNNNDN--------------------------------
------------------------------------------------------------
------------------------------------------------------------
------------------------------------------------------------
------------------------------------------------------------
----------------------------------------NNNNKDQ-------------
-RGNRLG-----------------------------------------------------
--------------NSS-VVST--------------------------------------
--------------------------------------------D-DN------------
----------------------------------------------------------KQ
KK----------------------------------------------------------
-------------------------LM--------------HREIE------R-------
-----------------------------QR-RQEMSTL--------------------Y
ASLRQKL---------------------------------------PL------ENI---
--KGK------------------------------------------------RSTSD-H
------------------ILEAAN------------------------------------
----------------------------Y-------------------IEQLQKNVKN--
------------------------------------------------------------
------------------------------------------------------------
----------------------LEE------------------------RREK-------
------LKKESIG------------------------------------------LSNIP
RSG---------SSTASDS--------SP-------------------------------
----------------------------------------------------AAIVMVK-
-----------------------------------ECLD-----GME-------------
--------ILVN-CG-----LNN-----------EGF-----------RLSRVLQV----
------------L-FQE---------------GLTIV-NC-S---C-A------------
-------------KINNT---------------------TVLH-TI------RT------
------------------------------------------------------------
------------------------------------------------------------
------------------------------------------------------------
-------------------------------------------------------EVSSY
Q---------------------------------------------------PRINV---
------------------------------------------------DV-IQQKLADTI
------------------------------------------------------------
------------------------------------------------------------
-----------------------------------------------------------H
DNAGFK------------------------------------------------------
------------------------------------------------------------
------------------------------------------------------------
------------------------------------------------------------
------------------------------------------------------------
------------------------------------------------------------
------------------------------------------------------------
------------------------------------------------------------
-----------
>AT1G12540
------------------------------------------------------------
------------------------------------------------------------
------------------------------------------------------------
--------------MN--------------------------------------------
------------------------------------------------------------
------------------------------------------------------------
-----------------------F-----PD-----------------------------
------------------S--SLF------------------------------------
------------------------------------------------------------
---------------------------------------------------------TPN
------------------------------------------------------------
------------------------------------------------------------
----------------------------------F-AYE---------------NDLD--
-----------------------F------------------------------------
--------------------SSLIT-------------PSTR---------------VSF
------------QEP--------KPCNP-VIH----------------------------
---------------------------------------------------------S--
------------------------------------------------------------
------------------------------------------------------------
------------------------------------------------------------
----------------------------------------AGIENDG-----RQNCE---
-TTMT-------------------------------------------------------
--------------LSE-IMKG--------------------------------------
--------------------------------------------D-DE---------P--
----------------------------------------------------------KN
KR----------------------------------------------------------
-------------------------AK--------------HKELE------R-------
-----------------------------QR-RQENTSL--------------------F
KILRYLL---------------------------------------PS------QYI---
--KGK------------------------------------------------RSSAD-H
------------------VLEAVN------------------------------------
----------------------------Y-------------------IKDLQKKIKE--
------------------------------------------------------------
------------------------------------------------------------
----------------------VSE------------------------KRDR-------
------IKRSI----------------------T------HP-------------SSRGE
FSI---------RSLA-SS--------TC-------------------------------
-----------------------------------SCVGD-----TNIA------VVVR-
-----------------------------------PCLI-----GLE--IV---------
--------VSCC--N------RH-----------ES------------CLSSVLQL----
------------LAQEQ---------------CFNIV-SC-I---S-T------------
-------------RLHQ----------------------GFIH-TI------AS------
------------------------------------------------------------
------------------------------------------------------------
------------------------------------------------------------
-------------------------------------------------------EVEE-
---------------------------------------GIE------------VY----
----------------------------------------F-------SE-LQEKIIKIG
------------------------------------------------------------
------------------------------------------------------T-----
-----------------------------------------------------------S
RVTTR-------------------------------------------------------
------------------------------------------------------------
------------------------------------------------------------
------------------------------------------------------------
------------------------------------------------------------
------------------------------------------------------------
------------------------------------------------------------
------------------------------------------------------------
-----------
>AT1G62975
------------------------------------------------------------
------------------------------------------------------------
------------------------------------------------------------
--------------MD--C-----------------------------------------
------------------------------------------------------------
------------------------------------------------------------
-----------------------V-----P------------------------------
---------------------SLF------------------------------------
------------------------------------------------------------
---------------------------------------------------------MPD
------------------------------------------------------------
------------------------------------------------------------
----------------------------------S-TYE---------------DGLL--
-----------------------F------------------------------------
--------------------SDSFL-------------LSPF---------------ISY
------------QNN--------DVFHS-ITN----------------------------
---------------------------------------------------------K--
------------------------------------------------------------
------------------------------------------------------------
------------------------------------------------------------
----------------------------------------IGGSNKK-----RSLCD---
-ITYG-------------------------------------------------------
--------------ANE-ANKN--------------------------------------
--------------------------------------------D-DD---------R--
----------------------------------------------------------ES
KK----------------------------------------------------------
-------------------------MK--------------HRDIE------R-------
-----------------------------QR-RQEVSSL--------------------F
KRLRTLL---------------------------------------PF------QYI---
--QGK------------------------------------------------RSTSD-H
------------------IVQAVN------------------------------------
----------------------------Y-------------------IKDLQIKIKE--
------------------------------------------------------------
------------------------------------------------------------
----------------------LNE------------------------KRNR-------
------VKKVISATT-----------------TT------HSAIE--------ECTSSLS
SSA---------ASTL-SS--------SC-------------------------------
-----------------------------------SCVGD-----KHIT------VVVT-
-----------------------------------PCLV-----GVE--II---------
--------ISCC-LG------RN-----------KS------------CLSSVLQM----
------------LAQEQ---------------RFSVV-SC-L---S-A------------
-------------RRQQ----------------------RFMH-TI------VS------
------------------------------------------------------------
------------------------------------------------------------
------------------------------------------------------------
-------------------------------------------------------QVED-
---------------------------------------GKQ------------IN----
----------------------------------------I-------LE-LKDKIMTM-
------------------------------------------------------------
------------------------------------------------------------
------------------------------------------------------------
------------------------------------------------------------
------------------------------------------------------------
------------------------------------------------------------
------------------------------------------------------------
------------------------------------------------------------
------------------------------------------------------------
------------------------------------------------------------
------------------------------------------------------------
-----------
>AT4G25400
------------------------------------------------------------
------------------------------------------------------------
------------------------------------------------------------
--------------ME--------------------------------------------
------------------------------------------------------------
------------------------------------------------------------
------------------------------------------------------------
------------------------------------------------------------
------------------------------------------------------------
------------------------------------------------------------
------------------------------------------------------------
------------------------------------------------------------
------------------------------------------------------------
------------------------------------------------------------
------------------------------------------------------------
------------------------------------------------------------
------------------------------------------------------------
------------------------------------------------------------
------------------------------------------------------------
------------------------------------------------------------
------------------------------------------------------------
------------------------------------------------------------
------------------------------------------------------------
------------------------------------------------------------
------------------------------------------------------------
-K----------------------------------------------------------
-------------------------LV--------------HKEIE------K-------
-----------------------------RR-RQEMASL--------------------Y
ASLRSLL---------------------------------------PL------EFI---
--QGK------------------------------------------------RSTSD-Q
------------------VKGAVN------------------------------------
----------------------------Y-------------------IDYLQRNIKD--
------------------------------------------------------------
------------------------------------------------------------
----------------------INS------------------------KRDD-------
------L---------------------------------------------------VL
LSG---------RSFR-SS--------NE-------------------------------
-----------------------------------QEWNE-------IS----NHVVIR-
-----------------------------------PCLV-----GIE--IV---------
--------LSIL----------------------QT------------PFSSVLQV----
------------L-REH---------------GLYVL-GY-I---C-S------------
-------------SVND----------------------RLIH-TL------QA------
------------------------------------------------------------
------------------------------------------------------------
------------------------------------------------------------
-------------------------------------------------------EVND-
---------------------------------------LAL------------ID----
----------------------------------------L-------AD-LKDTLTLMK
------------------------------------------------------------
------------------------------------------------------------
------------------------------------------------------------
------------------------------------------------------------
------------------------------------------------------------
------------------------------------------------------------
------------------------------------------------------------
------------------------------------------------------------
------------------------------------------------------------
------------------------------------------------------------
------------------------------------------------------------
-----------
>AT5G51780
------------------------------------------------------------
------------------------------------------------------------
------------------------------------------------------------
--------------ME--------------------------------------------
------------------------------------------------------------
------------------------------------------------------------
------------------------------------------------------------
------------------------------------------------------------
------------------------------------------------------------
------------------------------------------------------------
------------------------------------------------------------
------------------------------------------------------------
------------------------------------------------------------
------------------------------------------------------------
------------------------------------------------------------
------------------------------------------------------------
------------------------------------------------------------
------------------------------------------------------------
------------------------------------------------------------
------------------------------------------------------------
------------------------------------------------------------
------------------------------------------------------------
------------------------------------------------------------
------------------------------------------------------------
------------------------------------------------------------
-K----------------------------------------------------------
[truncated: 643,051 more chars]
