# Supplementary material for: Genome-wide analysis of basic helix–loop–helix superfamily members related to anthocyanin biosynthesis in eggplant (Solanum melongena L.)
Source: PeerJ. 2019 Oct 9;7:e7768. doi: 10.7717/peerj.7768 (PMC6790105; doi:10.7717/peerj.7768)
Supplement: Supplemental Information 2 — Eggplant bHLH proteins using HMMER program search. [file peerj-07-7768-s005.txt]

# hmmsearch :: search profile(s) against a sequence database
# HMMER 3.1b2 (February 2015); http://hmmer.org/
# Copyright (C) 2015 Howard Hughes Medical Institute.
# Freely distributed under the GNU General Public License (GPLv3).
# - - - - - - - - - - - - - - - - - - - - - - - - - - - - - - - - - - - -
# query HMM file:                  HLH.hmm
# target sequence database:        SME_r2.5.1_pep.fa
# - - - - - - - - - - - - - - - - - - - - - - - - - - - - - - - - - - - -

Query:       HLH  [M=53]
Accession:   PF00010.26
Description: Helix-loop-helix DNA-binding domain
Scores for complete sequences (score includes all domains):
   --- full sequence ---   --- best 1 domain ---    -#dom-
    E-value  score  bias    E-value  score  bias    exp  N  Sequence                Description
    ------- ------ -----    ------- ------ -----   ---- --  --------                -----------
    5.4e-15   57.3   2.0    1.1e-14   56.3   2.0    1.4  1  Sme2.5_07791.1_g00001.1  
    4.1e-14   54.5   2.3      1e-13   53.2   2.3    1.7  1  Sme2.5_02490.1_g00003.1  
    4.2e-14   54.4   2.6    9.6e-14   53.3   2.6    1.6  1  Sme2.5_07421.1_g00001.1  
    1.1e-13   53.1   2.1    2.2e-13   52.1   2.1    1.5  1  Sme2.5_00036.1_g00016.1  
    1.6e-13   52.5   3.4    2.9e-13   51.7   3.4    1.4  1  Sme2.5_00029.1_g00003.1  
    3.2e-13   51.6   0.8    5.4e-13   50.8   0.8    1.4  1  Sme2.5_04359.1_g00004.1  
    3.5e-13   51.4   2.3    6.7e-13   50.6   2.3    1.4  1  Sme2.5_02242.1_g00002.1  
    4.7e-13   51.0   3.0    2.9e-12   48.5   1.6    2.3  2  Sme2.5_00407.1_g00004.1  
      1e-12   50.0   1.0    2.1e-12   48.9   1.0    1.6  1  Sme2.5_07550.1_g00004.1  
    1.3e-12   49.7   0.9    2.3e-12   48.8   0.9    1.5  1  Sme2.5_03826.1_g00003.1  
    3.7e-12   48.2   0.1    8.1e-12   47.1   0.1    1.6  1  Sme2.5_00592.1_g00005.1  
    9.4e-12   46.9   0.1    2.4e-11   45.6   0.1    1.7  1  Sme2.5_07215.1_g00003.1  
    9.6e-12   46.9   3.1    9.6e-12   46.9   3.1    2.1  1  Sme2.5_00190.1_g00012.1  
    9.8e-12   46.8   1.0    9.8e-12   46.8   1.0    2.3  1  Sme2.5_06460.1_g00003.1  
    1.1e-11   46.7   0.7    1.8e-11   45.9   0.7    1.4  1  Sme2.5_00407.1_g00003.1  
    1.3e-11   46.5   3.1    3.7e-11   45.0   3.1    1.9  1  Sme2.5_01171.1_g00003.1  
    1.6e-11   46.2   0.1    3.6e-11   45.0   0.1    1.7  1  Sme2.5_11653.1_g00001.1  
    2.6e-11   45.5   0.1      8e-11   43.9   0.1    1.8  1  Sme2.5_03511.1_g00006.1  
    4.3e-11   44.8   0.1    4.3e-11   44.8   0.1    2.2  1  Sme2.5_00192.1_g00002.1  
    5.5e-11   44.4   0.2      1e-10   43.6   0.2    1.5  1  Sme2.5_00411.1_g00009.1  
    7.8e-11   43.9   0.2    1.8e-10   42.8   0.2    1.6  1  Sme2.5_02073.1_g00002.1  
      8e-11   43.9   1.8    1.7e-10   42.9   1.8    1.5  1  Sme2.5_01944.1_g00011.1  
    8.1e-11   43.9   3.5    1.6e-10   42.9   0.6    2.4  2  Sme2.5_10149.1_g00003.1  
    8.2e-11   43.9   1.1    1.5e-10   43.0   1.1    1.5  1  Sme2.5_00186.1_g00004.1  
    1.1e-10   43.4   0.0    2.5e-10   42.3   0.0    1.6  1  Sme2.5_02266.1_g00009.1  
    1.1e-10   43.4   0.0    1.1e-10   43.4   0.0    2.4  1  Sme2.5_00341.1_g00013.1  
    1.5e-10   43.0   0.6    1.5e-10   43.0   0.6    1.9  1  Sme2.5_00502.1_g00009.1  
    1.5e-10   43.0   0.4    5.8e-10   41.2   0.1    2.1  1  Sme2.5_00047.1_g00028.1  
    1.6e-10   43.0   0.1    3.5e-10   41.9   0.1    1.6  1  Sme2.5_00130.1_g00003.1  
    1.6e-10   42.9   2.1    2.8e-10   42.2   2.1    1.4  1  Sme2.5_04004.1_g00006.1  
      2e-10   42.6   0.2      2e-10   42.6   0.2    1.8  1  Sme2.5_00114.1_g00007.1  
      2e-10   42.6   0.1    4.1e-10   41.6   0.1    1.5  1  Sme2.5_00014.1_g00019.1  
    2.1e-10   42.6   0.1    4.9e-10   41.4   0.1    1.6  1  Sme2.5_01795.1_g00002.1  
    2.1e-10   42.5   0.5    5.1e-10   41.3   0.5    1.7  1  Sme2.5_01725.1_g00004.1  
    2.3e-10   42.5   2.1    5.1e-10   41.3   2.1    1.6  1  Sme2.5_02282.1_g00013.1  
    2.5e-10   42.3   0.0    2.5e-10   42.3   0.0    1.8  1  Sme2.5_01011.1_g00006.1  
    2.6e-10   42.3   0.1      6e-10   41.1   0.1    1.6  1  Sme2.5_02104.1_g00004.1  
    2.7e-10   42.2   1.4      6e-10   41.1   1.4    1.7  1  Sme2.5_03403.1_g00001.1  
    3.9e-10   41.7   0.3    9.3e-10   40.5   0.3    1.6  1  Sme2.5_12406.1_g00003.1  
    4.1e-10   41.6   1.8    4.1e-10   41.6   1.8    1.7  1  Sme2.5_12132.1_g00002.1  
    4.6e-10   41.5   1.7    6.8e-10   40.9   0.4    2.0  1  Sme2.5_00057.1_g00016.1  
    4.7e-10   41.5   0.9    4.7e-10   41.5   0.9    2.2  1  Sme2.5_00407.1_g00002.1  
    5.4e-10   41.3   0.2    1.5e-08   36.7   0.2    2.3  2  Sme2.5_03671.1_g00002.1  /TE
      6e-10   41.1   0.0    2.1e-09   39.4   0.0    2.0  1  Sme2.5_04514.1_g00004.1  /TE
    6.2e-10   41.1   0.1    1.2e-09   40.1   0.1    1.5  1  Sme2.5_01725.1_g00003.1  
    6.9e-10   40.9   2.7    8.3e-10   40.6   0.1    2.1  2  Sme2.5_06605.1_g00003.1  
    8.5e-10   40.6   2.0    1.6e-09   39.7   0.3    2.1  2  Sme2.5_06129.1_g00005.1  
      1e-09   40.4   0.4      2e-09   39.4   0.4    1.4  1  Sme2.5_00622.1_g00011.1  
    1.4e-09   39.9   1.4    2.6e-09   39.1   1.4    1.5  1  Sme2.5_15542.1_g00001.1  
    2.1e-09   39.4   0.5    3.8e-09   38.5   0.5    1.4  1  Sme2.5_11931.1_g00001.1  /TE/partial
    2.9e-09   38.9   1.2    5.5e-09   38.0   1.2    1.5  1  Sme2.5_13712.1_g00001.1  
    3.1e-09   38.8   0.4    6.1e-09   37.9   0.4    1.5  1  Sme2.5_13527.1_g00001.1  
    4.1e-09   38.4   1.8    1.2e-08   37.0   1.8    1.8  1  Sme2.5_06398.1_g00001.1  
    4.4e-09   38.3   3.7    9.1e-09   37.3   3.7    1.6  1  Sme2.5_00735.1_g00008.1  
      6e-09   37.9   0.1    1.2e-08   36.9   0.1    1.5  1  Sme2.5_00114.1_g00006.1  
    6.7e-09   37.8   2.1    1.5e-08   36.6   2.1    1.5  1  Sme2.5_00008.1_g00032.1  
    9.9e-09   37.2   0.3      2e-08   36.2   0.3    1.5  1  Sme2.5_03213.1_g00002.1  
      1e-08   37.1   0.0      1e-08   37.1   0.0    2.3  1  Sme2.5_05426.1_g00001.1  
    1.2e-08   36.9   0.1    3.3e-08   35.5   0.1    1.7  1  Sme2.5_01286.1_g00009.1  
    1.3e-08   36.9   5.3    3.1e-08   35.6   5.3    1.7  1  Sme2.5_00169.1_g00018.1  
    1.6e-08   36.6   0.0    1.6e-08   36.6   0.0    1.9  1  Sme2.5_04383.1_g00001.1  
    1.8e-08   36.4   0.4    4.3e-08   35.2   0.4    1.7  1  Sme2.5_00563.1_g00003.1  
    2.1e-08   36.1   2.0    2.1e-08   36.1   2.0    1.7  1  Sme2.5_09905.1_g00002.1  /TE
    2.1e-08   36.1   0.1    3.6e-08   35.4   0.1    1.3  1  Sme2.5_09616.1_g00001.1  
    2.2e-08   36.1   2.8    2.3e-08   36.0   0.2    2.1  1  Sme2.5_05447.1_g00007.1  
    2.2e-08   36.1   1.4    4.4e-08   35.1   1.4    1.5  1  Sme2.5_02737.1_g00005.1  
    2.5e-08   35.9   0.3    5.2e-08   34.9   0.3    1.5  1  Sme2.5_00417.1_g00014.1  
    2.9e-08   35.7   0.3    5.4e-08   34.9   0.3    1.4  1  Sme2.5_00179.1_g00023.1  
      3e-08   35.7   0.0    9.4e-08   34.1   0.0    1.9  1  Sme2.5_00697.1_g00011.1  /TE
    3.9e-08   35.3   0.0    8.5e-08   34.2   0.0    1.6  1  Sme2.5_02756.1_g00007.1  
    4.6e-08   35.1   0.1    8.4e-08   34.2   0.1    1.4  1  Sme2.5_05369.1_g00003.1  
    5.7e-08   34.8   0.1    5.7e-08   34.8   0.1    1.7  1  Sme2.5_02585.1_g00003.1  
    6.7e-08   34.5   0.1    1.5e-07   33.4   0.1    1.7  1  Sme2.5_00595.1_g00014.1  /pseudo
    8.5e-08   34.2   2.0    1.9e-07   33.1   2.0    1.6  1  Sme2.5_03973.1_g00005.1  
    9.5e-08   34.1   0.0    1.8e-07   33.1   0.0    1.5  1  Sme2.5_13814.1_g00002.1  
      1e-07   34.0   0.1      2e-07   33.0   0.1    1.6  1  Sme2.5_00186.1_g00003.1  
    1.3e-07   33.7   1.2    3.6e-07   32.2   1.2    1.8  1  Sme2.5_12177.1_g00001.1  
    1.9e-07   33.1   0.0    7.1e-07   31.3   0.0    2.0  1  Sme2.5_00236.1_g00020.1  
    2.1e-07   33.0   0.3    4.1e-07   32.0   0.3    1.5  1  Sme2.5_03271.1_g00005.1  
    2.1e-07   32.9   0.3    4.1e-07   32.0   0.3    1.5  1  Sme2.5_01347.1_g00008.1  
    3.8e-07   32.1   2.5     0.0099   18.0   0.0    2.6  2  Sme2.5_00537.1_g00003.1  
    4.8e-07   31.8   0.5    1.3e-06   30.4   0.2    1.8  1  Sme2.5_00386.1_g00001.1  /TE
    5.7e-07   31.6   0.1    1.1e-06   30.7   0.1    1.5  1  Sme2.5_06337.1_g00004.1  
    7.6e-07   31.2   0.3    2.3e-06   29.6   0.0    1.9  1  Sme2.5_03422.1_g00002.1  
      9e-07   30.9   0.1    1.6e-06   30.2   0.1    1.4  1  Sme2.5_05639.1_g00001.1  /partial
    9.4e-07   30.9   0.1    1.6e-06   30.1   0.1    1.4  1  Sme2.5_11033.1_g00001.1  
    9.8e-07   30.8   0.4    1.5e-06   30.2   0.4    1.3  1  Sme2.5_04079.1_g00005.1  
    1.1e-06   30.7   0.3      2e-06   29.8   0.3    1.5  1  Sme2.5_05926.1_g00003.1  /pseudo
    1.4e-06   30.3   0.0    3.7e-06   29.0   0.0    1.7  1  Sme2.5_06479.1_g00003.1  
    1.7e-06   30.1   0.5    3.6e-06   29.0   0.1    1.7  1  Sme2.5_09326.1_g00003.1  
    1.8e-06   30.0   0.0    4.5e-06   28.7   0.0    1.7  1  Sme2.5_01734.1_g00001.1  
      2e-06   29.8   0.0    4.1e-06   28.8   0.0    1.5  1  Sme2.5_01649.1_g00012.1  
    2.1e-06   29.8   0.2    4.7e-06   28.6   0.2    1.6  1  Sme2.5_01618.1_g00007.1  
    2.2e-06   29.7   0.0    6.1e-06   28.3   0.0    1.7  1  Sme2.5_00066.1_g00020.1  
    3.2e-06   29.2   1.3    3.2e-06   29.2   1.3    2.0  1  Sme2.5_02187.1_g00009.1  
    3.7e-06   29.0   0.1    9.4e-06   27.7   0.1    1.7  1  Sme2.5_01583.1_g00014.1  
      4e-06   28.9   0.1      8e-06   27.9   0.1    1.5  1  Sme2.5_00081.1_g00022.1  
    4.3e-06   28.8   1.4    1.1e-05   27.5   1.4    1.7  1  Sme2.5_00544.1_g00012.1  
    5.1e-06   28.5   0.1    1.3e-05   27.2   0.1    1.6  1  Sme2.5_00622.1_g00009.1  
    5.2e-06   28.5   0.1    1.5e-05   27.0   0.1    1.8  1  Sme2.5_01764.1_g00004.1  
    5.8e-06   28.3   0.1    1.1e-05   27.4   0.1    1.5  1  Sme2.5_01185.1_g00002.1  /pseudo
    8.1e-06   27.9   0.0    2.3e-05   26.4   0.0    1.8  1  Sme2.5_01808.1_g00003.1  
    1.3e-05   27.2   0.0    3.1e-05   26.0   0.0    1.6  1  Sme2.5_00326.1_g00007.1  
    1.6e-05   26.9   2.9      3e-05   26.0   2.9    1.5  1  Sme2.5_03973.1_g00006.1  
      3e-05   26.1   1.0    8.2e-05   24.7   0.0    2.3  1  Sme2.5_00925.1_g00014.1  
    4.3e-05   25.6   0.6    9.5e-05   24.5   0.6    1.6  1  Sme2.5_00240.1_g00009.1  
    6.4e-05   25.0   0.2    0.00046   22.3   0.0    2.1  2  Sme2.5_05101.1_g00002.1  
    6.4e-05   25.0   0.1    0.00015   23.8   0.1    1.6  1  Sme2.5_01232.1_g00025.1  
    8.4e-05   24.6   0.1    0.00015   23.8   0.1    1.4  1  Sme2.5_06123.1_g00003.1  
    8.5e-05   24.6   0.0     0.0002   23.4   0.0    1.6  1  Sme2.5_00835.1_g00003.1  
    0.00012   24.1   0.5    0.00089   21.3   0.3    2.0  2  Sme2.5_09229.1_g00001.1  /TE
    0.00028   23.0   0.0    0.00047   22.2   0.0    1.4  1  Sme2.5_01047.1_g00014.1  
    0.00083   21.4   3.0    0.00083   21.4   3.0    2.0  1  Sme2.5_01135.1_g00009.1  
     0.0014   20.7   0.3     0.0029   19.7   0.3    1.5  1  Sme2.5_06085.1_g00003.1  
     0.0024   20.0   0.0     0.0038   19.3   0.0    1.3  1  Sme2.5_04102.1_g00014.1  
     0.0047   19.0   0.7      0.016   17.3   0.6    1.9  1  Sme2.5_06668.1_g00002.1  
  ------ inclusion threshold ------
      0.012   17.8   0.1       0.02   17.0   0.1    1.3  1  Sme2.5_04864.1_g00002.1  /TE
      0.015   17.4   0.0      0.029   16.5   0.0    1.5  1  Sme2.5_10236.1_g00005.1  
      0.018   17.1   0.4       0.21   13.7   0.1    2.3  2  Sme2.5_07700.1_g00001.1  
       0.02   17.0   0.2       0.08   15.1   0.2    2.1  1  Sme2.5_05849.1_g00001.1  
      0.036   16.2   0.0      0.068   15.3   0.0    1.5  1  Sme2.5_04783.1_g00003.1  
      0.039   16.1   0.0       0.07   15.3   0.0    1.4  1  Sme2.5_02990.1_g00001.1  
      0.079   15.1   0.2       0.15   14.3   0.2    1.4  1  Sme2.5_05033.1_g00003.1  
       0.17   14.1   4.4       0.28   13.3   4.4    1.4  1  Sme2.5_00475.1_g00013.1  
       0.19   13.9   0.0       0.37   13.0   0.0    1.4  1  Sme2.5_03374.1_g00001.1  
       0.43   12.8   0.1       0.69   12.1   0.1    1.4  1  Sme2.5_15381.1_g00001.1  


Domain annotation for each sequence (and alignments):
>> Sme2.5_07791.1_g00001.1  
   #    score  bias  c-Evalue  i-Evalue hmmfrom  hmm to    alifrom  ali to    envfrom  env to     acc
 ---   ------ ----- --------- --------- ------- -------    ------- -------    ------- -------    ----
   1 !   56.3   2.0   1.6e-17   1.1e-14       4      53 .]     333     379 ..     331     379 .. 0.97

  Alignments for each domain:
  == domain 1  score: 56.3 bits;  conditional E-value: 1.6e-17
                              HHHHHHHHHHHHHHHHHHHHHHCSTCSTTSS-STHHHHHHHHHHHHHHHH CS
                      HLH   4 ahnerErrRRdriNsaleeLrellPslppskKlsKaeiLekAveYIkhLq 53 
                               hn+ ErrRRdriN++++ L+ellP   +s+K +Ka++L +A+eY+k+Lq
  Sme2.5_07791.1_g00001.1 333 VHNLSERRRRDRINEKMKALQELLP---HSTKTDKASMLDEAIEYLKSLQ 379
                              6************************...9********************9 PP

>> Sme2.5_02490.1_g00003.1  
   #    score  bias  c-Evalue  i-Evalue hmmfrom  hmm to    alifrom  ali to    envfrom  env to     acc
 ---   ------ ----- --------- --------- ------- -------    ------- -------    ------- -------    ----
   1 !   53.2   2.3   1.5e-16     1e-13       2      53 .]     188     236 ..     187     236 .. 0.97

  Alignments for each domain:
  == domain 1  score: 53.2 bits;  conditional E-value: 1.5e-16
                              HHHHHHHHHHHHHHHHHHHHHHHHCSTCSTTSS-STHHHHHHHHHHHHHHHH CS
                      HLH   2 raahnerErrRRdriNsaleeLrellPslppskKlsKaeiLekAveYIkhLq 53 
                               aahn+ ErrRRd+iN +++ L++l+P   + +K +Ka++Le++++Y+k+Lq
  Sme2.5_02490.1_g00003.1 188 AAAHNQSERRRRDKINGKMKALQKLVP---NASKTDKASMLEEVIKYLKQLQ 236
                              589************************...99*******************9 PP

>> Sme2.5_07421.1_g00001.1  
   #    score  bias  c-Evalue  i-Evalue hmmfrom  hmm to    alifrom  ali to    envfrom  env to     acc
 ---   ------ ----- --------- --------- ------- -------    ------- -------    ------- -------    ----
   1 !   53.3   2.6   1.4e-16   9.6e-14       4      53 .]     360     406 ..     358     406 .. 0.97

  Alignments for each domain:
  == domain 1  score: 53.3 bits;  conditional E-value: 1.4e-16
                              HHHHHHHHHHHHHHHHHHHHHHCSTCSTTSS-STHHHHHHHHHHHHHHHH CS
                      HLH   4 ahnerErrRRdriNsaleeLrellPslppskKlsKaeiLekAveYIkhLq 53 
                               hn+ ErrRRdriN++++ L+el+P   +  K +Ka++L +A+eY+k+Lq
  Sme2.5_07421.1_g00001.1 360 VHNLSERRRRDRINEKMKALQELIP---RCNKTDKASMLDEAIEYLKSLQ 406
                              6************************...9********************9 PP

>> Sme2.5_00036.1_g00016.1  
   #    score  bias  c-Evalue  i-Evalue hmmfrom  hmm to    alifrom  ali to    envfrom  env to     acc
 ---   ------ ----- --------- --------- ------- -------    ------- -------    ------- -------    ----
   1 !   52.1   2.1   3.3e-16   2.2e-13       4      53 .]     202     248 ..     200     248 .. 0.97

  Alignments for each domain:
  == domain 1  score: 52.1 bits;  conditional E-value: 3.3e-16
                              HHHHHHHHHHHHHHHHHHHHHHCSTCSTTSS-STHHHHHHHHHHHHHHHH CS
                      HLH   4 ahnerErrRRdriNsaleeLrellPslppskKlsKaeiLekAveYIkhLq 53 
                               hn+ ErrRRdriN++++ L++l+P   +  K +Ka++L ++++Y+k+Lq
  Sme2.5_00036.1_g00016.1 202 VHNQSERRRRDRINQRMKALQRLVP---NANKTDKASMLDEVIDYLKQLQ 248
                              6************************...999******************9 PP

>> Sme2.5_00029.1_g00003.1  
   #    score  bias  c-Evalue  i-Evalue hmmfrom  hmm to    alifrom  ali to    envfrom  env to     acc
 ---   ------ ----- --------- --------- ------- -------    ------- -------    ------- -------    ----
   1 !   51.7   3.4   4.3e-16   2.9e-13       3      53 .]     147     194 ..     145     194 .. 0.97

  Alignments for each domain:
  == domain 1  score: 51.7 bits;  conditional E-value: 4.3e-16
                              HHHHHHHHHHHHHHHHHHHHHHHCSTCSTTSS-STHHHHHHHHHHHHHHHH CS
                      HLH   3 aahnerErrRRdriNsaleeLrellPslppskKlsKaeiLekAveYIkhLq 53 
                              + hn+ E+rRR riN++++ L++l+P   +  K +Ka++L +A+eY+k+Lq
  Sme2.5_00029.1_g00003.1 147 QVHNLSEKRRRSRINEKMKALQKLIP---NANKTDKASMLDEAIEYLKQLQ 194
                              57************************...999******************9 PP

>> Sme2.5_04359.1_g00004.1  
   #    score  bias  c-Evalue  i-Evalue hmmfrom  hmm to    alifrom  ali to    envfrom  env to     acc
 ---   ------ ----- --------- --------- ------- -------    ------- -------    ------- -------    ----
   1 !   50.8   0.8     8e-16   5.4e-13       2      53 .]      46      95 ..      45      95 .. 0.98

  Alignments for each domain:
  == domain 1  score: 50.8 bits;  conditional E-value: 8e-16
                             HHHHHHHHHHHHHHHHHHHHHHHHCSTCSTTSS-STHHHHHHHHHHHHHHHH CS
                      HLH  2 raahnerErrRRdriNsaleeLrellPslppskKlsKaeiLekAveYIkhLq 53
                             r++h+  E+rRR +iN++++ Lr+l+P   +++K + a+ L ++++Y+++Lq
  Sme2.5_04359.1_g00004.1 46 RSKHSVTEQRRRSKINERFQILRDLIP--HTDQKRDTASFLLEVIQYVQYLQ 95
                             899************************..7*********************9 PP

>> Sme2.5_02242.1_g00002.1  
   #    score  bias  c-Evalue  i-Evalue hmmfrom  hmm to    alifrom  ali to    envfrom  env to     acc
 ---   ------ ----- --------- --------- ------- -------    ------- -------    ------- -------    ----
   1 !   50.6   2.3   9.9e-16   6.7e-13       4      53 .]     451     497 ..     449     497 .. 0.97

  Alignments for each domain:
  == domain 1  score: 50.6 bits;  conditional E-value: 9.9e-16
                              HHHHHHHHHHHHHHHHHHHHHHCSTCSTTSS-STHHHHHHHHHHHHHHHH CS
                      HLH   4 ahnerErrRRdriNsaleeLrellPslppskKlsKaeiLekAveYIkhLq 53 
                               hn+ ErrRRdriN+++  L+el+P   +  K +Ka++L +A+eY+k Lq
  Sme2.5_02242.1_g00002.1 451 VHNLSERRRRDRINEKMRALQELIP---NCNKADKASMLDEAIEYLKTLQ 497
                              6************************...9********************9 PP

>> Sme2.5_00407.1_g00004.1  
   #    score  bias  c-Evalue  i-Evalue hmmfrom  hmm to    alifrom  ali to    envfrom  env to     acc
 ---   ------ ----- --------- --------- ------- -------    ------- -------    ------- -------    ----
   1 !   48.5   1.6   4.2e-15   2.9e-12       4      53 .]     177     223 ..     174     223 .. 0.95
   2 ?    1.4   0.0       2.2   1.5e+03      42      50 ..     326     334 ..     324     336 .. 0.89

  Alignments for each domain:
  == domain 1  score: 48.5 bits;  conditional E-value: 4.2e-15
                              HHHHHHHHHHHHHHHHHHHHHHCSTCSTTSS-STHHHHHHHHHHHHHHHH CS
                      HLH   4 ahnerErrRRdriNsaleeLrellPslppskKlsKaeiLekAveYIkhLq 53 
                               h ++Er+RR+r+ + + +L +l+P   + kKl+Ka+iLe A++YIk+L+
  Sme2.5_00407.1_g00004.1 177 DHVLAERKRRERLTQYFITLSTLIP---NLKKLDKASILEDAIKYIKQLE 223
                              6899*********************...9*******************96 PP

  == domain 2  score: 1.4 bits;  conditional E-value: 2.2
                              HHHHHHHHH CS
                      HLH  42 LekAveYIk 50 
                              L +++eYIk
  Sme2.5_00407.1_g00004.1 326 LNMTTEYIK 334
                              89******9 PP

>> Sme2.5_07550.1_g00004.1  
   #    score  bias  c-Evalue  i-Evalue hmmfrom  hmm to    alifrom  ali to    envfrom  env to     acc
 ---   ------ ----- --------- --------- ------- -------    ------- -------    ------- -------    ----
   1 !   48.9   1.0   3.2e-15   2.1e-12       3      53 .]      63     110 ..      61     110 .. 0.96

  Alignments for each domain:
  == domain 1  score: 48.9 bits;  conditional E-value: 3.2e-15
                              HHHHHHHHHHHHHHHHHHHHHHHCSTCSTTSS-STHHHHHHHHHHHHHHHH CS
                      HLH   3 aahnerErrRRdriNsaleeLrellPslppskKlsKaeiLekAveYIkhLq 53 
                              ++h+++E+rRRdriN  l++Lr+l+P   +s+K++Ka  L+ +ve++k+L+
  Sme2.5_07550.1_g00004.1  63 RSHSQAEKRRRDRINAQLSTLRKLIP---SSEKMDKAGLLRSVVEHVKDLK 110
                              68************************...9******************995 PP

>> Sme2.5_03826.1_g00003.1  
   #    score  bias  c-Evalue  i-Evalue hmmfrom  hmm to    alifrom  ali to    envfrom  env to     acc
 ---   ------ ----- --------- --------- ------- -------    ------- -------    ------- -------    ----
   1 !   48.8   0.9   3.5e-15   2.3e-12       2      53 .]      46      95 ..      45      95 .. 0.98

  Alignments for each domain:
  == domain 1  score: 48.8 bits;  conditional E-value: 3.5e-15
                             HHHHHHHHHHHHHHHHHHHHHHHHCSTCSTTSS-STHHHHHHHHHHHHHHHH CS
                      HLH  2 raahnerErrRRdriNsaleeLrellPslppskKlsKaeiLekAveYIkhLq 53
                             r++h+  E+rRR +iN++++ Lr l+P  ++++K + a+ L+++++Y+++Lq
  Sme2.5_03826.1_g00003.1 46 RSKHSVTEQRRRSKINERFQMLRNLIP--NTDQKRDTASFLTEVIQYVQYLQ 95
                             899************************..8*********************9 PP

>> Sme2.5_00592.1_g00005.1  
   #    score  bias  c-Evalue  i-Evalue hmmfrom  hmm to    alifrom  ali to    envfrom  env to     acc
 ---   ------ ----- --------- --------- ------- -------    ------- -------    ------- -------    ----
   1 !   47.1   0.1   1.2e-14   8.1e-12       4      53 .]     482     528 ..     480     528 .. 0.96

  Alignments for each domain:
  == domain 1  score: 47.1 bits;  conditional E-value: 1.2e-14
                              HHHHHHHHHHHHHHHHHHHHHHCSTCSTTSS-STHHHHHHHHHHHHHHHH CS
                      HLH   4 ahnerErrRRdriNsaleeLrellPslppskKlsKaeiLekAveYIkhLq 53 
                              +h ++ErrRR+++N+++  Lr+l+P     +K++Ka+iL  ++eY+k+L+
  Sme2.5_00592.1_g00005.1 482 NHVLAERRRREKLNERFIILRSLVP---FVTKMDKASILGDTIEYVKQLR 528
                              7999*********************...9*******************95 PP

>> Sme2.5_07215.1_g00003.1  
   #    score  bias  c-Evalue  i-Evalue hmmfrom  hmm to    alifrom  ali to    envfrom  env to     acc
 ---   ------ ----- --------- --------- ------- -------    ------- -------    ------- -------    ----
   1 !   45.6   0.1   3.6e-14   2.4e-11       7      53 .]     366     409 ..     361     409 .. 0.94

  Alignments for each domain:
  == domain 1  score: 45.6 bits;  conditional E-value: 3.6e-14
                              HHHHHHHHHHHHHHHHHHHCSTCSTTSS-STHHHHHHHHHHHHHHHH CS
                      HLH   7 erErrRRdriNsaleeLrellPslppskKlsKaeiLekAveYIkhLq 53 
                                Er+RR+ri+++l+ Lr l+P   + +K++K++iL  Av+YI++Lq
  Sme2.5_07215.1_g00003.1 366 VTERKRRNRIKDGLFALRALVP---NISKMDKVAILGDAVDYINELQ 409
                              57********************...9********************9 PP

>> Sme2.5_00190.1_g00012.1  
   #    score  bias  c-Evalue  i-Evalue hmmfrom  hmm to    alifrom  ali to    envfrom  env to     acc
 ---   ------ ----- --------- --------- ------- -------    ------- -------    ------- -------    ----
   1 !   46.9   3.1   1.4e-14   9.6e-12       3      53 .]     104     151 ..     102     151 .. 0.96

  Alignments for each domain:
  == domain 1  score: 46.9 bits;  conditional E-value: 1.4e-14
                              HHHHHHHHHHHHHHHHHHHHHHHCSTCSTTSS-STHHHHHHHHHHHHHHHH CS
                      HLH   3 aahnerErrRRdriNsaleeLrellPslppskKlsKaeiLekAveYIkhLq 53 
                              ++h+e+ErrRR+riN+ l++Lr+llP   + +K +Ka+ L ++++++k+L+
  Sme2.5_00190.1_g00012.1 104 KSHSEAERRRRERINNHLAKLRSLLP---NTTKTDKASLLAEVIQHVKELK 151
                              68************************...9******************995 PP

>> Sme2.5_06460.1_g00003.1  
   #    score  bias  c-Evalue  i-Evalue hmmfrom  hmm to    alifrom  ali to    envfrom  env to     acc
 ---   ------ ----- --------- --------- ------- -------    ------- -------    ------- -------    ----
   1 !   46.8   1.0   1.4e-14   9.8e-12       3      53 .]      46      93 ..      44      93 .. 0.96

  Alignments for each domain:
  == domain 1  score: 46.8 bits;  conditional E-value: 1.4e-14
                             HHHHHHHHHHHHHHHHHHHHHHHCSTCSTTSS-STHHHHHHHHHHHHHHHH CS
                      HLH  3 aahnerErrRRdriNsaleeLrellPslppskKlsKaeiLekAveYIkhLq 53
                             ++h+e+E+rRRdriN  l++Lr+l+P   + +K++Ka+ L  +v+++k+L+
  Sme2.5_06460.1_g00003.1 46 RSHSEAEKRRRDRINAQLSTLRKLIP---TCEKMDKATLLASVVNHVKDLK 93
                             68************************...9******************995 PP

>> Sme2.5_00407.1_g00003.1  
   #    score  bias  c-Evalue  i-Evalue hmmfrom  hmm to    alifrom  ali to    envfrom  env to     acc
 ---   ------ ----- --------- --------- ------- -------    ------- -------    ------- -------    ----
   1 !   45.9   0.7   2.7e-14   1.8e-11       3      53 .]     111     158 ..     109     158 .. 0.95

  Alignments for each domain:
  == domain 1  score: 45.9 bits;  conditional E-value: 2.7e-14
                              HHHHHHHHHHHHHHHHHHHHHHHCSTCSTTSS-STHHHHHHHHHHHHHHHH CS
                      HLH   3 aahnerErrRRdriNsaleeLrellPslppskKlsKaeiLekAveYIkhLq 53 
                              + h ++Er+RR+r+ +++  L +l+P   + kKl+Ka++L  A++YIk+L+
  Sme2.5_00407.1_g00003.1 111 QDHVMAERKRRERLTQRFIALSTLIP---NLKKLDKATVLGDAIKYIKQLE 158
                              56999*********************...9*******************96 PP

>> Sme2.5_01171.1_g00003.1  
   #    score  bias  c-Evalue  i-Evalue hmmfrom  hmm to    alifrom  ali to    envfrom  env to     acc
 ---   ------ ----- --------- --------- ------- -------    ------- -------    ------- -------    ----
   1 !   45.0   3.1   5.5e-14   3.7e-11       3      53 .]      64     111 ..      62     111 .. 0.96

  Alignments for each domain:
  == domain 1  score: 45.0 bits;  conditional E-value: 5.5e-14
                              HHHHHHHHHHHHHHHHHHHHHHHCSTCSTTSS-STHHHHHHHHHHHHHHHH CS
                      HLH   3 aahnerErrRRdriNsaleeLrellPslppskKlsKaeiLekAveYIkhLq 53 
                              ++h+e+ErrRR+riN+ l +Lr+llP   + +K +Ka+ L ++++++k+L+
  Sme2.5_01171.1_g00003.1  64 KSHSEAERRRRERINNHLTKLRSLLP---NTTKTDKASLLAEVIQHVKELK 111
                              68************************...9******************995 PP

>> Sme2.5_11653.1_g00001.1  
   #    score  bias  c-Evalue  i-Evalue hmmfrom  hmm to    alifrom  ali to    envfrom  env to     acc
 ---   ------ ----- --------- --------- ------- -------    ------- -------    ------- -------    ----
   1 !   45.0   0.1   5.4e-14   3.6e-11       3      52 ..     282     328 ..     280     329 .. 0.95

  Alignments for each domain:
  == domain 1  score: 45.0 bits;  conditional E-value: 5.4e-14
                              HHHHHHHHHHHHHHHHHHHHHHHCSTCSTTSS-STHHHHHHHHHHHHHHH CS
                      HLH   3 aahnerErrRRdriNsaleeLrellPslppskKlsKaeiLekAveYIkhL 52 
                              ++h + ErrRR+++N++++ Lr+llP   p++K +Ka++L  ++eY+ +L
  Sme2.5_11653.1_g00001.1 282 VHHMISERRRREKLNDSFQLLRSLLP---PGTKKDKASVLACTTEYLASL 328
                              579999********************...******************998 PP

>> Sme2.5_03511.1_g00006.1  
   #    score  bias  c-Evalue  i-Evalue hmmfrom  hmm to    alifrom  ali to    envfrom  env to     acc
 ---   ------ ----- --------- --------- ------- -------    ------- -------    ------- -------    ----
   1 !   43.9   0.1   1.2e-13     8e-11       4      52 ..     286     331 ..     284     332 .. 0.96

  Alignments for each domain:
  == domain 1  score: 43.9 bits;  conditional E-value: 1.2e-13
                              HHHHHHHHHHHHHHHHHHHHHHCSTCSTTSS-STHHHHHHHHHHHHHHH CS
                      HLH   4 ahnerErrRRdriNsaleeLrellPslppskKlsKaeiLekAveYIkhL 52 
                              +h e+Er+RR+++N+++  Lr+ +P   + +K++Ka+ L  Av YI++L
  Sme2.5_03511.1_g00006.1 286 NHVEAERQRREKLNHRFYALRSVVP---HVTKMDKASLLSDAVAYINEL 331
                              799**********************...9******************99 PP

>> Sme2.5_00192.1_g00002.1  
   #    score  bias  c-Evalue  i-Evalue hmmfrom  hmm to    alifrom  ali to    envfrom  env to     acc
 ---   ------ ----- --------- --------- ------- -------    ------- -------    ------- -------    ----
   1 !   44.8   0.1   6.3e-14   4.3e-11       1      53 []     129     180 ..     129     180 .. 0.97

  Alignments for each domain:
  == domain 1  score: 44.8 bits;  conditional E-value: 6.3e-14
                              HHHHHHHHHHHHHHHHHHHHHHHHHCSTCSTTSS-STHHHHHHHHHHHHHHHH CS
                      HLH   1 rraahnerErrRRdriNsaleeLrellPslppskKlsKaeiLekAveYIkhLq 53 
                              +r +h ++Er+RR+++N+ l+ Lr+l+P +   ++ + a+i+  A++Y+k+L+
  Sme2.5_00192.1_g00002.1 129 QRITHIAVERNRRKQMNDYLSILRSLMP-QSFVQRGDQASIVSGAINYVKELE 180
                              699*************************.9********************995 PP

>> Sme2.5_00411.1_g00009.1  
   #    score  bias  c-Evalue  i-Evalue hmmfrom  hmm to    alifrom  ali to    envfrom  env to     acc
 ---   ------ ----- --------- --------- ------- -------    ------- -------    ------- -------    ----
   1 !   43.6   0.2   1.5e-13     1e-10       3      53 .]      95     142 ..      93     142 .. 0.95

  Alignments for each domain:
  == domain 1  score: 43.6 bits;  conditional E-value: 1.5e-13
                              HHHHHHHHHHHHHHHHHHHHHHHCSTCSTTSS-STHHHHHHHHHHHHHHHH CS
                      HLH   3 aahnerErrRRdriNsaleeLrellPslppskKlsKaeiLekAveYIkhLq 53 
                              ++h + Er+RR++++++++ Lr+llP   p++K +K+++L  ++eY+++L+
  Sme2.5_00411.1_g00009.1  95 VHHMISERKRREKLRESFQHLRSLLP---PGTKKDKSSVLASTTEYLSSLK 142
                              579999********************...*******************995 PP

>> Sme2.5_02073.1_g00002.1  
   #    score  bias  c-Evalue  i-Evalue hmmfrom  hmm to    alifrom  ali to    envfrom  env to     acc
 ---   ------ ----- --------- --------- ------- -------    ------- -------    ------- -------    ----
   1 !   42.8   0.2   2.6e-13   1.8e-10       4      53 .]     266     312 ..     264     312 .. 0.96

  Alignments for each domain:
  == domain 1  score: 42.8 bits;  conditional E-value: 2.6e-13
                              HHHHHHHHHHHHHHHHHHHHHHCSTCSTTSS-STHHHHHHHHHHHHHHHH CS
                      HLH   4 ahnerErrRRdriNsaleeLrellPslppskKlsKaeiLekAveYIkhLq 53 
                              +h e+Er+RR+++N+++  Lr+ +P   + ++++Ka+ L  Av YI++L+
  Sme2.5_02073.1_g00002.1 266 NHVEAERQRREKLNHRFYALRSVVP---NVSRMDKASLLSDAVSYINQLK 312
                              799**********************...9*******************95 PP

>> Sme2.5_01944.1_g00011.1  
   #    score  bias  c-Evalue  i-Evalue hmmfrom  hmm to    alifrom  ali to    envfrom  env to     acc
 ---   ------ ----- --------- --------- ------- -------    ------- -------    ------- -------    ----
   1 !   42.9   1.8   2.4e-13   1.7e-10       6      53 .]      37      81 ..      33      81 .. 0.93

  Alignments for each domain:
  == domain 1  score: 42.9 bits;  conditional E-value: 2.4e-13
                             HHHHHHHHHHHHHHHHHHHHCSTCSTTSS-STHHHHHHHHHHHHHHHH CS
                      HLH  6 nerErrRRdriNsaleeLrellPslppskKlsKaeiLekAveYIkhLq 53
                              + Er+RR+++N++l+ Lr  +P   + +K++Ka+i + A+eYI +L+
  Sme2.5_01944.1_g00011.1 37 IMSERNRRKKLNERLFALRAVVP---NISKMDKASIIKDAIEYIEELH 81
                             578********************...9*****************9985 PP

>> Sme2.5_10149.1_g00003.1  
   #    score  bias  c-Evalue  i-Evalue hmmfrom  hmm to    alifrom  ali to    envfrom  env to     acc
 ---   ------ ----- --------- --------- ------- -------    ------- -------    ------- -------    ----
   1 !   42.9   0.6   2.4e-13   1.6e-10       4      52 ..     247     292 ..     245     293 .. 0.96
   2 ?    0.8   0.1       3.4   2.3e+03      12      21 ..     339     348 ..     338     348 .. 0.90

  Alignments for each domain:
  == domain 1  score: 42.9 bits;  conditional E-value: 2.4e-13
                              HHHHHHHHHHHHHHHHHHHHHHCSTCSTTSS-STHHHHHHHHHHHHHHH CS
                      HLH   4 ahnerErrRRdriNsaleeLrellPslppskKlsKaeiLekAveYIkhL 52 
                              +h e+Er+RR+++N+++  Lr+ +P   + +K++Ka+ L  Av YI++L
  Sme2.5_10149.1_g00003.1 247 NHVEAERQRREKLNNRFYALRSVVP---NVSKMDKASLLANAVTYINEL 292
                              899**********************...9******************99 PP

  == domain 2  score: 0.8 bits;  conditional E-value: 3.4
                              HHHHHHHHHH CS
                      HLH  12 RRdriNsale 21 
                              R++riNs+++
  Sme2.5_10149.1_g00003.1 339 RVNRINSSFA 348
                              9*******96 PP

>> Sme2.5_00186.1_g00004.1  
   #    score  bias  c-Evalue  i-Evalue hmmfrom  hmm to    alifrom  ali to    envfrom  env to     acc
 ---   ------ ----- --------- --------- ------- -------    ------- -------    ------- -------    ----
   1 !   43.0   1.1   2.3e-13   1.5e-10       1      53 []      73     125 ..      73     125 .. 0.97

  Alignments for each domain:
  == domain 1  score: 43.0 bits;  conditional E-value: 2.3e-13
                              HHHHHHHHHHHHHHHHHHHHHHHHHCSTCSTTSS-STHHHHHHHHHHHHHHHH CS
                      HLH   1 rraahnerErrRRdriNsaleeLrellPslppskKlsKaeiLekAveYIkhLq 53 
                              ++ +hn+ Er RR++iN  ++ Lr+llP++++ kKls  +++ +  +YI +Lq
  Sme2.5_00186.1_g00004.1  73 KKLNHNASERDRRKKINGLYSSLRSLLPASEHTKKLSIPSTVSRMLKYIPELQ 125
                              6899**********************************************998 PP

>> Sme2.5_02266.1_g00009.1  
   #    score  bias  c-Evalue  i-Evalue hmmfrom  hmm to    alifrom  ali to    envfrom  env to     acc
 ---   ------ ----- --------- --------- ------- -------    ------- -------    ------- -------    ----
   1 !   42.3   0.0   3.7e-13   2.5e-10       2      53 .]     100     150 ..      99     150 .. 0.97

  Alignments for each domain:
  == domain 1  score: 42.3 bits;  conditional E-value: 3.7e-13
                              HHHHHHHHHHHHHHHHHHHHHHHHCSTCSTTSS-STHHHHHHHHHHHHHHHH CS
                      HLH   2 raahnerErrRRdriNsaleeLrellPslppskKlsKaeiLekAveYIkhLq 53 
                              r +h  +Er+RR+++N+ l+ Lr+l+P   + k+ + a+i   +v+YI++Lq
  Sme2.5_02266.1_g00009.1 100 RISHITVERNRRKQMNEHLSVLRTLMP-CFYAKRGDQASIIGGVVDYINELQ 150
                              899************************.7**********************9 PP

>> Sme2.5_00341.1_g00013.1  
   #    score  bias  c-Evalue  i-Evalue hmmfrom  hmm to    alifrom  ali to    envfrom  env to     acc
 ---   ------ ----- --------- --------- ------- -------    ------- -------    ------- -------    ----
   1 !   43.4   0.0   1.7e-13   1.1e-10       1      53 []      65     116 ..      65     116 .. 0.97

  Alignments for each domain:
  == domain 1  score: 43.4 bits;  conditional E-value: 1.7e-13
                              HHHHHHHHHHHHHHHHHHHHHHHHHCSTCSTTSS-STHHHHHHHHHHHHHHHH CS
                      HLH   1 rraahnerErrRRdriNsaleeLrellPslppskKlsKaeiLekAveYIkhLq 53 
                              +r++h e+Er+RR+++N+ l+ Lr+l+P   + ++ + a+i+  A+e++k+L+
  Sme2.5_00341.1_g00013.1  65 QRMTHIEVERNRRKQMNQHLHVLRSLMP-TSYVQRGDQASIVGGAIEFVKELE 116
                              79**************************.79*******************995 PP

>> Sme2.5_00502.1_g00009.1  
   #    score  bias  c-Evalue  i-Evalue hmmfrom  hmm to    alifrom  ali to    envfrom  env to     acc
 ---   ------ ----- --------- --------- ------- -------    ------- -------    ------- -------    ----
   1 !   43.0   0.6   2.2e-13   1.5e-10       4      52 ..      63     108 ..      61     109 .. 0.96

  Alignments for each domain:
  == domain 1  score: 43.0 bits;  conditional E-value: 2.2e-13
                              HHHHHHHHHHHHHHHHHHHHHHCSTCSTTSS-STHHHHHHHHHHHHHHH CS
                      HLH   4 ahnerErrRRdriNsaleeLrellPslppskKlsKaeiLekAveYIkhL 52 
                              +h+e+ErrRR+riN  l +Lr ++P      K++Ka+ L k++ +Ik+L
  Sme2.5_00502.1_g00009.1  63 NHSEAERRRRERINGHLGTLRNIIP---GTNKMDKAALLAKVIGHIKEL 108
                              8************************...789****************99 PP

>> Sme2.5_00047.1_g00028.1  
   #    score  bias  c-Evalue  i-Evalue hmmfrom  hmm to    alifrom  ali to    envfrom  env to     acc
 ---   ------ ----- --------- --------- ------- -------    ------- -------    ------- -------    ----
   1 !   41.2   0.1   8.6e-13   5.8e-10       4      53 .]     467     513 ..     465     513 .. 0.97

  Alignments for each domain:
  == domain 1  score: 41.2 bits;  conditional E-value: 8.6e-13
                              HHHHHHHHHHHHHHHHHHHHHHCSTCSTTSS-STHHHHHHHHHHHHHHHH CS
                      HLH   4 ahnerErrRRdriNsaleeLrellPslppskKlsKaeiLekAveYIkhLq 53 
                              +h e+Er+RR+++N+++  Lr  +P   + +K++Ka+ L  A+ YI +Lq
  Sme2.5_00047.1_g00028.1 467 NHVEAERQRREKLNQRFYALRAVVP---NISKMDKASLLGDAIAYITELQ 513
                              799**********************...9*******************98 PP

>> Sme2.5_00130.1_g00003.1  
   #    score  bias  c-Evalue  i-Evalue hmmfrom  hmm to    alifrom  ali to    envfrom  env to     acc
 ---   ------ ----- --------- --------- ------- -------    ------- -------    ------- -------    ----
   1 !   41.9   0.1   5.1e-13   3.5e-10       5      52 ..     274     318 ..     272     319 .. 0.96

  Alignments for each domain:
  == domain 1  score: 41.9 bits;  conditional E-value: 5.1e-13
                              HHHHHHHHHHHHHHHHHHHHHCSTCSTTSS-STHHHHHHHHHHHHHHH CS
                      HLH   5 hnerErrRRdriNsaleeLrellPslppskKlsKaeiLekAveYIkhL 52 
                              h e+Er+RR+++N+++  Lr+ +P   + +K++Ka+ L  Av YI++L
  Sme2.5_00130.1_g00003.1 274 HVEAERKRREKLNHRFYALRSVVP---YVSKMNKASLLGDAVTYINEL 318
                              889*********************...*******************99 PP

>> Sme2.5_04004.1_g00006.1  
   #    score  bias  c-Evalue  i-Evalue hmmfrom  hmm to    alifrom  ali to    envfrom  env to     acc
 ---   ------ ----- --------- --------- ------- -------    ------- -------    ------- -------    ----
   1 !   42.2   2.1   4.1e-13   2.8e-10       3      52 ..      25      71 ..      23      72 .. 0.95

  Alignments for each domain:
  == domain 1  score: 42.2 bits;  conditional E-value: 4.1e-13
                             HHHHHHHHHHHHHHHHHHHHHHHCSTCSTTSS-STHHHHHHHHHHHHHHH CS
                      HLH  3 aahnerErrRRdriNsaleeLrellPslppskKlsKaeiLekAveYIkhL 52
                             ++h+e+ErrRR+riN  l++Lr llP   +  K +Ka+ L +Av+ +++L
  Sme2.5_04004.1_g00006.1 25 KSHSEAERRRRKRINGHLATLRNLLP---NTIKTDKASLLAEAVRCVREL 71
                             68************************...888*************99998 PP

>> Sme2.5_00114.1_g00007.1  
   #    score  bias  c-Evalue  i-Evalue hmmfrom  hmm to    alifrom  ali to    envfrom  env to     acc
 ---   ------ ----- --------- --------- ------- -------    ------- -------    ------- -------    ----
   1 !   42.6   0.2   2.9e-13     2e-10       2      52 ..     163     210 ..     162     211 .. 0.95

  Alignments for each domain:
  == domain 1  score: 42.6 bits;  conditional E-value: 2.9e-13
                              HHHHHHHHHHHHHHHHHHHHHHHHCSTCSTTSS-STHHHHHHHHHHHHHHH CS
                      HLH   2 raahnerErrRRdriNsaleeLrellPslppskKlsKaeiLekAveYIkhL 52 
                               ++h + Er+RR ++N++++ Lr ++P   +++K++ a+i++  ++YI++L
  Sme2.5_00114.1_g00007.1 163 ETKHFATERQRRVHLNDKFQALRNMVP---NPSKNDRASIVKDGIDYINEL 210
                              689************************...99*****************99 PP

>> Sme2.5_00014.1_g00019.1  
   #    score  bias  c-Evalue  i-Evalue hmmfrom  hmm to    alifrom  ali to    envfrom  env to     acc
 ---   ------ ----- --------- --------- ------- -------    ------- -------    ------- -------    ----
   1 !   41.6   0.1   6.1e-13   4.1e-10       4      53 .]     331     377 ..     329     377 .. 0.97

  Alignments for each domain:
  == domain 1  score: 41.6 bits;  conditional E-value: 6.1e-13
                              HHHHHHHHHHHHHHHHHHHHHHCSTCSTTSS-STHHHHHHHHHHHHHHHH CS
                      HLH   4 ahnerErrRRdriNsaleeLrellPslppskKlsKaeiLekAveYIkhLq 53 
                              +h e+Er+RR+++N+++  Lr  +P   + +K++Ka+ L  A+ YI +Lq
  Sme2.5_00014.1_g00019.1 331 NHVEAERQRREKLNQRFYALRAVVP---NISKMDKASLLGDAIAYITDLQ 377
                              799**********************...9*******************98 PP

>> Sme2.5_01795.1_g00002.1  
   #    score  bias  c-Evalue  i-Evalue hmmfrom  hmm to    alifrom  ali to    envfrom  env to     acc
 ---   ------ ----- --------- --------- ------- -------    ------- -------    ------- -------    ----
   1 !   41.4   0.1   7.2e-13   4.9e-10       4      52 ..     497     542 ..     495     543 .. 0.96

  Alignments for each domain:
  == domain 1  score: 41.4 bits;  conditional E-value: 7.2e-13
                              HHHHHHHHHHHHHHHHHHHHHHCSTCSTTSS-STHHHHHHHHHHHHHHH CS
                      HLH   4 ahnerErrRRdriNsaleeLrellPslppskKlsKaeiLekAveYIkhL 52 
                              +h e+Er+RR+++N+++  Lr  +P   + +K++Ka+ L  A+ YI++L
  Sme2.5_01795.1_g00002.1 497 NHVEAERQRREKLNQRFYALRAVVP---NVSKMDKASLLGDAISYINEL 542
                              799**********************...9******************99 PP

>> Sme2.5_01725.1_g00004.1  
   #    score  bias  c-Evalue  i-Evalue hmmfrom  hmm to    alifrom  ali to    envfrom  env to     acc
 ---   ------ ----- --------- --------- ------- -------    ------- -------    ------- -------    ----
   1 !   41.3   0.5   7.5e-13   5.1e-10       3      53 .]      86     133 ..      84     133 .. 0.95

  Alignments for each domain:
  == domain 1  score: 41.3 bits;  conditional E-value: 7.5e-13
                              HHHHHHHHHHHHHHHHHHHHHHHCSTCSTTSS-STHHHHHHHHHHHHHHHH CS
                      HLH   3 aahnerErrRRdriNsaleeLrellPslppskKlsKaeiLekAveYIkhLq 53 
                              + h ++Er+RR+r  + +  L + +P   + kKl+Ka+iLe A++YI +Lq
  Sme2.5_01725.1_g00004.1  86 QDHLMAERKRRERFSQLFVLLAKSIP---QIKKLDKATILEDAIKYIGELQ 133
                              56899*********************...9*******************98 PP

>> Sme2.5_02282.1_g00013.1  
   #    score  bias  c-Evalue  i-Evalue hmmfrom  hmm to    alifrom  ali to    envfrom  env to     acc
 ---   ------ ----- --------- --------- ------- -------    ------- -------    ------- -------    ----
   1 !   41.3   2.1   7.6e-13   5.1e-10       4      53 .]      31      78 ..      28      78 .. 0.92

  Alignments for each domain:
  == domain 1  score: 41.3 bits;  conditional E-value: 7.6e-13
                             HHHHHHHHHHHHHHHHHHHHHHCSTCSTTSS-STHHHHHHHHHHHHHHHH CS
                      HLH  4 ahnerErrRRdriNsaleeLrellPslppskKlsKaeiLekAveYIkhLq 53
                             ++ + Er+RR+++N++l+ Lr  +P  +  kK++ a+i + A++YI +L+
  Sme2.5_02282.1_g00013.1 31 KNIMSERNRRKKLNERLFALRAVVP--NITKKMDRASIIKDAIDYIEELH 78
                             55678********************..8******************9985 PP

>> Sme2.5_01011.1_g00006.1  
   #    score  bias  c-Evalue  i-Evalue hmmfrom  hmm to    alifrom  ali to    envfrom  env to     acc
 ---   ------ ----- --------- --------- ------- -------    ------- -------    ------- -------    ----
   1 !   42.3   0.0   3.7e-13   2.5e-10       1      53 []      95     146 ..      95     146 .. 0.97

  Alignments for each domain:
  == domain 1  score: 42.3 bits;  conditional E-value: 3.7e-13
                              HHHHHHHHHHHHHHHHHHHHHHHHHCSTCSTTSS-STHHHHHHHHHHHHHHHH CS
                      HLH   1 rraahnerErrRRdriNsaleeLrellPslppskKlsKaeiLekAveYIkhLq 53 
                              +r++h ++Er+RR+++N+ l+ Lr+l+P   + ++ + a+i+  A++++k+L+
  Sme2.5_01011.1_g00006.1  95 QRMTHIAVERNRRRQMNDYLAVLRSLMP-PSYAQRGDQASIVGGAINFVKELE 146
                              79**************************.9********************995 PP

>> Sme2.5_02104.1_g00004.1  
   #    score  bias  c-Evalue  i-Evalue hmmfrom  hmm to    alifrom  ali to    envfrom  env to     acc
 ---   ------ ----- --------- --------- ------- -------    ------- -------    ------- -------    ----
   1 !   41.1   0.1   8.8e-13     6e-10       4      52 ..     461     506 ..     459     507 .. 0.96

  Alignments for each domain:
  == domain 1  score: 41.1 bits;  conditional E-value: 8.8e-13
                              HHHHHHHHHHHHHHHHHHHHHHCSTCSTTSS-STHHHHHHHHHHHHHHH CS
                      HLH   4 ahnerErrRRdriNsaleeLrellPslppskKlsKaeiLekAveYIkhL 52 
                              +h e+Er+RR+++N+++  Lr  +P   + +K++Ka+ L  A+ YI++L
  Sme2.5_02104.1_g00004.1 461 NHVEAERQRREKLNQRFYALRAVVP---NVSKMDKASLLGDAIAYINDL 506
                              799**********************...9******************98 PP

>> Sme2.5_03403.1_g00001.1  
   #    score  bias  c-Evalue  i-Evalue hmmfrom  hmm to    alifrom  ali to    envfrom  env to     acc
 ---   ------ ----- --------- --------- ------- -------    ------- -------    ------- -------    ----
   1 !   41.1   1.4   8.9e-13     6e-10       6      52 ..     160     203 ..     155     204 .. 0.93

  Alignments for each domain:
  == domain 1  score: 41.1 bits;  conditional E-value: 8.9e-13
                              HHHHHHHHHHHHHHHHHHHHCSTCSTTSS-STHHHHHHHHHHHHHHH CS
                      HLH   6 nerErrRRdriNsaleeLrellPslppskKlsKaeiLekAveYIkhL 52 
                               ++ErrRR+r+N++l+ Lr+++P   + +K++  +iL  A++Y+k+L
  Sme2.5_03403.1_g00001.1 160 LMAERRRRKRLNDRLSMLRSIVP---KISKMDRTSILGDAIDYMKEL 203
                              579********************...99*****************98 PP

>> Sme2.5_12406.1_g00003.1  
   #    score  bias  c-Evalue  i-Evalue hmmfrom  hmm to    alifrom  ali to    envfrom  env to     acc
 ---   ------ ----- --------- --------- ------- -------    ------- -------    ------- -------    ----
   1 !   40.5   0.3   1.4e-12   9.3e-10       8      53 .]     474     516 ..     471     516 .. 0.96

  Alignments for each domain:
  == domain 1  score: 40.5 bits;  conditional E-value: 1.4e-12
                              HHHHHHHHHHHHHHHHHHCSTCSTTSS-STHHHHHHHHHHHHHHHH CS
                      HLH   8 rErrRRdriNsaleeLrellPslppskKlsKaeiLekAveYIkhLq 53 
                               ErrRR++iN+++  L ++lP   +++K++K++ L +++e++k+L+
  Sme2.5_12406.1_g00003.1 474 SERRRREKINERFMHLASILP---TGSKVDKISLLDETIEHMKELE 516
                              6********************...9******************995 PP

>> Sme2.5_12132.1_g00002.1  
   #    score  bias  c-Evalue  i-Evalue hmmfrom  hmm to    alifrom  ali to    envfrom  env to     acc
 ---   ------ ----- --------- --------- ------- -------    ------- -------    ------- -------    ----
   1 !   41.6   1.8   6.1e-13   4.1e-10       4      52 ..      51      96 ..      49      97 .. 0.94

  Alignments for each domain:
  == domain 1  score: 41.6 bits;  conditional E-value: 6.1e-13
                             HHHHHHHHHHHHHHHHHHHHHHCSTCSTTSS-STHHHHHHHHHHHHHHH CS
                      HLH  4 ahnerErrRRdriNsaleeLrellPslppskKlsKaeiLekAveYIkhL 52
                             +h+e+ErrRR+riN  l++Lr l+P   +s K++Ka+ L k+v  +k+L
  Sme2.5_12132.1_g00002.1 51 SHSEAERRRRQRINAHLSTLRNLVP---SSDKMEKAALLAKVVYQVKQL 96
                             8************************...9************99888877 PP

>> Sme2.5_00057.1_g00016.1  
   #    score  bias  c-Evalue  i-Evalue hmmfrom  hmm to    alifrom  ali to    envfrom  env to     acc
 ---   ------ ----- --------- --------- ------- -------    ------- -------    ------- -------    ----
   1 !   40.9   0.4     1e-12   6.8e-10       3      53 .]     164     211 ..     162     211 .. 0.96

  Alignments for each domain:
  == domain 1  score: 40.9 bits;  conditional E-value: 1e-12
                              HHHHHHHHHHHHHHHHHHHHHHHCSTCSTTSS-STHHHHHHHHHHHHHHHH CS
                      HLH   3 aahnerErrRRdriNsaleeLrellPslppskKlsKaeiLekAveYIkhLq 53 
                              + h ++Er+RR+++ +++  L  l+P     kK++Ka++L  A++Y+k+Lq
  Sme2.5_00057.1_g00016.1 164 QDHIIAERKRREKLSQRFIALSALIP---GLKKMDKASVLGDAIKYLKQLQ 211
                              56999*********************...89*******************9 PP

>> Sme2.5_00407.1_g00002.1  
   #    score  bias  c-Evalue  i-Evalue hmmfrom  hmm to    alifrom  ali to    envfrom  env to     acc
 ---   ------ ----- --------- --------- ------- -------    ------- -------    ------- -------    ----
   1 !   41.5   0.9   6.9e-13   4.7e-10       3      52 ..     128     174 ..     126     175 .. 0.95

  Alignments for each domain:
  == domain 1  score: 41.5 bits;  conditional E-value: 6.9e-13
                              HHHHHHHHHHHHHHHHHHHHHHHCSTCSTTSS-STHHHHHHHHHHHHHHH CS
                      HLH   3 aahnerErrRRdriNsaleeLrellPslppskKlsKaeiLekAveYIkhL 52 
                              ++h ++Er+RR+++ +++  L  +lP     kK++Ka+iLe+A++++++L
  Sme2.5_00407.1_g00002.1 128 QHHIIAERKRREKLSQKFVALSAILP---GLKKVDKASILEQAIKHVQEL 174
                              789***********************...89*****************99 PP

>> Sme2.5_03671.1_g00002.1  /TE
   #    score  bias  c-Evalue  i-Evalue hmmfrom  hmm to    alifrom  ali to    envfrom  env to     acc
 ---   ------ ----- --------- --------- ------- -------    ------- -------    ------- -------    ----
   1 ?    2.0   0.0       1.5     1e+03      37      48 ..     111     122 ..     109     124 .. 0.92
   2 !   36.7   0.2   2.2e-11   1.5e-08       6      53 .]     340     385 ..     336     385 .. 0.95

  Alignments for each domain:
  == domain 1  score: 2.0 bits;  conditional E-value: 1.5
                              THHHHHHHHHHH CS
                      HLH  37 sKaeiLekAveY 48 
                              +K+e+L++++++
  Sme2.5_03671.1_g00002.1 111 NKSETLQQTTDH 122
                              8********997 PP

  == domain 2  score: 36.7 bits;  conditional E-value: 2.2e-11
                              HHHHHHHHHHHHHHHHHHHHCSTCSTTSS-STHHHHHHHHHHHHHHHH CS
                      HLH   6 nerErrRRdriNsaleeLrellPslppskKlsKaeiLekAveYIkhLq 53 
                              +++Er RR ri +++ +L+el+P  + +k  + a++L  Av+YIk+L+
  Sme2.5_03671.1_g00002.1 340 SIAERVRRTRISDRMRKLQELVP--NMDKQTNTADMLDFAVDYIKELE 385
                              789********************..8*******************996 PP

>> Sme2.5_04514.1_g00004.1  /TE
   #    score  bias  c-Evalue  i-Evalue hmmfrom  hmm to    alifrom  ali to    envfrom  env to     acc
 ---   ------ ----- --------- --------- ------- -------    ------- -------    ------- -------    ----
   1 !   39.4   0.0   3.1e-12   2.1e-09       1      53 []     166     217 ..     166     217 .. 0.97

  Alignments for each domain:
  == domain 1  score: 39.4 bits;  conditional E-value: 3.1e-12
                              HHHHHHHHHHHHHHHHHHHHHHHHHCSTCSTTSS-STHHHHHHHHHHHHHHHH CS
                      HLH   1 rraahnerErrRRdriNsaleeLrellPslppskKlsKaeiLekAveYIkhLq 53 
                              +r++h ++Er+RR+++N+ l  Lr+l+P + + ++ + a+i   A+e++++L+
  Sme2.5_04514.1_g00004.1 166 QRMTHIAVERNRRKQMNEHLRVLRSLMP-GSYVQRGDQASIIGGAIEFVRELE 217
                              79**************************.9********************995 PP

>> Sme2.5_01725.1_g00003.1  
   #    score  bias  c-Evalue  i-Evalue hmmfrom  hmm to    alifrom  ali to    envfrom  env to     acc
 ---   ------ ----- --------- --------- ------- -------    ------- -------    ------- -------    ----
   1 !   40.1   0.1   1.8e-12   1.2e-09       3      53 .]     110     157 ..     108     157 .. 0.95

  Alignments for each domain:
  == domain 1  score: 40.1 bits;  conditional E-value: 1.8e-12
                              HHHHHHHHHHHHHHHHHHHHHHHCSTCSTTSS-STHHHHHHHHHHHHHHHH CS
                      HLH   3 aahnerErrRRdriNsaleeLrellPslppskKlsKaeiLekAveYIkhLq 53 
                              + h ++Er+RR+++ + +  L +++P     kKl+K++iL  ++eY+k+Lq
  Sme2.5_01725.1_g00003.1 110 QDHVIAERKRREKLGDLFISLSKIVP---GLKKLDKSSILGDTIEYMKELQ 157
                              56999*********************...89*******************9 PP

>> Sme2.5_06605.1_g00003.1  
   #    score  bias  c-Evalue  i-Evalue hmmfrom  hmm to    alifrom  ali to    envfrom  env to     acc
 ---   ------ ----- --------- --------- ------- -------    ------- -------    ------- -------    ----
   1 !   40.6   0.1   1.2e-12   8.3e-10       4      52 ..      73     120 ..      71     121 .. 0.92
   2 ?   -0.2   0.5       7.2   4.9e+03      14      29 ..     125     147 ..     124     164 .. 0.65

  Alignments for each domain:
  == domain 1  score: 40.6 bits;  conditional E-value: 1.2e-12
                              HHHHHHHHHHHHHHHHHHHHHHCSTCSTTSS-STHHHHHHHHHHHHHHH CS
                      HLH   4 ahnerErrRRdriNsaleeLrellPslppskKlsKaeiLekAveYIkhL 52 
                              ++  rE+ RRd++N++++eL ++l   ++++K++K+ iL  Av+ + +L
  Sme2.5_06605.1_g00003.1  73 SKAHREKMRRDKLNDRFQELSSILE-PGKQPKMDKSVILGDAVRMVVQL 120
                              5789*********************.9****************987666 PP

  == domain 2  score: -0.2 bits;  conditional E-value: 7.2
                              HHHHHHHHHHHHCST.......C CS
                      HLH  14 driNsaleeLrellP.......s 29 
                              ++++++++ L+e +         
  Sme2.5_06605.1_g00003.1 125 QKLKESYNNLQEKVIelkaeknE 147
                              57899999999997745444441 PP

>> Sme2.5_06129.1_g00005.1  
   #    score  bias  c-Evalue  i-Evalue hmmfrom  hmm to    alifrom  ali to    envfrom  env to     acc
 ---   ------ ----- --------- --------- ------- -------    ------- -------    ------- -------    ----
   1 ?   -0.3   0.1       7.5   5.1e+03      22      36 ..     176     190 ..     173     192 .. 0.75
   2 !   39.7   0.3   2.4e-12   1.6e-09      10      53 .]     248     288 ..     244     288 .. 0.98

  Alignments for each domain:
  == domain 1  score: -0.3 bits;  conditional E-value: 7.5
                              HHHHCSTCSTTSS-S CS
                      HLH  22 eLrellPslppskKl 36 
                              +L  ++P++++s+Kl
  Sme2.5_06129.1_g00005.1 176 RLHGHVPKNKRSTKL 190
                              789999977777776 PP

  == domain 2  score: 39.7 bits;  conditional E-value: 2.4e-12
                              HHHHHHHHHHHHHHHHCSTCSTTSS-STHHHHHHHHHHHHHHHH CS
                      HLH  10 rrRRdriNsaleeLrellPslppskKlsKaeiLekAveYIkhLq 53 
                              r+RR+riN++l++L++l+P   +++K++ +++Le+Av+Y+k Lq
  Sme2.5_06129.1_g00005.1 248 RKRRERINDRLKTLQSLIP---NGTKVDISTMLEEAVQYVKFLQ 288
                              9******************...9********************9 PP

>> Sme2.5_00622.1_g00011.1  
   #    score  bias  c-Evalue  i-Evalue hmmfrom  hmm to    alifrom  ali to    envfrom  env to     acc
 ---   ------ ----- --------- --------- ------- -------    ------- -------    ------- -------    ----
   1 !   39.4   0.4   2.9e-12     2e-09       6      53 .]     311     356 ..     307     356 .. 0.96

  Alignments for each domain:
  == domain 1  score: 39.4 bits;  conditional E-value: 2.9e-12
                              HHHHHHHHHHHHHHHHHHHHCSTCSTTSS-STHHHHHHHHHHHHHHHH CS
                      HLH   6 nerErrRRdriNsaleeLrellPslppskKlsKaeiLekAveYIkhLq 53 
                              +++Er RR ri +++ +L+el+P  + +k  + a++L +AveYIk Lq
  Sme2.5_00622.1_g00011.1 311 SIAERVRRTRISERMRKLQELVP--NMDKQTNTADMLDLAVEYIKGLQ 356
                              789********************..8*********************9 PP

>> Sme2.5_15542.1_g00001.1  
   #    score  bias  c-Evalue  i-Evalue hmmfrom  hmm to    alifrom  ali to    envfrom  env to     acc
 ---   ------ ----- --------- --------- ------- -------    ------- -------    ------- -------    ----
   1 !   39.1   1.4   3.8e-12   2.6e-09       6      52 ..     152     195 ..     147     196 .. 0.94

  Alignments for each domain:
  == domain 1  score: 39.1 bits;  conditional E-value: 3.8e-12
                              HHHHHHHHHHHHHHHHHHHHCSTCSTTSS-STHHHHHHHHHHHHHHH CS
                      HLH   6 nerErrRRdriNsaleeLrellPslppskKlsKaeiLekAveYIkhL 52 
                               ++ErrRR+r+N++l+ Lr+++P   + +K++  +iL  +++Y+k+L
  Sme2.5_15542.1_g00001.1 152 LMAERRRRKRLNDRLSMLRSIVP---KISKMDRTSILGDTIDYVKEL 195
                              579********************...99*****************98 PP

>> Sme2.5_11931.1_g00001.1  /TE/partial
   #    score  bias  c-Evalue  i-Evalue hmmfrom  hmm to    alifrom  ali to    envfrom  env to     acc
 ---   ------ ----- --------- --------- ------- -------    ------- -------    ------- -------    ----
   1 !   38.5   0.5   5.6e-12   3.8e-09       6      53 .]     328     373 ..     324     373 .. 0.96

  Alignments for each domain:
  == domain 1  score: 38.5 bits;  conditional E-value: 5.6e-12
                              HHHHHHHHHHHHHHHHHHHHCSTCSTTSS-STHHHHHHHHHHHHHHHH CS
                      HLH   6 nerErrRRdriNsaleeLrellPslppskKlsKaeiLekAveYIkhLq 53 
                              +++Er RR ri +++++L+el P  + +k  + a++L +Av+YIk+Lq
  Sme2.5_11931.1_g00001.1 328 SIAERMRRTRISERMKKLQELFP--NMDKQTNTADMLDLAVDYIKDLQ 373
                              789********************..8*********************9 PP

>> Sme2.5_13712.1_g00001.1  
   #    score  bias  c-Evalue  i-Evalue hmmfrom  hmm to    alifrom  ali to    envfrom  env to     acc
 ---   ------ ----- --------- --------- ------- -------    ------- -------    ------- -------    ----
   1 !   38.0   1.2     8e-12   5.5e-09       6      52 ..     178     221 ..     173     222 .. 0.94

  Alignments for each domain:
  == domain 1  score: 38.0 bits;  conditional E-value: 8e-12
                              HHHHHHHHHHHHHHHHHHHHCSTCSTTSS-STHHHHHHHHHHHHHHH CS
                      HLH   6 nerErrRRdriNsaleeLrellPslppskKlsKaeiLekAveYIkhL 52 
                               ++ErrRR+r+N++l+ Lr+ +P   + +K++  +iL  +++Y+k+L
  Sme2.5_13712.1_g00001.1 178 LMAERRRRKRLNDRLSMLRSVVP---KISKMDRTSILGDTIDYMKEL 221
                              579********************...99*****************98 PP

>> Sme2.5_13527.1_g00001.1  
   #    score  bias  c-Evalue  i-Evalue hmmfrom  hmm to    alifrom  ali to    envfrom  env to     acc
 ---   ------ ----- --------- --------- ------- -------    ------- -------    ------- -------    ----
   1 !   37.9   0.4     9e-12   6.1e-09       5      53 .]     269     314 ..     266     314 .. 0.97

  Alignments for each domain:
  == domain 1  score: 37.9 bits;  conditional E-value: 9e-12
                              HHHHHHHHHHHHHHHHHHHHHCSTCSTTSS-STHHHHHHHHHHHHHHHH CS
                      HLH   5 hnerErrRRdriNsaleeLrellPslppskKlsKaeiLekAveYIkhLq 53 
                              h+++Er RR+ri ++++ L+el+P   +  K +Ka++L + ++Y+k Lq
  Sme2.5_13527.1_g00001.1 269 HSIAERLRRERIAERMKALQELVP---NANKTDKASMLDEIIDYVKFLQ 314
                              99**********************...999******************9 PP

>> Sme2.5_06398.1_g00001.1  
   #    score  bias  c-Evalue  i-Evalue hmmfrom  hmm to    alifrom  ali to    envfrom  env to     acc
 ---   ------ ----- --------- --------- ------- -------    ------- -------    ------- -------    ----
   1 !   37.0   1.8   1.7e-11   1.2e-08       7      52 ..     318     360 ..     314     361 .. 0.94

  Alignments for each domain:
  == domain 1  score: 37.0 bits;  conditional E-value: 1.7e-11
                              HHHHHHHHHHHHHHHHHHHCSTCSTTSS-STHHHHHHHHHHHHHHH CS
                      HLH   7 erErrRRdriNsaleeLrellPslppskKlsKaeiLekAveYIkhL 52 
                              ++ErrRR+++N++l  Lr+ +P   + +K++ a+iL  A+eY+k L
  Sme2.5_06398.1_g00001.1 318 MAERRRRKKLNDRLYMLRSVVP---NISKMDRASILGDAIEYLKNL 360
                              78********************...9******************87 PP

>> Sme2.5_00735.1_g00008.1  
   #    score  bias  c-Evalue  i-Evalue hmmfrom  hmm to    alifrom  ali to    envfrom  env to     acc
 ---   ------ ----- --------- --------- ------- -------    ------- -------    ------- -------    ----
   1 !   37.3   3.7   1.3e-11   9.1e-09       1      53 []      89     141 ..      89     141 .. 0.97

  Alignments for each domain:
  == domain 1  score: 37.3 bits;  conditional E-value: 1.3e-11
                              HHHHHHHHHHHHHHHHHHHHHHHHHCSTCSTTSS-STHHHHHHHHHHHHHHHH CS
                      HLH   1 rraahnerErrRRdriNsaleeLrellPslppskKlsKaeiLekAveYIkhLq 53 
                              ++ +h e+Er+RR+++ + ++ Lr+ lP  + + K s ++   +A +YI +Lq
  Sme2.5_00735.1_g00008.1  89 KKLMHREIERQRRQEMSTLYASLRQKLPLENIKGKRSTSDHILEAANYIEQLQ 141
                              6889************************999999******************9 PP

>> Sme2.5_00114.1_g00006.1  
   #    score  bias  c-Evalue  i-Evalue hmmfrom  hmm to    alifrom  ali to    envfrom  env to     acc
 ---   ------ ----- --------- --------- ------- -------    ------- -------    ------- -------    ----
   1 !   36.9   0.1   1.8e-11   1.2e-08       3      52 ..     200     246 ..     198     247 .. 0.95

  Alignments for each domain:
  == domain 1  score: 36.9 bits;  conditional E-value: 1.8e-11
                              HHHHHHHHHHHHHHHHHHHHHHHCSTCSTTSS-STHHHHHHHHHHHHHHH CS
                      HLH   3 aahnerErrRRdriNsaleeLrellPslppskKlsKaeiLekAveYIkhL 52 
                              ++h++ E++RR +  ++++ Lr+l+P   +++K++ a+i   A+ YI++L
  Sme2.5_00114.1_g00006.1 200 VKHPASEKQRRVHFSDKFQALRTLIP---NPSKNERASIIADAIVYINEL 246
                              68************************...9******************99 PP

>> Sme2.5_00008.1_g00032.1  
   #    score  bias  c-Evalue  i-Evalue hmmfrom  hmm to    alifrom  ali to    envfrom  env to     acc
 ---   ------ ----- --------- --------- ------- -------    ------- -------    ------- -------    ----
   1 !   36.6   2.1   2.2e-11   1.5e-08       7      52 ..     340     382 ..     336     383 .. 0.94

  Alignments for each domain:
  == domain 1  score: 36.6 bits;  conditional E-value: 2.2e-11
                              HHHHHHHHHHHHHHHHHHHCSTCSTTSS-STHHHHHHHHHHHHHHH CS
                      HLH   7 erErrRRdriNsaleeLrellPslppskKlsKaeiLekAveYIkhL 52 
                              ++ErrRR+++N++l  Lr+ +P   + +K++ a+iL  A+eY+k+L
  Sme2.5_00008.1_g00032.1 340 MAERRRRKKLNDRLYMLRSVVP---RISKMDRASILGDAIEYLKEL 382
                              78********************...99*****************98 PP

>> Sme2.5_03213.1_g00002.1  
   #    score  bias  c-Evalue  i-Evalue hmmfrom  hmm to    alifrom  ali to    envfrom  env to     acc
 ---   ------ ----- --------- --------- ------- -------    ------- -------    ------- -------    ----
   1 !   36.2   0.3   2.9e-11     2e-08      10      53 .]     257     297 ..     253     297 .. 0.98

  Alignments for each domain:
  == domain 1  score: 36.2 bits;  conditional E-value: 2.9e-11
                              HHHHHHHHHHHHHHHHCSTCSTTSS-STHHHHHHHHHHHHHHHH CS
                      HLH  10 rrRRdriNsaleeLrellPslppskKlsKaeiLekAveYIkhLq 53 
                              r+RR+riN++l  L++l+P   +++K++ +++Le+Av+Y+k Lq
  Sme2.5_03213.1_g00002.1 257 RKRRERINERLRILQSLVP---NGTKVDISTMLEEAVQYVKFLQ 297
                              9******************...9********************9 PP

>> Sme2.5_05426.1_g00001.1  
   #    score  bias  c-Evalue  i-Evalue hmmfrom  hmm to    alifrom  ali to    envfrom  env to     acc
 ---   ------ ----- --------- --------- ------- -------    ------- -------    ------- -------    ----
   1 !   37.1   0.0   1.5e-11     1e-08       1      53 []     109     160 ..     109     160 .. 0.97

  Alignments for each domain:
  == domain 1  score: 37.1 bits;  conditional E-value: 1.5e-11
                              HHHHHHHHHHHHHHHHHHHHHHHHHCSTCSTTSS-STHHHHHHHHHHHHHHHH CS
                      HLH   1 rraahnerErrRRdriNsaleeLrellPslppskKlsKaeiLekAveYIkhLq 53 
                              +r++h ++Er+RR+++N+ l+ Lr+l+    + ++ + a+i+  A+e++k+L+
  Sme2.5_05426.1_g00001.1 109 QRMTHIAVERNRRKQMNEHLSVLRSLMS-ESYVQRGDQASIVGGAIEFVKELE 160
                              79**************************.9********************995 PP

>> Sme2.5_01286.1_g00009.1  
   #    score  bias  c-Evalue  i-Evalue hmmfrom  hmm to    alifrom  ali to    envfrom  env to     acc
 ---   ------ ----- --------- --------- ------- -------    ------- -------    ------- -------    ----
   1 !   35.5   0.1   4.8e-11   3.3e-08       8      53 .]      84     127 ..      79     127 .. 0.95

  Alignments for each domain:
  == domain 1  score: 35.5 bits;  conditional E-value: 4.8e-11
                              HHHHHHHHHHHHHHHHHHCSTCSTTSS-STHHHHHHHHHHHHHHHH CS
                      HLH   8 rErrRRdriNsaleeLrellPslppskKlsKaeiLekAveYIkhLq 53 
                               Er RR++++s +e L  llP  + ++K +K++i+  Av +I+ Lq
  Sme2.5_01286.1_g00009.1  84 TERERRKKMRSLFENLHGLLP--QLPAKADKSTIVDAAVTHIRALQ 127
                              6********************..7999******************9 PP

>> Sme2.5_00169.1_g00018.1  
   #    score  bias  c-Evalue  i-Evalue hmmfrom  hmm to    alifrom  ali to    envfrom  env to     acc
 ---   ------ ----- --------- --------- ------- -------    ------- -------    ------- -------    ----
   1 !   35.6   5.3   4.6e-11   3.1e-08       3      52 ..     524     570 ..     522     571 .. 0.94

  Alignments for each domain:
  == domain 1  score: 35.6 bits;  conditional E-value: 4.6e-11
                              HHHHHHHHHHHHHHHHHHHHHHHCSTCSTTSS-STHHHHHHHHHHHHHHH CS
                      HLH   3 aahnerErrRRdriNsaleeLrellPslppskKlsKaeiLekAveYIkhL 52 
                              ++h+e+ErrRR+riNs l+ Lr+ll     ++K +Ka+ L k+v+ +++L
  Sme2.5_00169.1_g00018.1 524 KNHKEAERRRRERINSHLHSLRTLLS---CNSKTDKASLLAKVVQRVREL 570
                              79************************...8**************999888 PP

>> Sme2.5_04383.1_g00001.1  
   #    score  bias  c-Evalue  i-Evalue hmmfrom  hmm to    alifrom  ali to    envfrom  env to     acc
 ---   ------ ----- --------- --------- ------- -------    ------- -------    ------- -------    ----
   1 !   36.6   0.0   2.3e-11   1.6e-08       1      53 []      88     139 ..      88     139 .. 0.97

  Alignments for each domain:
  == domain 1  score: 36.6 bits;  conditional E-value: 2.3e-11
                              HHHHHHHHHHHHHHHHHHHHHHHHHCSTCSTTSS-STHHHHHHHHHHHHHHHH CS
                      HLH   1 rraahnerErrRRdriNsaleeLrellPslppskKlsKaeiLekAveYIkhLq 53 
                              +r++h ++Er+RR+++N+ l+  r+l+P   + ++ + a+i   A++++k+L+
  Sme2.5_04383.1_g00001.1  88 QRMTHIAVERNRRKQMNEYLAVIRSLMP-PSYVQRGDQASIIGGAINFVKELE 139
                              79**************************.9********************995 PP

>> Sme2.5_00563.1_g00003.1  
   #    score  bias  c-Evalue  i-Evalue hmmfrom  hmm to    alifrom  ali to    envfrom  env to     acc
 ---   ------ ----- --------- --------- ------- -------    ------- -------    ------- -------    ----
   1 !   35.2   0.4   6.3e-11   4.3e-08       1      52 [.      58     141 ..      58     142 .. 0.97

  Alignments for each domain:
  == domain 1  score: 35.2 bits;  conditional E-value: 6.3e-11
                              HHHHHHHHHHHHHHHHHHHHHHHHHCST................................CSTTSS-STHHHHHHHHHHHHHHH CS
                      HLH   1 rraahnerErrRRdriNsaleeLrellP................................slppskKlsKaeiLekAveYIkhL 52 
                              r++ +  rE+ RRdr+N+ + eL + l                                 ++p+ +K++Ka+iL  +++ +k+L
  Sme2.5_00563.1_g00003.1  58 RKVQKADREKLRRDRLNEQFMELGKTLEyhrayqtpeyliqclhtaleqstkdpldqklyADPDRPKNDKASILSDTIQVLKDL 141
                              6888999****************************************************9999999****************98 PP

>> Sme2.5_09905.1_g00002.1  /TE
   #    score  bias  c-Evalue  i-Evalue hmmfrom  hmm to    alifrom  ali to    envfrom  env to     acc
 ---   ------ ----- --------- --------- ------- -------    ------- -------    ------- -------    ----
   1 !   36.1   2.0   3.1e-11   2.1e-08       1      53 []      38      90 ..      38      90 .. 0.96

  Alignments for each domain:
  == domain 1  score: 36.1 bits;  conditional E-value: 3.1e-11
                             HHHHHHHHHHHHHHHHHHHHHHHHHCSTCSTTSS-STHHHHHHHHHHHHHHHH CS
                      HLH  1 rraahnerErrRRdriNsaleeLrellPslppskKlsKaeiLekAveYIkhLq 53
                             rr  h  +Er+RR+++   ++ Lr+llP +  + K s +e   +Av+YIk++q
  Sme2.5_09905.1_g00002.1 38 RRIIHRDIERQRRQEMSALYSSLRSLLPLRYVKGKRSVSEHMHEAVNYIKEMQ 90
                             6888************************888899*****************98 PP

>> Sme2.5_09616.1_g00001.1  
   #    score  bias  c-Evalue  i-Evalue hmmfrom  hmm to    alifrom  ali to    envfrom  env to     acc
 ---   ------ ----- --------- --------- ------- -------    ------- -------    ------- -------    ----
   1 !   35.4   0.1   5.3e-11   3.6e-08       4      53 .]     145     192 ..     143     192 .. 0.97

  Alignments for each domain:
  == domain 1  score: 35.4 bits;  conditional E-value: 5.3e-11
                              HHHHHHHHHHHHHHHHHHHHHHCSTCSTTSS-STHHHHHHHHHHHHHHHH CS
                      HLH   4 ahnerErrRRdriNsaleeLrellPslppskKlsKaeiLekAveYIkhLq 53 
                              +h+++Er RR++i ++++ L++++P  + +k   Ka iL + ++YI++Lq
  Sme2.5_09616.1_g00001.1 145 SHSLAERARREKISERMKVLQDIVP--GCNKVIGKALILDEIINYIQSLQ 192
                              79***********************..8*********************9 PP

>> Sme2.5_05447.1_g00007.1  
   #    score  bias  c-Evalue  i-Evalue hmmfrom  hmm to    alifrom  ali to    envfrom  env to     acc
 ---   ------ ----- --------- --------- ------- -------    ------- -------    ------- -------    ----
   1 !   36.0   0.2   3.4e-11   2.3e-08      10      53 .]     141     181 ..     137     181 .. 0.98

  Alignments for each domain:
  == domain 1  score: 36.0 bits;  conditional E-value: 3.4e-11
                              HHHHHHHHHHHHHHHHCSTCSTTSS-STHHHHHHHHHHHHHHHH CS
                      HLH  10 rrRRdriNsaleeLrellPslppskKlsKaeiLekAveYIkhLq 53 
                              r+RR+riN++l  L++l+P   +++K++ +++Le+Av+Y+k Lq
  Sme2.5_05447.1_g00007.1 141 RKRRERINERLRILQSLVP---SGTKVDLSTMLEEAVHYVKFLQ 181
                              9******************...9********************9 PP

>> Sme2.5_02737.1_g00005.1  
   #    score  bias  c-Evalue  i-Evalue hmmfrom  hmm to    alifrom  ali to    envfrom  env to     acc
 ---   ------ ----- --------- --------- ------- -------    ------- -------    ------- -------    ----
   1 !   35.1   1.4   6.4e-11   4.4e-08       2      53 .]      60     111 ..      59     111 .. 0.95

  Alignments for each domain:
  == domain 1  score: 35.1 bits;  conditional E-value: 6.4e-11
                              HHHHHHHHHHHHHHHHHHHHHHHHCSTCSTTSS-STHHHHHHHHHHHHHHHH CS
                      HLH   2 raahnerErrRRdriNsaleeLrellPslppskKlsKaeiLekAveYIkhLq 53 
                              +  h  +Er RR+++ + +++L ++lP   ++ K s  +  ++Av+YIkhL+
  Sme2.5_02737.1_g00005.1  60 KILHRDVERHRRQNMANLYATLISHLPYESSKGKRSMRDHMQEAVNYIKHLE 111
                              778************************989999*****************96 PP

>> Sme2.5_00417.1_g00014.1  
   #    score  bias  c-Evalue  i-Evalue hmmfrom  hmm to    alifrom  ali to    envfrom  env to     acc
 ---   ------ ----- --------- --------- ------- -------    ------- -------    ------- -------    ----
   1 !   34.9   0.3   7.6e-11   5.2e-08      10      53 .]     270     310 ..     266     310 .. 0.98

  Alignments for each domain:
  == domain 1  score: 34.9 bits;  conditional E-value: 7.6e-11
                              HHHHHHHHHHHHHHHHCSTCSTTSS-STHHHHHHHHHHHHHHHH CS
                      HLH  10 rrRRdriNsaleeLrellPslppskKlsKaeiLekAveYIkhLq 53 
                              rrRR+riN++l  L+ l+P   +++K++ +++Le+Av Y+k Lq
  Sme2.5_00417.1_g00014.1 270 RRRRERINERLRILQNLVP---NGTKVDISTMLEEAVTYVKFLQ 310
                              9******************...9********************9 PP

>> Sme2.5_00179.1_g00023.1  
   #    score  bias  c-Evalue  i-Evalue hmmfrom  hmm to    alifrom  ali to    envfrom  env to     acc
 ---   ------ ----- --------- --------- ------- -------    ------- -------    ------- -------    ----
   1 !   34.9   0.3   7.9e-11   5.4e-08       6      53 .]     295     340 ..     291     340 .. 0.96

  Alignments for each domain:
  == domain 1  score: 34.9 bits;  conditional E-value: 7.9e-11
                              HHHHHHHHHHHHHHHHHHHHCSTCSTTSS-STHHHHHHHHHHHHHHHH CS
                      HLH   6 nerErrRRdriNsaleeLrellPslppskKlsKaeiLekAveYIkhLq 53 
                              +++Er RR ri  +l++L++l+P  + +k  s a++L +Av++I+ Lq
  Sme2.5_00179.1_g00023.1 295 SIAERERRTRISGKLKKLQDLVP--NMDKQTSYADMLDLAVQHIRTLQ 340
                              789********************..8*********************9 PP

>> Sme2.5_00697.1_g00011.1  /TE
   #    score  bias  c-Evalue  i-Evalue hmmfrom  hmm to    alifrom  ali to    envfrom  env to     acc
 ---   ------ ----- --------- --------- ------- -------    ------- -------    ------- -------    ----
   1 !   34.1   0.0   1.4e-10   9.4e-08       4      53 .]     431     477 ..     429     477 .. 0.96

  Alignments for each domain:
  == domain 1  score: 34.1 bits;  conditional E-value: 1.4e-10
                              HHHHHHHHHHHHHHHHHHHHHHCSTCSTTSS-STHHHHHHHHHHHHHHHH CS
                      HLH   4 ahnerErrRRdriNsaleeLrellPslppskKlsKaeiLekAveYIkhLq 53 
                              +h e+Er+RR+++N+ +  Lr  +P   + +K++Ka+ L  A+ +I ++q
  Sme2.5_00697.1_g00011.1 431 NHVEAERQRREKLNQLFYALRAVVP---NISKMDKASLLGDAIFHITDMQ 477
                              799**********************...9*****************9998 PP

>> Sme2.5_02756.1_g00007.1  
   #    score  bias  c-Evalue  i-Evalue hmmfrom  hmm to    alifrom  ali to    envfrom  env to     acc
 ---   ------ ----- --------- --------- ------- -------    ------- -------    ------- -------    ----
   1 !   34.2   0.0   1.3e-10   8.5e-08      10      52 ..      44      83 ..      39      84 .. 0.94

  Alignments for each domain:
  == domain 1  score: 34.2 bits;  conditional E-value: 1.3e-10
                             HHHHHHHHHHHHHHHHCSTCSTTSS-STHHHHHHHHHHHHHHH CS
                      HLH 10 rrRRdriNsaleeLrellPslppskKlsKaeiLekAveYIkhL 52
                             r RR+ri ++++ L++l+P    ++K++ +++Le+A++Y+k L
  Sme2.5_02756.1_g00007.1 44 RERRHRISDRFKILQSLVP---GGSKMDTVTMLEEAIQYVKFL 83
                             99*****************...89*****************98 PP

>> Sme2.5_05369.1_g00003.1  
   #    score  bias  c-Evalue  i-Evalue hmmfrom  hmm to    alifrom  ali to    envfrom  env to     acc
 ---   ------ ----- --------- --------- ------- -------    ------- -------    ------- -------    ----
   1 !   34.2   0.1   1.2e-10   8.4e-08       4      53 .]     173     220 ..     171     220 .. 0.97

  Alignments for each domain:
  == domain 1  score: 34.2 bits;  conditional E-value: 1.2e-10
                              HHHHHHHHHHHHHHHHHHHHHHCSTCSTTSS-STHHHHHHHHHHHHHHHH CS
                      HLH   4 ahnerErrRRdriNsaleeLrellPslppskKlsKaeiLekAveYIkhLq 53 
                              +h+++Er RR++i ++++ L++l+P  + +k   Ka +L + ++YI++Lq
  Sme2.5_05369.1_g00003.1 173 SHSLAERARREKISERMKILQDLVP--GCNKVIGKALVLDEIINYIQSLQ 220
                              79***********************..8*********************9 PP

>> Sme2.5_02585.1_g00003.1  
   #    score  bias  c-Evalue  i-Evalue hmmfrom  hmm to    alifrom  ali to    envfrom  env to     acc
 ---   ------ ----- --------- --------- ------- -------    ------- -------    ------- -------    ----
   1 !   34.8   0.1   8.3e-11   5.7e-08       4      47 ..      76     118 ..      73     119 .. 0.95

  Alignments for each domain:
  == domain 1  score: 34.8 bits;  conditional E-value: 8.3e-11
                              HHHHHHHHHHHHHHHHHHHHHHCSTCSTTSS-STHHHHHHHHHH CS
                      HLH   4 ahnerErrRRdriNsaleeLrellPslppskKlsKaeiLekAve 47 
                              ++  rE+ RR+++N+++ eL  ll   ++++K +K++iL  Ave
  Sme2.5_02585.1_g00003.1  76 SKACREKLRREKLNDKFMELAALLE-PGRPPKTDKSAILVDAVE 118
                              7889*********************.9***************98 PP

>> Sme2.5_00595.1_g00014.1  /pseudo
   #    score  bias  c-Evalue  i-Evalue hmmfrom  hmm to    alifrom  ali to    envfrom  env to     acc
 ---   ------ ----- --------- --------- ------- -------    ------- -------    ------- -------    ----
   1 !   33.4   0.1   2.3e-10   1.5e-07       3      53 .]     103     152 ..     101     152 .. 0.93

  Alignments for each domain:
  == domain 1  score: 33.4 bits;  conditional E-value: 2.3e-10
                              HHHHHHHHHHHHHHHHHHHHHHHCSTCSTTSS-STHHHHHHHHHHHHHHHH CS
                      HLH   3 aahnerErrRRdriNsaleeLrellPslppskKlsKaeiLekAveYIkhLq 53 
                               ++  rEr RR+++N++++ L + l   +++ K +K +iL  A++ +++L+
  Sme2.5_00595.1_g00014.1 103 GNKACRERLRREKLNERFSDLSSVLE-PGRPVKTDKMAILGDAIRVLNQLK 152
                              67899********************9.89999***************9995 PP

>> Sme2.5_03973.1_g00005.1  
   #    score  bias  c-Evalue  i-Evalue hmmfrom  hmm to    alifrom  ali to    envfrom  env to     acc
 ---   ------ ----- --------- --------- ------- -------    ------- -------    ------- -------    ----
   1 !   33.1   2.0   2.8e-10   1.9e-07       1      52 [.      72     123 ..      72     124 .. 0.95

  Alignments for each domain:
  == domain 1  score: 33.1 bits;  conditional E-value: 2.8e-10
                              HHHHHHHHHHHHHHHHHHHHHHHHHCSTCSTTSS-STHHHHHHHHHHHHHHH CS
                      HLH   1 rraahnerErrRRdriNsaleeLrellPslppskKlsKaeiLekAveYIkhL 52 
                              +++ ++ +Er+RR+++ + +++Lr l+Ps     K s ++ Le+ v+Y+k+L
  Sme2.5_03973.1_g00005.1  72 KKTVRKDVERQRRRDMAKLYQRLRLLIPSKYLMGKRSISDHLEEIVDYVKDL 123
                              5788999*********************999999****************99 PP

>> Sme2.5_13814.1_g00002.1  
   #    score  bias  c-Evalue  i-Evalue hmmfrom  hmm to    alifrom  ali to    envfrom  env to     acc
 ---   ------ ----- --------- --------- ------- -------    ------- -------    ------- -------    ----
   1 !   33.1   0.0   2.7e-10   1.8e-07       2      52 ..      72     119 ..      71     120 .. 0.94

  Alignments for each domain:
  == domain 1  score: 33.1 bits;  conditional E-value: 2.7e-10
                              HHHHHHHHHHHHHHHHHHHHHHHHCSTCSTTSS-STHHHHHHHHHHHHHHH CS
                      HLH   2 raahnerErrRRdriNsaleeLrellPslppskKlsKaeiLekAveYIkhL 52 
                              ++ h+ + r RR++i +++  L++l+P    ++K++ a++L +Av+Y+k L
  Sme2.5_13814.1_g00002.1  72 KEPHSVAARHRREKISERIRILQRLVP---GGTKMDTASMLDEAVHYVKFL 119
                              67799999*******************...8******************98 PP

>> Sme2.5_00186.1_g00003.1  
   #    score  bias  c-Evalue  i-Evalue hmmfrom  hmm to    alifrom  ali to    envfrom  env to     acc
 ---   ------ ----- --------- --------- ------- -------    ------- -------    ------- -------    ----
   1 !   33.0   0.1     3e-10     2e-07       1      32 [.      40      70 ..      40      96 .. 0.85

  Alignments for each domain:
  == domain 1  score: 33.0 bits;  conditional E-value: 3e-10
                             HHHHHHHHHHHHHHHHHHHHHHHHHCSTCSTT CS
                      HLH  1 rraahnerErrRRdriNsaleeLrellPslpp 32
                             ++ +hn+ Er RR++iN  ++ Lr+llP + +
  Sme2.5_00186.1_g00003.1 40 KKLNHNASERDRRKKINGLYSSLRSLLP-ASD 70
                             6899************************.222 PP

>> Sme2.5_12177.1_g00001.1  
   #    score  bias  c-Evalue  i-Evalue hmmfrom  hmm to    alifrom  ali to    envfrom  env to     acc
 ---   ------ ----- --------- --------- ------- -------    ------- -------    ------- -------    ----
   1 !   32.2   1.2   5.3e-10   3.6e-07       7      52 ..     165     207 ..     161     208 .. 0.93

  Alignments for each domain:
  == domain 1  score: 32.2 bits;  conditional E-value: 5.3e-10
                              HHHHHHHHHHHHHHHHHHHCSTCSTTSS-STHHHHHHHHHHHHHHH CS
                      HLH   7 erErrRRdriNsaleeLrellPslppskKlsKaeiLekAveYIkhL 52 
                              ++ErrRR+r+N +l+ Lr+++P   + +K++  +iL  +++Y k+L
  Sme2.5_12177.1_g00001.1 165 MAERRRRKRLNGRLSMLRSIVP---KISKMDRTSILGDTIDYTKEL 207
                              78********************...99***************8876 PP

>> Sme2.5_00236.1_g00020.1  
   #    score  bias  c-Evalue  i-Evalue hmmfrom  hmm to    alifrom  ali to    envfrom  env to     acc
 ---   ------ ----- --------- --------- ------- -------    ------- -------    ------- -------    ----
   1 !   31.3   0.0     1e-09   7.1e-07       4      49 ..     463     507 ..     461     510 .. 0.93

  Alignments for each domain:
  == domain 1  score: 31.3 bits;  conditional E-value: 1e-09
                              HHHHHHHHHHHHHHHHHHHHHHCSTCSTTSS-STHHHHHHHHHHHH CS
                      HLH   4 ahnerErrRRdriNsaleeLrellPslppskKlsKaeiLekAveYI 49 
                              ++  rE+ RR+r+N+++ eL  ll   ++++K +K+++L  Av+ +
  Sme2.5_00236.1_g00020.1 463 SKACREKLRRERLNDKFMELGALLE-PGRPPKTDKSTVLVDAVRMV 507
                              6889*********************.99**************9875 PP

>> Sme2.5_03271.1_g00005.1  
   #    score  bias  c-Evalue  i-Evalue hmmfrom  hmm to    alifrom  ali to    envfrom  env to     acc
 ---   ------ ----- --------- --------- ------- -------    ------- -------    ------- -------    ----
   1 !   32.0   0.3   6.1e-10   4.1e-07       5      52 ..     152     196 ..     149     197 .. 0.96

  Alignments for each domain:
  == domain 1  score: 32.0 bits;  conditional E-value: 6.1e-10
                              HHHHHHHHHHHHHHHHHHHHHCSTCSTTSS-STHHHHHHHHHHHHHHH CS
                      HLH   5 hnerErrRRdriNsaleeLrellPslppskKlsKaeiLekAveYIkhL 52 
                              h+++Er RR+ri ++++ L+el+P   +  K + a++L +  +Y+k L
  Sme2.5_03271.1_g00005.1 152 HSIAERLRRERISERIKALQELVP---SCNKTDRAAMLDEILDYVKFL 196
                              99**********************...9*****************998 PP

>> Sme2.5_01347.1_g00008.1  
   #    score  bias  c-Evalue  i-Evalue hmmfrom  hmm to    alifrom  ali to    envfrom  env to     acc
 ---   ------ ----- --------- --------- ------- -------    ------- -------    ------- -------    ----
   1 !   32.0   0.3     6e-10   4.1e-07       5      52 ..     149     193 ..     146     194 .. 0.96

  Alignments for each domain:
  == domain 1  score: 32.0 bits;  conditional E-value: 6e-10
                              HHHHHHHHHHHHHHHHHHHHHCSTCSTTSS-STHHHHHHHHHHHHHHH CS
                      HLH   5 hnerErrRRdriNsaleeLrellPslppskKlsKaeiLekAveYIkhL 52 
                              h+++Er RR+ri ++++ L+el+P   +  K + a++L +  +Y+k L
  Sme2.5_01347.1_g00008.1 149 HSIAERLRRERISERIKALQELVP---SCNKTDRAAMLDEILDYVKFL 193
                              99**********************...9*****************998 PP

>> Sme2.5_00537.1_g00003.1  
   #    score  bias  c-Evalue  i-Evalue hmmfrom  hmm to    alifrom  ali to    envfrom  env to     acc
 ---   ------ ----- --------- --------- ------- -------    ------- -------    ------- -------    ----
   1 !   12.4   1.5   0.00082      0.56       2      19 ..     258     275 ..     257     275 .. 0.94
   2 !   18.0   0.0   1.5e-05    0.0099      23      53 .]     299     327 ..     297     327 .. 0.96

  Alignments for each domain:
  == domain 1  score: 12.4 bits;  conditional E-value: 0.00082
                              HHHHHHHHHHHHHHHHHH CS
                      HLH   2 raahnerErrRRdriNsa 19 
                              r++h++ E+rRR +iN++
  Sme2.5_00537.1_g00003.1 258 RSKHSATEQRRRSKINDR 275
                              899*************96 PP

  == domain 2  score: 18.0 bits;  conditional E-value: 1.5e-05
                              HHHCSTCSTTSS-STHHHHHHHHHHHHHHHH CS
                      HLH  23 LrellPslppskKlsKaeiLekAveYIkhLq 53 
                              Lr ++P  ++++K +Ka+ L +++eYI+ Lq
  Sme2.5_00537.1_g00003.1 299 LRGIIP--NSDQKRDKASFLLEVIEYIHFLQ 327
                              999***..8********************98 PP

>> Sme2.5_00386.1_g00001.1  /TE
   #    score  bias  c-Evalue  i-Evalue hmmfrom  hmm to    alifrom  ali to    envfrom  env to     acc
 ---   ------ ----- --------- --------- ------- -------    ------- -------    ------- -------    ----
   1 !   30.4   0.2   1.9e-09   1.3e-06      14      53 .]      20      61 ..      19      61 .. 0.92

  Alignments for each domain:
  == domain 1  score: 30.4 bits;  conditional E-value: 1.9e-09
                             HHHHHHHHHHHHCST..CSTTSS-STHHHHHHHHHHHHHHHH CS
                      HLH 14 driNsaleeLrellP..slppskKlsKaeiLekAveYIkhLq 53
                             d+iN+  ++L++llP   +++s K+s + +L+++++YIk+L+
  Sme2.5_00386.1_g00001.1 20 DQINDLVSKLQQLLPelRNRSSDKVSASRVLQETCNYIKSLH 61
                             79*************77667777*****************96 PP

>> Sme2.5_06337.1_g00004.1  
   #    score  bias  c-Evalue  i-Evalue hmmfrom  hmm to    alifrom  ali to    envfrom  env to     acc
 ---   ------ ----- --------- --------- ------- -------    ------- -------    ------- -------    ----
   1 !   30.7   0.1   1.6e-09   1.1e-06       8      53 .]     229     271 ..     223     271 .. 0.94

  Alignments for each domain:
  == domain 1  score: 30.7 bits;  conditional E-value: 1.6e-09
                              HHHHHHHHHHHHHHHHHHCSTCSTTSS-STHHHHHHHHHHHHHHHH CS
                      HLH   8 rErrRRdriNsaleeLrellPslppskKlsKaeiLekAveYIkhLq 53 
                              + ++RR+ri ++l+ L+el+P   +++K++ +++LekA+ Y+k Lq
  Sme2.5_06337.1_g00004.1 229 AAKNRRERISERLKILQELVP---NGSKVDLVTMLEKAIGYVKFLQ 271
                              669******************...9*******************99 PP

>> Sme2.5_03422.1_g00002.1  
   #    score  bias  c-Evalue  i-Evalue hmmfrom  hmm to    alifrom  ali to    envfrom  env to     acc
 ---   ------ ----- --------- --------- ------- -------    ------- -------    ------- -------    ----
   1 !   29.6   0.0   3.4e-09   2.3e-06      10      52 ..     128     167 ..     121     168 .. 0.94

  Alignments for each domain:
  == domain 1  score: 29.6 bits;  conditional E-value: 3.4e-09
                              HHHHHHHHHHHHHHHHCSTCSTTSS-STHHHHHHHHHHHHHHH CS
                      HLH  10 rrRRdriNsaleeLrellPslppskKlsKaeiLekAveYIkhL 52 
                              r RR+ri +++  L++l+P    ++K++ a++L +Av+Y+k L
  Sme2.5_03422.1_g00002.1 128 RHRRERISERIRILQRLVP---GGTKMDTASMLDEAVHYVKFL 167
                              99*****************...8******************98 PP

>> Sme2.5_05639.1_g00001.1  /partial
   #    score  bias  c-Evalue  i-Evalue hmmfrom  hmm to    alifrom  ali to    envfrom  env to     acc
 ---   ------ ----- --------- --------- ------- -------    ------- -------    ------- -------    ----
   1 !   30.2   0.1   2.3e-09   1.6e-06       5      53 .]     213     258 ..     209     258 .. 0.93

  Alignments for each domain:
  == domain 1  score: 30.2 bits;  conditional E-value: 2.3e-09
                              HHHHHHHHHHHHHHHHHHHHHCSTCSTTSS-STHHHHHHHHHHHHHHHH CS
                      HLH   5 hnerErrRRdriNsaleeLrellPslppskKlsKaeiLekAveYIkhLq 53 
                               +++ r+RR++i ++ +eL +l+P    + +++ +e+L+ + +YIk Lq
  Sme2.5_05639.1_g00001.1 213 QSIAARQRRKKITDKTQELGKLIP---GGHRMNTSEMLQATFKYIKFLQ 258
                              56778*******************...799******************9 PP

>> Sme2.5_11033.1_g00001.1  
   #    score  bias  c-Evalue  i-Evalue hmmfrom  hmm to    alifrom  ali to    envfrom  env to     acc
 ---   ------ ----- --------- --------- ------- -------    ------- -------    ------- -------    ----
   1 !   30.1   0.1   2.3e-09   1.6e-06       5      53 .]     215     260 ..     211     260 .. 0.93

  Alignments for each domain:
  == domain 1  score: 30.1 bits;  conditional E-value: 2.3e-09
                              HHHHHHHHHHHHHHHHHHHHHCSTCSTTSS-STHHHHHHHHHHHHHHHH CS
                      HLH   5 hnerErrRRdriNsaleeLrellPslppskKlsKaeiLekAveYIkhLq 53 
                               +++ r+RR++i ++ ++L +l+P    + +++ ae+L+ + +YIk Lq
  Sme2.5_11033.1_g00001.1 215 QSIAARQRRKKITDKTQKLGKLIP---GGHRMNTAEMLQATFKYIKFLQ 260
                              56778*******************...799******************9 PP

>> Sme2.5_04079.1_g00005.1  
   #    score  bias  c-Evalue  i-Evalue hmmfrom  hmm to    alifrom  ali to    envfrom  env to     acc
 ---   ------ ----- --------- --------- ------- -------    ------- -------    ------- -------    ----
   1 !   30.2   0.4   2.3e-09   1.5e-06       5      52 ..     151     195 ..     148     196 .. 0.96

  Alignments for each domain:
  == domain 1  score: 30.2 bits;  conditional E-value: 2.3e-09
                              HHHHHHHHHHHHHHHHHHHHHCSTCSTTSS-STHHHHHHHHHHHHHHH CS
                      HLH   5 hnerErrRRdriNsaleeLrellPslppskKlsKaeiLekAveYIkhL 52 
                              h+++Er RR+ri +++  L+el+P   +  K + a +L + v+Y+k L
  Sme2.5_04079.1_g00005.1 151 HSIAERLRRERIAERIRALQELVP---SVNKTDRAIMLDEIVDYVKFL 195
                              99**********************...9******************98 PP

>> Sme2.5_05926.1_g00003.1  /pseudo
   #    score  bias  c-Evalue  i-Evalue hmmfrom  hmm to    alifrom  ali to    envfrom  env to     acc
 ---   ------ ----- --------- --------- ------- -------    ------- -------    ------- -------    ----
   1 !   29.8   0.3   2.9e-09     2e-06       6      53 .]      86     130 ..      81     130 .. 0.93

  Alignments for each domain:
  == domain 1  score: 29.8 bits;  conditional E-value: 2.9e-09
                              HHHHHHHHHHHHHHHHHHHHCSTCSTTSS-STHHHHHHHHHHHHHHHH CS
                      HLH   6 nerErrRRdriNsaleeLrellPslppskKlsKaeiLekAveYIkhLq 53 
                               + Er+RR r++++l  Lr+l+P   + +K++Ka+i   A+ Y++ Lq
  Sme2.5_05926.1_g00003.1  86 LISERKRRGRMKEKLYALRSLVP---NITKMDKASIIGDAILYVQGLQ 130
                              578********************...9*******************98 PP

>> Sme2.5_06479.1_g00003.1  
   #    score  bias  c-Evalue  i-Evalue hmmfrom  hmm to    alifrom  ali to    envfrom  env to     acc
 ---   ------ ----- --------- --------- ------- -------    ------- -------    ------- -------    ----
   1 !   29.0   0.0   5.4e-09   3.7e-06       4      53 .]     176     223 ..     174     223 .. 0.97

  Alignments for each domain:
  == domain 1  score: 29.0 bits;  conditional E-value: 5.4e-09
                              HHHHHHHHHHHHHHHHHHHHHHCSTCSTTSS-STHHHHHHHHHHHHHHHH CS
                      HLH   4 ahnerErrRRdriNsaleeLrellPslppskKlsKaeiLekAveYIkhLq 53 
                              +h+++Er RR++i ++++ L++l+P  + +k   Ka +L + ++Y+++Lq
  Sme2.5_06479.1_g00003.1 176 SHSLAERVRREKISERMKILQSLVP--GCDKVTGKALMLDEIINYVQSLQ 223
                              79***********************..79999*****************9 PP

>> Sme2.5_09326.1_g00003.1  
   #    score  bias  c-Evalue  i-Evalue hmmfrom  hmm to    alifrom  ali to    envfrom  env to     acc
 ---   ------ ----- --------- --------- ------- -------    ------- -------    ------- -------    ----
   1 !   29.0   0.1   5.4e-09   3.6e-06      10      52 ..     150     189 ..     145     190 .. 0.94

  Alignments for each domain:
  == domain 1  score: 29.0 bits;  conditional E-value: 5.4e-09
                              HHHHHHHHHHHHHHHHCSTCSTTSS-STHHHHHHHHHHHHHHH CS
                      HLH  10 rrRRdriNsaleeLrellPslppskKlsKaeiLekAveYIkhL 52 
                              r RR+ri +++  L++l+P    ++K++ a++L +A++Y+k L
  Sme2.5_09326.1_g00003.1 150 RHRRERISERIRILQRLVP---GGTKMDTASMLDEAIHYVKFL 189
                              99*****************...8******************98 PP

>> Sme2.5_01734.1_g00001.1  
   #    score  bias  c-Evalue  i-Evalue hmmfrom  hmm to    alifrom  ali to    envfrom  env to     acc
 ---   ------ ----- --------- --------- ------- -------    ------- -------    ------- -------    ----
   1 !   28.7   0.0   6.6e-09   4.5e-06       4      53 .]     149     196 ..     147     196 .. 0.97

  Alignments for each domain:
  == domain 1  score: 28.7 bits;  conditional E-value: 6.6e-09
                              HHHHHHHHHHHHHHHHHHHHHHCSTCSTTSS-STHHHHHHHHHHHHHHHH CS
                      HLH   4 ahnerErrRRdriNsaleeLrellPslppskKlsKaeiLekAveYIkhLq 53 
                              +h+++Er RR++i ++++ L++l+P  + +k   Ka +L + ++Y+++Lq
  Sme2.5_01734.1_g00001.1 149 SHSLAERARREKISKKMKCLQDLVP--GCNKVTGKAGMLDEIINYVQSLQ 196
                              79***********************..799999****************9 PP

>> Sme2.5_01649.1_g00012.1  
   #    score  bias  c-Evalue  i-Evalue hmmfrom  hmm to    alifrom  ali to    envfrom  env to     acc
 ---   ------ ----- --------- --------- ------- -------    ------- -------    ------- -------    ----
   1 !   28.8   0.0   6.1e-09   4.1e-06       4      53 .]      75     122 ..      73     122 .. 0.97

  Alignments for each domain:
  == domain 1  score: 28.8 bits;  conditional E-value: 6.1e-09
                              HHHHHHHHHHHHHHHHHHHHHHCSTCSTTSS-STHHHHHHHHHHHHHHHH CS
                      HLH   4 ahnerErrRRdriNsaleeLrellPslppskKlsKaeiLekAveYIkhLq 53 
                              +h+++Er RR++i ++++ L+ l+P  + +k   Ka +L + ++Y+++Lq
  Sme2.5_01649.1_g00012.1  75 SHSLAERVRREKISQRMKILQALVP--GCDKVTGKALMLDEIINYVQSLQ 122
                              79***********************..79999*****************9 PP

>> Sme2.5_01618.1_g00007.1  
   #    score  bias  c-Evalue  i-Evalue hmmfrom  hmm to    alifrom  ali to    envfrom  env to     acc
 ---   ------ ----- --------- --------- ------- -------    ------- -------    ------- -------    ----
   1 !   28.6   0.2   6.9e-09   4.7e-06      10      52 ..     175     214 ..     170     215 .. 0.94

  Alignments for each domain:
  == domain 1  score: 28.6 bits;  conditional E-value: 6.9e-09
                              HHHHHHHHHHHHHHHHCSTCSTTSS-STHHHHHHHHHHHHHHH CS
                      HLH  10 rrRRdriNsaleeLrellPslppskKlsKaeiLekAveYIkhL 52 
                              r RR+ri +++  L++l+P    ++K++ a++L +A++Y+k L
  Sme2.5_01618.1_g00007.1 175 RLRRERISEKIRILQRLVP---GGTKMDTASMLDEAIRYVKFL 214
                              89*****************...8******************98 PP

>> Sme2.5_00066.1_g00020.1  
   #    score  bias  c-Evalue  i-Evalue hmmfrom  hmm to    alifrom  ali to    envfrom  env to     acc
 ---   ------ ----- --------- --------- ------- -------    ------- -------    ------- -------    ----
   1 !   28.3   0.0     9e-09   6.1e-06       4      53 .]     258     305 ..     256     305 .. 0.97

  Alignments for each domain:
  == domain 1  score: 28.3 bits;  conditional E-value: 9e-09
                              HHHHHHHHHHHHHHHHHHHHHHCSTCSTTSS-STHHHHHHHHHHHHHHHH CS
                      HLH   4 ahnerErrRRdriNsaleeLrellPslppskKlsKaeiLekAveYIkhLq 53 
                              ah+++Er RR++i ++++ L++l+P  + +k   Ka +L + ++Y+++Lq
  Sme2.5_00066.1_g00020.1 258 AHSLAERVRREKISERMKLLQDLVP--GCNKVTGKAVMLDEIINYVQSLQ 305
                              8************************..799999****************9 PP

>> Sme2.5_02187.1_g00009.1  
   #    score  bias  c-Evalue  i-Evalue hmmfrom  hmm to    alifrom  ali to    envfrom  env to     acc
 ---   ------ ----- --------- --------- ------- -------    ------- -------    ------- -------    ----
   1 !   29.2   1.3   4.6e-09   3.2e-06       5      53 .]      21      70 ..      17      70 .. 0.91

  Alignments for each domain:
  == domain 1  score: 29.2 bits;  conditional E-value: 4.6e-09
                             HHHHHHHHHHHHHHHHHHHHHCSTCSTTSS.-STHHHHHHHHHHHHHHHH CS
                      HLH  5 hnerErrRRdriNsaleeLrellPslppsk.KlsKaeiLekAveYIkhLq 53
                             ++ +E++RR+++++ + +L +l+ ++++sk  ls  + Le+A +YIk+Lq
  Sme2.5_02187.1_g00009.1 21 RKTIEKNRRNQMKDLYMKLNSLVHHDQHSKvFLSLPDQLEEAANYIKKLQ 70
                             6789********************77777788*****************9 PP

>> Sme2.5_01583.1_g00014.1  
   #    score  bias  c-Evalue  i-Evalue hmmfrom  hmm to    alifrom  ali to    envfrom  env to     acc
 ---   ------ ----- --------- --------- ------- -------    ------- -------    ------- -------    ----
   1 !   27.7   0.1   1.4e-08   9.4e-06       3      53 .]     226     274 ..     224     274 .. 0.96

  Alignments for each domain:
  == domain 1  score: 27.7 bits;  conditional E-value: 1.4e-08
                              HHHHHHHHHHHHHHHHHHHHHHHCSTCSTTSS-STHHHHHHHHHHHHHHHH CS
                      HLH   3 aahnerErrRRdriNsaleeLrellPslppskKlsKaeiLekAveYIkhLq 53 
                              ++h+++Er RR+ri +++  L+el+P  + +k   Ka +L + ++Y+++Lq
  Sme2.5_01583.1_g00014.1 226 NSHSLAERVRRERISERMRLLQELVP--GCNKITGKAVMLDEIINYVQSLQ 274
                              58************************..799999****************9 PP

>> Sme2.5_00081.1_g00022.1  
   #    score  bias  c-Evalue  i-Evalue hmmfrom  hmm to    alifrom  ali to    envfrom  env to     acc
 ---   ------ ----- --------- --------- ------- -------    ------- -------    ------- -------    ----
   1 !   27.9   0.1   1.2e-08     8e-06       4      53 .]     301     348 ..     299     348 .. 0.97

  Alignments for each domain:
  == domain 1  score: 27.9 bits;  conditional E-value: 1.2e-08
                              HHHHHHHHHHHHHHHHHHHHHHCSTCSTTSS-STHHHHHHHHHHHHHHHH CS
                      HLH   4 ahnerErrRRdriNsaleeLrellPslppskKlsKaeiLekAveYIkhLq 53 
                              +h+++Er RR++i ++++ L++l+P  + +k   Ka +L + ++Y+++Lq
  Sme2.5_00081.1_g00022.1 301 SHSLAERVRREKISQRMKLLQDLVP--GCNKVTGKALMLDEIINYVQSLQ 348
                              79***********************..799999****************9 PP

>> Sme2.5_00544.1_g00012.1  
   #    score  bias  c-Evalue  i-Evalue hmmfrom  hmm to    alifrom  ali to    envfrom  env to     acc
 ---   ------ ----- --------- --------- ------- -------    ------- -------    ------- -------    ----
   1 !   27.5   1.4   1.6e-08   1.1e-05       3      52 ..      41      87 ..      40      88 .. 0.91

  Alignments for each domain:
  == domain 1  score: 27.5 bits;  conditional E-value: 1.6e-08
                             HHHHHHHHHHHHHHHHHHHHHHHCSTCSTTSS-STHHHHHHHHHHHHHHH CS
                      HLH  3 aahnerErrRRdriNsaleeLrellPslppskKlsKaeiLekAveYIkhL 52
                             ++h ++Er+RR+riNs l++L++l     + +K +K  +L++Av  +k+L
  Sme2.5_00544.1_g00012.1 41 VTHAIAERKRRERINSHLHTLKKLFS---YLPKKDKPRVLTEAVTQLKEL 87
                             58**********************88...888999999999999988887 PP

>> Sme2.5_00622.1_g00009.1  
   #    score  bias  c-Evalue  i-Evalue hmmfrom  hmm to    alifrom  ali to    envfrom  env to     acc
 ---   ------ ----- --------- --------- ------- -------    ------- -------    ------- -------    ----
   1 !   27.2   0.1   1.9e-08   1.3e-05       4      53 .]     197     244 ..     195     244 .. 0.91

  Alignments for each domain:
  == domain 1  score: 27.2 bits;  conditional E-value: 1.9e-08
                              HHHHHHHHHHHHHHHHHHHHHHCSTCSTTSS-STHHHHHHHHHHHHHHHH CS
                      HLH   4 ahnerErrRRdriNsaleeLrellPslppskKlsKaeiLekAveYIkhLq 53 
                              +h+++Er RR++iN +++ L+el+P  + sk    a++L + ++++++Lq
  Sme2.5_00622.1_g00009.1 197 SHSLAERARREKINARMKLLQELVP--GCSKISGTAMVLDEIINHVQSLQ 244
                              79***********************..56666669*************98 PP

>> Sme2.5_01764.1_g00004.1  
   #    score  bias  c-Evalue  i-Evalue hmmfrom  hmm to    alifrom  ali to    envfrom  env to     acc
 ---   ------ ----- --------- --------- ------- -------    ------- -------    ------- -------    ----
   1 !   27.0   0.1   2.2e-08   1.5e-05      10      52 ..     299     338 ..     294     339 .. 0.94

  Alignments for each domain:
  == domain 1  score: 27.0 bits;  conditional E-value: 2.2e-08
                              HHHHHHHHHHHHHHHHCSTCSTTSS-STHHHHHHHHHHHHHHH CS
                      HLH  10 rrRRdriNsaleeLrellPslppskKlsKaeiLekAveYIkhL 52 
                              r+RR+ri +++  L++l+P    ++K++ a++L +A +Y+k L
  Sme2.5_01764.1_g00004.1 299 RQRRERISERIRVLQRLVP---GGSKMDTASMLDEAANYLKFL 338
                              9******************...89*****************98 PP

>> Sme2.5_01185.1_g00002.1  /pseudo
   #    score  bias  c-Evalue  i-Evalue hmmfrom  hmm to    alifrom  ali to    envfrom  env to     acc
 ---   ------ ----- --------- --------- ------- -------    ------- -------    ------- -------    ----
   1 !   27.4   0.1   1.7e-08   1.1e-05       3      53 .]     332     380 ..     330     380 .. 0.96

  Alignments for each domain:
  == domain 1  score: 27.4 bits;  conditional E-value: 1.7e-08
                              HHHHHHHHHHHHHHHHHHHHHHHCSTCSTTSS-STHHHHHHHHHHHHHHHH CS
                      HLH   3 aahnerErrRRdriNsaleeLrellPslppskKlsKaeiLekAveYIkhLq 53 
                              ++h+++Er RR++i ++++ L++l+P  + +k   Ka +L + ++Y+++Lq
  Sme2.5_01185.1_g00002.1 332 NSHSLAERIRREKISERMKYLQDLVP--GCNKVTGKAVMLDEIINYVQSLQ 380
                              58************************..799999****************9 PP

>> Sme2.5_01808.1_g00003.1  
   #    score  bias  c-Evalue  i-Evalue hmmfrom  hmm to    alifrom  ali to    envfrom  env to     acc
 ---   ------ ----- --------- --------- ------- -------    ------- -------    ------- -------    ----
   1 !   26.4   0.0   3.4e-08   2.3e-05       3      53 .]     343     391 ..     341     391 .. 0.96

  Alignments for each domain:
  == domain 1  score: 26.4 bits;  conditional E-value: 3.4e-08
                              HHHHHHHHHHHHHHHHHHHHHHHCSTCSTTSS-STHHHHHHHHHHHHHHHH CS
                      HLH   3 aahnerErrRRdriNsaleeLrellPslppskKlsKaeiLekAveYIkhLq 53 
                              ++h+++Er RR++i ++++ L++l+P  + +k   Ka +L + ++Y+++Lq
  Sme2.5_01808.1_g00003.1 343 NSHSLAERVRREKISERMKFLQDLVP--GCDKVTGKAVMLDEIINYVQSLQ 391
                              58************************..79999*****************9 PP

>> Sme2.5_00326.1_g00007.1  
   #    score  bias  c-Evalue  i-Evalue hmmfrom  hmm to    alifrom  ali to    envfrom  env to     acc
 ---   ------ ----- --------- --------- ------- -------    ------- -------    ------- -------    ----
   1 !   26.0   0.0   4.5e-08   3.1e-05      16      53 .]     251     286 ..     249     286 .. 0.95

  Alignments for each domain:
  == domain 1  score: 26.0 bits;  conditional E-value: 4.5e-08
                              HHHHHHHHHHCSTCSTTSS-STHHHHHHHHHHHHHHHH CS
                      HLH  16 iNsaleeLrellPslppskKlsKaeiLekAveYIkhLq 53 
                              i +++ +Lre++P   +++K +Ka+ L +++eYI+ Lq
  Sme2.5_00326.1_g00007.1 251 ITEGFLKLREIIP--HSDQKRDKASFLLEVIEYIQFLQ 286
                              67899********..7*********************9 PP

>> Sme2.5_03973.1_g00006.1  
   #    score  bias  c-Evalue  i-Evalue hmmfrom  hmm to    alifrom  ali to    envfrom  env to     acc
 ---   ------ ----- --------- --------- ------- -------    ------- -------    ------- -------    ----
   1 !   26.0   2.9   4.5e-08     3e-05       2      52 ..     111     161 ..     110     162 .. 0.94

  Alignments for each domain:
  == domain 1  score: 26.0 bits;  conditional E-value: 4.5e-08
                              HHHHHHHHHHHHHHHHHHHHHHHHCSTCSTTSS-STHHHHHHHHHHHHHHH CS
                      HLH   2 raahnerErrRRdriNsaleeLrellPslppskKlsKaeiLekAveYIkhL 52 
                              ++ +  +Er+RR+++ + +++Lr l+Ps     K   ++ L++ v+Y+k+L
  Sme2.5_03973.1_g00006.1 111 KVLRRDVERQRRRDMAKLYQRLRLLIPSKYLMGKRAISDHLKEIVDYVKDL 161
                              667889*********************999999****************99 PP

>> Sme2.5_00925.1_g00014.1  
   #    score  bias  c-Evalue  i-Evalue hmmfrom  hmm to    alifrom  ali to    envfrom  env to     acc
 ---   ------ ----- --------- --------- ------- -------    ------- -------    ------- -------    ----
   1 !   24.7   0.0   1.2e-07   8.2e-05       4      53 .]     247     294 ..     245     294 .. 0.97

  Alignments for each domain:
  == domain 1  score: 24.7 bits;  conditional E-value: 1.2e-07
                              HHHHHHHHHHHHHHHHHHHHHHCSTCSTTSS-STHHHHHHHHHHHHHHHH CS
                      HLH   4 ahnerErrRRdriNsaleeLrellPslppskKlsKaeiLekAveYIkhLq 53 
                              +h+++Er RR++i +++  L++l+P  + +k   Ka +L + ++Y+++Lq
  Sme2.5_00925.1_g00014.1 247 SHSLAERVRREKISERMRFLQDLVP--GCNKITGKAGMLDEIINYVQSLQ 294
                              79***********************..799999****************9 PP

>> Sme2.5_00240.1_g00009.1  
   #    score  bias  c-Evalue  i-Evalue hmmfrom  hmm to    alifrom  ali to    envfrom  env to     acc
 ---   ------ ----- --------- --------- ------- -------    ------- -------    ------- -------    ----
   1 !   24.5   0.6   1.4e-07   9.5e-05       8      53 .]      68     113 ..      65     113 .. 0.96

  Alignments for each domain:
  == domain 1  score: 24.5 bits;  conditional E-value: 1.4e-07
                              HHHHHHHHHHHHHHHHHHCSTCSTTSS-STHHHHHHHHHHHHHHHH CS
                      HLH   8 rErrRRdriNsaleeLrellPslppskKlsKaeiLekAveYIkhLq 53 
                               Er+RR +  + ++ L++l+P+  +  K++   i+ + ++YIk+L+
  Sme2.5_00240.1_g00009.1  68 KERNRRGKTAEMYSLLQSLIPTISHIHKVTREKIVAESTDYIKRLE 113
                              6******************************************995 PP

>> Sme2.5_05101.1_g00002.1  
   #    score  bias  c-Evalue  i-Evalue hmmfrom  hmm to    alifrom  ali to    envfrom  env to     acc
 ---   ------ ----- --------- --------- ------- -------    ------- -------    ------- -------    ----
   1 ?    0.1   0.2       5.8     4e+03       5      15 ..      47      57 ..      39      60 .. 0.84
   2 !   22.3   0.0   6.7e-07   0.00046       4      31 ..     127     154 ..     125     178 .. 0.85

  Alignments for each domain:
  == domain 1  score: 0.1 bits;  conditional E-value: 5.8
                             HHHHHHHHHHH CS
                      HLH  5 hnerErrRRdr 15
                             +n + r+RRd+
  Sme2.5_05101.1_g00002.1 47 KNHAARKRRDD 57
                             68888999985 PP

  == domain 2  score: 22.3 bits;  conditional E-value: 6.7e-07
                              HHHHHHHHHHHHHHHHHHHHHHCST.CST CS
                      HLH   4 ahnerErrRRdriNsaleeLrellP.slp 31 
                              +h+++Er RR++i ++++ L++l+P + +
  Sme2.5_05101.1_g00002.1 127 SHSLAERARREKISERMKILQDLVPgC-N 154
                              79***********************41.2 PP

>> Sme2.5_01232.1_g00025.1  
   #    score  bias  c-Evalue  i-Evalue hmmfrom  hmm to    alifrom  ali to    envfrom  env to     acc
 ---   ------ ----- --------- --------- ------- -------    ------- -------    ------- -------    ----
   1 !   23.8   0.1   2.2e-07   0.00015       8      52 ..     297     338 ..     294     339 .. 0.93

  Alignments for each domain:
  == domain 1  score: 23.8 bits;  conditional E-value: 2.2e-07
                              HHHHHHHHHHHHHHHHHHCSTCSTTSS-STHHHHHHHHHHHHHHH CS
                      HLH   8 rErrRRdriNsaleeLrellPslppskKlsKaeiLekAveYIkhL 52 
                              + rrRR++i +++  L++l+P    ++ ++ a++L +A +Y+k L
  Sme2.5_01232.1_g00025.1 297 AARRRREKISERIRILQKLVP---GGTYMDTASMLDEAANYLKFL 338
                              569******************...7999***************98 PP

>> Sme2.5_06123.1_g00003.1  
   #    score  bias  c-Evalue  i-Evalue hmmfrom  hmm to    alifrom  ali to    envfrom  env to     acc
 ---   ------ ----- --------- --------- ------- -------    ------- -------    ------- -------    ----
   1 !   23.8   0.1   2.2e-07   0.00015       4      53 .]     222     267 ..     220     267 .. 0.93

  Alignments for each domain:
  == domain 1  score: 23.8 bits;  conditional E-value: 2.2e-07
                              HHHHHHHHHHHHHHHHHHHHHHCSTCSTTSS-STHHHHHHHHHHHHHHHH CS
                      HLH   4 ahnerErrRRdriNsaleeLrellPslppskKlsKaeiLekAveYIkhLq 53 
                              + n +Er+RR ++++  + L+ ++P     ++++ +++L +Av+Y+k+L+
  Sme2.5_06123.1_g00003.1 222 TSNCNERKRR-KLKKMVKALKGIVP---GASRMNTVTVLDEAVRYLKSLK 267
                              6799****98.6*************...799*****************95 PP

>> Sme2.5_00835.1_g00003.1  
   #    score  bias  c-Evalue  i-Evalue hmmfrom  hmm to    alifrom  ali to    envfrom  env to     acc
 ---   ------ ----- --------- --------- ------- -------    ------- -------    ------- -------    ----
   1 !   23.4   0.0     3e-07    0.0002       4      53 .]     120     167 ..     118     167 .. 0.92

  Alignments for each domain:
  == domain 1  score: 23.4 bits;  conditional E-value: 3e-07
                              HHHHHHHHHHHHHHHHHHHHHHCSTCSTTSS-STHHHHHHHHHHHHHHHH CS
                      HLH   4 ahnerErrRRdriNsaleeLrellPslppskKlsKaeiLekAveYIkhLq 53 
                              +h+++Er RR +iN++l  L++++P  +  k +  a +L + ++Y+++Lq
  Sme2.5_00835.1_g00003.1 120 SHSLAERVRRGKINERLRCLQDIVP--GCYKTMGMAGMLDEIINYVQSLQ 167
                              79***********************..57777999999999999999998 PP

>> Sme2.5_09229.1_g00001.1  /TE
   #    score  bias  c-Evalue  i-Evalue hmmfrom  hmm to    alifrom  ali to    envfrom  env to     acc
 ---   ------ ----- --------- --------- ------- -------    ------- -------    ------- -------    ----
   1 !   21.3   0.3   1.3e-06   0.00089      18      52 ..      23      59 ..      19      60 .. 0.86
   2 ?    0.8   0.0       3.4   2.3e+03      13      28 ..      63      78 ..      61      85 .. 0.78

  Alignments for each domain:
  == domain 1  score: 21.3 bits;  conditional E-value: 1.3e-06
                             HHHHHHHHCST..CSTTSS-STHHHHHHHHHHHHHHH CS
                      HLH 18 saleeLrellP..slppskKlsKaeiLekAveYIkhL 52
                             +  ++L++llP   +++s+K s + +L+++++YI+ L
  Sme2.5_09229.1_g00001.1 23 ELVSKLQQLLPeiRNRRSSKASASKVLQETCNYIRNL 59
                             56689******88778888****************98 PP

  == domain 2  score: 0.8 bits;  conditional E-value: 3.4
                             HHHHHHHHHHHHHCST CS
                      HLH 13 RdriNsaleeLrellP 28
                             +d++ ++l++L + + 
  Sme2.5_09229.1_g00001.1 63 VDDLSDRLSQLLSTID 78
                             6889999999988875 PP

>> Sme2.5_01047.1_g00014.1  
   #    score  bias  c-Evalue  i-Evalue hmmfrom  hmm to    alifrom  ali to    envfrom  env to     acc
 ---   ------ ----- --------- --------- ------- -------    ------- -------    ------- -------    ----
   1 !   22.2   0.0     7e-07   0.00047       2      53 .]     158     206 ..     157     206 .. 0.85

  Alignments for each domain:
  == domain 1  score: 22.2 bits;  conditional E-value: 7e-07
                              HHHHHHHHHHHHHHHHHHHHHHHHCSTCSTTSS-STHHHHHHHHHHHHHHHH CS
                      HLH   2 raahnerErrRRdriNsaleeLrellPslppskKlsKaeiLekAveYIkhLq 53 
                              +a++ + +r RR +i ++++ L ellP+   sk   Ka+   + +++Ik+Lq
  Sme2.5_01047.1_g00014.1 158 KARAALSDRHRRMKIAEGIDALGELLPC---SKQGGKASQMDEIIDHIKYLQ 206
                              56778889*******************5...555557777789999999998 PP

>> Sme2.5_01135.1_g00009.1  
   #    score  bias  c-Evalue  i-Evalue hmmfrom  hmm to    alifrom  ali to    envfrom  env to     acc
 ---   ------ ----- --------- --------- ------- -------    ------- -------    ------- -------    ----
   1 !   21.4   3.0   1.2e-06   0.00083       3      52 ..      81     127 ..      79     128 .. 0.94

  Alignments for each domain:
  == domain 1  score: 21.4 bits;  conditional E-value: 1.2e-06
                              HHHHHHHHHHHHHHHHHHHHHHHCSTCSTTSS-STHHHHHHHHHHHHHHH CS
                      HLH   3 aahnerErrRRdriNsaleeLrellPslppskKlsKaeiLekAveYIkhL 52 
                               +h + Er RR++ ++++  L +llP    ++K++K +i++ A + I +L
  Sme2.5_01135.1_g00009.1  81 HKHMIQERIRREKQKQSYLNLHKLLP---MGTKNEKNAIVQTAARRIEEL 127
                              579999********************...9**************999887 PP

>> Sme2.5_06085.1_g00003.1  
   #    score  bias  c-Evalue  i-Evalue hmmfrom  hmm to    alifrom  ali to    envfrom  env to     acc
 ---   ------ ----- --------- --------- ------- -------    ------- -------    ------- -------    ----
   1 !   19.7   0.3   4.3e-06    0.0029      10      53 .]     227     267 ..     224     267 .. 0.98

  Alignments for each domain:
  == domain 1  score: 19.7 bits;  conditional E-value: 4.3e-06
                              HHHHHHHHHHHHHHHHCSTCSTTSS-STHHHHHHHHHHHHHHHH CS
                      HLH  10 rrRRdriNsaleeLrellPslppskKlsKaeiLekAveYIkhLq 53 
                              r+RR+++ ++   L +llP    +kK++ a++Le+A +Y+k Lq
  Sme2.5_06085.1_g00003.1 227 RKRRQKLSEKTRCLEKLLP---WDKKMDTATMLEEAYKYVKFLQ 267
                              9******************...8********************9 PP

>> Sme2.5_04102.1_g00014.1  
   #    score  bias  c-Evalue  i-Evalue hmmfrom  hmm to    alifrom  ali to    envfrom  env to     acc
 ---   ------ ----- --------- --------- ------- -------    ------- -------    ------- -------    ----
   1 !   19.3   0.0   5.7e-06    0.0038      10      53 .]     241     281 ..     237     281 .. 0.93

  Alignments for each domain:
  == domain 1  score: 19.3 bits;  conditional E-value: 5.7e-06
                              HHHHHHHHHHHHHHHHCSTCSTTSS-STHHHHHHHHHHHHHHHH CS
                      HLH  10 rrRRdriNsaleeLrellPslppskKlsKaeiLekAveYIkhLq 53 
                              + R +++ +++  L++l+    p  K + a++L +A+eYIk L+
  Sme2.5_04102.1_g00014.1 241 KARKEKMGDRITALQQLVS---PFGKTDTASVLSEAIEYIKFLH 281
                              789999*************...999****************995 PP

>> Sme2.5_06668.1_g00002.1  
   #    score  bias  c-Evalue  i-Evalue hmmfrom  hmm to    alifrom  ali to    envfrom  env to     acc
 ---   ------ ----- --------- --------- ------- -------    ------- -------    ------- -------    ----
   1 !   17.3   0.6   2.4e-05     0.016       3      52 ..      16      66 ..      14      75 .. 0.73

  Alignments for each domain:
  == domain 1  score: 17.3 bits;  conditional E-value: 2.4e-05
                             HHHHHHHHHHHHHHHHHHHHHHHCST....CSTTSS-STHHHHHHHHHHHHHHH CS
                      HLH  3 aahnerErrRRdriNsaleeLrellP....slppskKlsKaeiLekAveYIkhL 52
                               ++e+E++RR+ +++  +eL +llP    s   ++ +   +    Av+YI +L
  Sme2.5_06668.1_g00002.1 16 LERKEVEKNRRNYMKNLCNELYSLLPithvS---QETMVMQDKIDAAVKYIESL 66
                             5689**********************85442...43333333344566666665 PP

>> Sme2.5_04864.1_g00002.1  /TE
   #    score  bias  c-Evalue  i-Evalue hmmfrom  hmm to    alifrom  ali to    envfrom  env to     acc
 ---   ------ ----- --------- --------- ------- -------    ------- -------    ------- -------    ----
   1 ?   17.0   0.1   2.9e-05      0.02      14      53 .]      20      60 ..      20      60 .. 0.85

  Alignments for each domain:
  == domain 1  score: 17.0 bits;  conditional E-value: 2.9e-05
                             HHHHHHHHHHHHCST.CSTTSS-STHHHHHHHHHHHHHHHH CS
                      HLH 14 driNsaleeLrellP.slppskKlsKaeiLekAveYIkhLq 53
                             d+i +  ++L+ l+    ++s K s + +L+++++YI++L+
  Sme2.5_04864.1_g00002.1 20 DQIADLVSKLQLLIEsRTRRSDKGSASKVLQETCNYIRSLH 60
                             688899999****994445555*****************96 PP

>> Sme2.5_10236.1_g00005.1  
   #    score  bias  c-Evalue  i-Evalue hmmfrom  hmm to    alifrom  ali to    envfrom  env to     acc
 ---   ------ ----- --------- --------- ------- -------    ------- -------    ------- -------    ----
   1 ?   16.5   0.0   4.3e-05     0.029      12      53 .]     342     380 ..     340     380 .. 0.90

  Alignments for each domain:
  == domain 1  score: 16.5 bits;  conditional E-value: 4.3e-05
                              HHHHHHHHHHHHHHCSTCSTTSS-STHHHHHHHHHHHHHHHH CS
                      HLH  12 RRdriNsaleeLrellPslppskKlsKaeiLekAveYIkhLq 53 
                              R +++ +++  L++l+    p  K + a++L +A+eYIk L+
  Sme2.5_10236.1_g00005.1 342 RKEKLGDRITALQQLVS---PFGKTDTASVLHEAIEYIKFLH 380
                              66788899********9...999****************995 PP

>> Sme2.5_07700.1_g00001.1  
   #    score  bias  c-Evalue  i-Evalue hmmfrom  hmm to    alifrom  ali to    envfrom  env to     acc
 ---   ------ ----- --------- --------- ------- -------    ------- -------    ------- -------    ----
   1 ?    0.7   0.0       3.6   2.4e+03      14      28 ..     158     172 ..     155     199 .. 0.79
   2 ?   13.7   0.1   0.00031      0.21      13      53 .]     558     595 ..     554     595 .. 0.94

  Alignments for each domain:
  == domain 1  score: 0.7 bits;  conditional E-value: 3.6
                              HHHHHHHHHHHHCST CS
                      HLH  14 driNsaleeLrellP 28 
                              ++i++ ++eL+el+ 
  Sme2.5_07700.1_g00001.1 158 KHIRDVFSELQELMA 172
                              6899********997 PP

  == domain 2  score: 13.7 bits;  conditional E-value: 0.00031
                              HHHHHHHHHHHHHCSTCSTTSS-STHHHHHHHHHHHHHHHH CS
                      HLH  13 RdriNsaleeLrellPslppskKlsKaeiLekAveYIkhLq 53 
                              R+ i ++++eLrel+P   +++K s  + Le++++++  +q
  Sme2.5_07700.1_g00001.1 558 RQLIQDRIKELRELVP---NGSKCSIDSLLERTIKHMLFMQ 595
                              67799***********...9*****************9987 PP

>> Sme2.5_05849.1_g00001.1  
   #    score  bias  c-Evalue  i-Evalue hmmfrom  hmm to    alifrom  ali to    envfrom  env to     acc
 ---   ------ ----- --------- --------- ------- -------    ------- -------    ------- -------    ----
   1 ?   15.1   0.2   0.00012      0.08      30      53 .]     231     254 ..     183     254 .. 0.90

  Alignments for each domain:
  == domain 1  score: 15.1 bits;  conditional E-value: 0.00012
                              STTSS-STHHHHHHHHHHHHHHHH CS
                      HLH  30 lppskKlsKaeiLekAveYIkhLq 53 
                              ++++++ +Ka++L +++eY+k+Lq
  Sme2.5_05849.1_g00001.1 231 NQSERRIDKASMLDEVIEYLKQLQ 254
                              56778******************9 PP

>> Sme2.5_04783.1_g00003.1  
   #    score  bias  c-Evalue  i-Evalue hmmfrom  hmm to    alifrom  ali to    envfrom  env to     acc
 ---   ------ ----- --------- --------- ------- -------    ------- -------    ------- -------    ----
   1 ?   15.3   0.0    0.0001     0.068       4      29 ..     103     131 ..     101     178 .. 0.84

  Alignments for each domain:
  == domain 1  score: 15.3 bits;  conditional E-value: 0.0001
                              HHHHHHHHHHHHHHHHHHHHHHCST...C CS
                      HLH   4 ahnerErrRRdriNsaleeLrellP...s 29 
                              ah+++Er RR++i ++++ L++l+P   +
  Sme2.5_04783.1_g00003.1 103 AHSLAERVRREKIGERMKFLQDLVPgcnK 131
                              8************************5440 PP

>> Sme2.5_02990.1_g00001.1  
   #    score  bias  c-Evalue  i-Evalue hmmfrom  hmm to    alifrom  ali to    envfrom  env to     acc
 ---   ------ ----- --------- --------- ------- -------    ------- -------    ------- -------    ----
   1 ?   15.3   0.0    0.0001      0.07      12      53 .]     172     210 ..     170     210 .. 0.92

  Alignments for each domain:
  == domain 1  score: 15.3 bits;  conditional E-value: 0.0001
                              HHHHHHHHHHHHHHCSTCSTTSS-STHHHHHHHHHHHHHHHH CS
                      HLH  12 RRdriNsaleeLrellPslppskKlsKaeiLekAveYIkhLq 53 
                              R +++ ++++ L++l+    p  K + a++L +A+ YIk Lq
  Sme2.5_02990.1_g00001.1 172 RKEKLGDRIAALQQLVA---PFGKTDTASVLMEAIGYIKFLQ 210
                              6678889**********...999******************9 PP

>> Sme2.5_05033.1_g00003.1  
   #    score  bias  c-Evalue  i-Evalue hmmfrom  hmm to    alifrom  ali to    envfrom  env to     acc
 ---   ------ ----- --------- --------- ------- -------    ------- -------    ------- -------    ----
   1 ?   14.3   0.2   0.00022      0.15      16      52 ..     103     169 ..     100     170 .. 0.92

  Alignments for each domain:
  == domain 1  score: 14.3 bits;  conditional E-value: 0.00022
                              HHHHHHHHHHCST..............................CSTTSS-STHHHHHHHHHHHHHHH CS
                      HLH  16 iNsaleeLrellP..............................slppskKlsKaeiLekAveYIkhL 52 
                              iN a ++L++l P                                ++++K +K+ iL++  +YI+ L
  Sme2.5_05033.1_g00003.1 103 INLAKQKLKRLAPtlstwsrrelgdiyanvkdfeertrvakeeFITNNTKENKIKILTLNAQYIRFL 169
                              8888999999999999****************99999999999888*******************98 PP

>> Sme2.5_00475.1_g00013.1  
   #    score  bias  c-Evalue  i-Evalue hmmfrom  hmm to    alifrom  ali to    envfrom  env to     acc
 ---   ------ ----- --------- --------- ------- -------    ------- -------    ------- -------    ----
   1 ?   13.3   4.4   0.00042      0.28       2      19 ..      47      64 ..      46      65 .. 0.93

  Alignments for each domain:
  == domain 1  score: 13.3 bits;  conditional E-value: 0.00042
                             HHHHHHHHHHHHHHHHHH CS
                      HLH  2 raahnerErrRRdriNsa 19
                             r++h+e E+rRR +iN++
  Sme2.5_00475.1_g00013.1 47 RSKHSETEQRRRIKINER 64
                             89**************85 PP

>> Sme2.5_03374.1_g00001.1  
   #    score  bias  c-Evalue  i-Evalue hmmfrom  hmm to    alifrom  ali to    envfrom  env to     acc
 ---   ------ ----- --------- --------- ------- -------    ------- -------    ------- -------    ----
   1 ?   13.0   0.0   0.00054      0.37      14      53 .]     146     182 ..     143     182 .. 0.89

  Alignments for each domain:
  == domain 1  score: 13.0 bits;  conditional E-value: 0.00054
                              HHHHHHHHHHHHCSTCSTTSS-STHHHHHHHHHHHHHHHH CS
                      HLH  14 driNsaleeLrellPslppskKlsKaeiLekAveYIkhLq 53 
                              +++ +++  L +l+    p  K + a++L +A+ YI+ Lq
  Sme2.5_03374.1_g00001.1 146 EKLGDRITSLHQLVS---PFGKTDTASVLSEAIGYIRFLQ 182
                              567789999999999...899******************9 PP

>> Sme2.5_15381.1_g00001.1  
   #    score  bias  c-Evalue  i-Evalue hmmfrom  hmm to    alifrom  ali to    envfrom  env to     acc
 ---   ------ ----- --------- --------- ------- -------    ------- -------    ------- -------    ----
   1 ?   12.1   0.1     0.001      0.69      13      26 ..      61      74 ..      51     108 .. 0.88

  Alignments for each domain:
  == domain 1  score: 12.1 bits;  conditional E-value: 0.001
                             HHHHHHHHHHHHHC CS
                      HLH 13 RdriNsaleeLrel 26
                             Rd+iN+++++L+el
  Sme2.5_15381.1_g00001.1 61 RDNINQSYDKLKEL 74
                             9***********99 PP


Internal pipeline statistics summary:
-------------------------------------
Query model(s):                              1  (53 nodes)
Target sequences:                        85446  (30979771 residues searched)
Passed MSV filter:                      2650  (0.0310137); expected 1708.9 (0.02)
Passed bias filter:                     2054  (0.0240386); expected 1708.9 (0.02)
Passed Vit filter:                       237  (0.00277368); expected 85.4 (0.001)
Passed Fwd filter:                       126  (0.00147462); expected 0.9 (1e-05)
Initial search space (Z):              85446  [actual number of targets]
Domain search space  (domZ):             126  [number of targets reported over threshold]
# CPU time: 0.69u 0.14s 00:00:00.83 Elapsed: 00:00:00.32
# Mc/sec: 5131.02
//
[ok]
