# Supplementary material for: Genome-wide analysis of basic helix–loop–helix superfamily members related to anthocyanin biosynthesis in eggplant (Solanum melongena L.)
Source: PeerJ. 2019 Oct 9;7:e7768. doi: 10.7717/peerj.7768 (PMC6790105; doi:10.7717/peerj.7768)
Supplement: Supplemental Information 3 [file peerj-07-7768-s006.fas]

>SmbHLH1
atgctctcaagagttaacaacacggtttgggatgtggaaggcaaacaaggaggaggagga
gaaggagaagaaacttttactaacaaggagaacaacactgacggtggggttgaaaacaaa
gaggatatggaattggatgtagactggtacatgaacagtaacaacaacatgcaaaaccat
actgaaagtatctgtttcacccaaaatttcactgaattagctgaaaacagcttgtttcta
cagacagtaccagtggattcttcatcttcttgttctccatcgtcagtttctgttttcaac
aatcttgacccatctcaggtacattactttttgacccaaaaggccataaacaacaaccct
ttggattatggttttaatttgggttgtgaaaatggttttcttgaagctcaaggtatgggt
ggtttgaataaagggggatttcttcttactggtggtgggtttcatgatttcagctcacaa
aaccaaatgggtaacccaaatttgaattcatttactcagtacccatcatcccatttgccc
caaattagtagtgctgggtttagtccactagggtttgctgacggttctgcaaatgagaac
cctctgcttctcaataggtccaagttgttaaaaccacttgataattttgcctcaattgga
gcacaaccaaccctttttcagaaaagggcggctcttaggaagaacttagctaataatggc
ggtggcagtttgggggattttggaggtgaaattgggcagagttccatcaatggagaagga
tatgataagaagaagggagagggtgaaaggaagagaaagtgggttaatgtagaagaactt
gatgatttgagctttgatggatgcacattgagttatgattcagacgatcttacggaaaat
gttactaataaggtggatgatagtgttaagaatggtggaaatagttcaaatgcaactagc
acagtaaccggtgggaatcagaaaggaaagaaaaagggacttcccgccaagaatttgatg
gctgaacgacggcgtaggaagaagcttaacgataggctttacatgttgaggtctgttgta
ccaaggattagcaagatggacagggcttcaatcttaggggatgcaatcgagtacttaaag
gagcttctacagaaaatcaatgacctgcataatgaactggagtccacaccgcctagctct
tcattgacccaaacaacaagcttctatcctctaacaccaactggaccagctctgccagtc
cgcatcaaggaagaactatacccgagttcatttgcaagcccactgtctagcccgactgga
caacctgcaagggttgaagtaagagcaagagatggaagagctgtgaatatccatatgttt
tgcagccgcaaaccagggctcttactctcaacaatgaaagcactcgacaatcttggactg
gacattcaacaggctgttatcagctgcttcaatgggtttgccttagatatctttagagct
gagcaatgcaaagaaggtcaagacttccaccctgatcaaatcaaagcagtactgctggat
tccgcaggttgccatggggtgatataa
>SmbHLH2
atgtcggagaaactttttctgaagggagaggataaggttattatggaggaggtattaggt
agtgaagcagtagaatttttctcatggtcagcttcaaatcacatgctgacagaatttact
tcatcgcggggcgatttgggagtgcaggaggcgctctgcaagattgtggaggggtctgat
tggacttatgcaatctattggcaagttgctaagtcgaaatcaggaaaatcagcgttaata
tggggtgatggacattgcagagaagcaaagctagggcaaagtgaacgtggagatgattcc
aggcatcagaaaatgatggatggaaacaagaaaaaaatggttcttcaaaagatacacact
tgctttggagggtcagaagatgataatattgctgccaagttggaatctgtttcggacgtg
gaggtgttttatctcacctcaatgtactatatcttcccgtttgataaggcttctactcct
tctcaatcatttaattctgctagatcaatttgggtttctgatttaaaaggttgcgtagag
catttccaatcaagatcttatctagcaaagttggctcgatttgagacactggtgtttgtt
ccactgaaatcaggggttgtggagcttggttctgtaaagtctattccagaagatcaaaat
ttgattcagatggtgaaaacatcggtggtggtatctaatcctccgcagccaaaaacaatt
ccaaagatatttggtcgggaactcagtctaggtggtgctaagtcaggccccatcagcata
aacttttctccgaaggtggaagatgagctgacttttgcttcagatgcttatgaagtacag
gcagcgctaggtacttctcaagtctatgggagctcatcaaatgggtatcgaagtgatgaa
ggtgaagggaaactttacaaggaagaattagatgaacggaaaccaagaaagaggggcaga
aagcctgccaatgggagggaagaagcattgaatcatgttgaagcagagaggcagaggcgt
gagaagcttaaccagaggttttatgctttaagagcagttgttccaaatatctcaaagatg
gataaagcttcgctgcttggcgatgcaattgcttatatcacggatctccaggcaagaatc
agggttttagatgctgagaaggagatggtaggcgacaagcagaaacagcaggttatcccg
gagattgattttcatcaaagacaggatgatgcagttgtaagagtaagctgccctttgaat
gtgcaccctgtttctagagttttgaagacatttcaggagcatcaagtagtggcacaagaa
tccaatgtctcattaacagaaaacagcaaacttgtacacactttctctataagagctcct
ggtcctgctgctgaagatttgaaggaaaagttgacagctgctctatctaaatga
>SmbHLH3
atggctaacaacaatgtgtatcatcacaatgcgaataatgatcactctttttctttgact
gatcctgactctgaaccggatgatatttctgtttttcttcgtcatattctgcttccttct
tcatcttcgtcttcgtccaattttatgggcaatgaaatgcaatactcctcaccattaccc
catcttatgcctaaaaatcaacatggcgatttgtcttccatggtgaattcatcggctggc
ggcattttgttgtcttcttctggggcttatgttgtgcctgcgagtgcaacaaatgtttct
tcttcatctgttgggaccatggacaacgatccagatgagtatgaatgtgaaagtgaggat
ggtacagaggatttgggggcggaagcttcagtacaaccgccaccatctcgtaacacatcc
aagagaagcagagcagctcaagtgcataatttatctgaaaagaggagaagaagcaggatt
aatgagaagatgaaagcattgcaaaaactaattccgaatgcaaacaagactgacaaggct
tcgatgcttgatgaagcaattgagtacctcaagcagcttcagctccaagtacagatgttg
acaatgagaaacggtttaaacacgtatcctctgggcctgccacgagtgctacaacaaaat
gaactcccccagcaaaaaatgggtttgtgcgaggggaatggattcacaaatgctaaagtg
gctggcaatctccaagtaaaccaagacaccttgttaaatgccattttaaatccagctgaa
aattgtacagaaactaagctaacaccagtgacaactatatcaaatacaaaccactcagac
aatgcttttgagccagagtcatcgatgaatattcaccttgatccatttcagctctcaaga
tctaccagcaaggaaatttggatggaggattgtttgcatctatatggaatgaatgagcaa
acaaccaaaactgcatcaattggagcaaatgtggcattctcagttccctttgataccgat
gcatctagcctgaagagaaacagttgggaagcctgtttgcttcgatgtcagtttggtact
gtcaatgaaacctatctggatactgaccaacttctttccccacaactatatagtcacgtt
ggaagcagtacttatgttgacattatctaa
>SmbHLH4
atgcttaattttatcgaaaaattcaggtctagtaagtgtgaagaagttgcagagctgaca
tgggaaaaggggcagttaggaatgcatggactagggggaatcctttccatttcacaagca
aaacagacactaggaagaactggcgatacattagagtccatcgtgcatcaagccacatgc
cacgggaagaatcagacttcaattcatcaaaattatgaccaaaatgatgatcaggatctg
aaaattgaggagctgtgtagtggaggaaaatggggtgagagttcacaacaaatggcgcct
cctcgagcaacactgttggcaaaaaagaggatgagaccatcagaatctgacccccaatat
ggtagagctgaagatcatgagcatacagaacgtagcgcgtgtgcaagtgccagcactacc
ttctgtaaggagaatgacaccaccatggtgacatggccttcctttgatgagtcttcgcgt
agcatcaagtccaaaaccacttgcgatgaggattctgcttgtcatggtggtggctcggaa
aacaaggaggaagaacatgaaacaagaaggtccaactcatcaagacgcagccgagcagca
gctgttcataatcagtcagaaaggagacgccgagacagaattaatcaaaggatgaaagct
ctgcagagattggtaccaaatgcaaataagacagataaagcatcaatgcttgatgaagtg
atagactacttaaagcaactacaagcacaagttcaattgatgagcagtacttcaagaaac
attgcaccacaaatgatgatgcctcttggaatgcatcaacacatacagatgtcattacta
gcgagaatgggcgtgggcgttggtcttggaatgggcatgggaatgtttgacatgactgct
ttagctcgcgctgttgctgctgcttctaccacaacttctcatcagtctcttccaactcat
cccctcattcatccaaatcaaatgactgctcccactaataatattccgttcatcccacca
ggagccttcgccctgcagcctgcagccccatctattattccttcagacacacaagctaac
actgtcgccagggctaatgctgttacccctgacgcctataaagcttttctacctcaatcg
atggacatggagtacttgaacaacatggcagctttgtatcggcagcaattagctaatcaa
tctgcacagataacaggcagcaagttgaaccagggggatcaaacagatcatagaaactga
>SmbHLH5
atggaatggatacatggacagccaatttctcgggcactccgctcctttccttcttctagt
acactcgcgaattccggtgagcagcaagcatcacaactagggacattcctcgccacaaca
gctccacaggcaccatcggatctgaaaagagattacatggtcgaggcgctacaacaactt
ggaattgacgtcaggcccttaatgaggccgccgtctaggaaaccataccctgattggatc
gaccgagttcatcagtttcaaaaggggtataagcataagctttcagatctcgtggaacgc
ccaaacgccgctaattttagctggaattacgccatcttttggcaaatttctcggtctaaa
tcaggggaattggtgttaggatggggggatgggtgttgcagagaacctagggaaggagag
gagcgtgatgttaaaagaattttcaatctacgtcttgacgatgaggctcaacaaaggatg
agaaaaagggtccttcaaaagttgcatatcttatttggtggaacagatgatgataactat
gcttttggattagatagagttactgatactgaaatgttcttccttgcctcgatgtatttt
tcgttccctcgaggagagggaggtccagggaagtgttttggatccgggaagcatttgtgg
ttatcagatgcattgacatcttctctagattattgtgctagatctttcttagctaagtct
gctggtatgcaaactattgttatgattccaactgatgtaggagttgtggaattggggtca
gtgagatcaattccggaaagtttggagctattacagaatataaagtcttgtttctcgtcc
tttttgtcacttgttagggacaagcaagcagcaggtaaagcagttgtacctgagaataat
gagagaaacaatccccgccttctcaatggaaatccgaagatatttgggcatgatttgaat
ttgagtacccaatttagggaaaaacttgctgttaggaaagcggaggagaggccatgggac
atataccaaaacggtaacaggatgccgtttgtgaatgcacagaatggtctacatgctgct
gcttgttctcaattcagtaatatgaagccgggaaagcccggggagctctatggtcatcag
acaccagcacacaacttacttaatcgtggaaaggaagaactccgtttgaacaactttcaa
catcaaaagccagctgctagaatgcaaattgatttcactggatcaacctcgagacccatt
gtttcgccagcacacactgttgagtctgaacattctgatgttgaagcttcattcaaggaa
gaccgtgcaggcccagttgatgaaaagaggcctcgaaaacgtggaagaaagccagccaac
ggaagggaagagcccctcaatcatgtagaggcagagaggcagcggagggaaaagttgaat
cagcgattctatgcattacgagctgttgttccaaatatctccaagatggacaaagcttcc
ctcttaggagatgccattgcttacataactgagcttcagaaaaaactaagagatatggaa
tctgaaagggagctgagattaggaagcacttcaagagatgcaatggcttcagaagacagc
ccgagttcagagaatcaaatccaaggacccgatatcaaaatagaagctgccaatgatgaa
gtcattgtaagggtgagctgcccactggaaacccatccaatatctcgagtcatccaaaca
ttcaaagaggcacaaatcaacatcgttgaatcaaaactttctgccgggaatggtactgta
tatcacacatttgtcctcaaatctagtggatctgaacagctgacaaaggaaaggttgctg
gctgcattctccaacgaatcacactccctaaggcaactttcaccggtagggcaatag
>SmbHLH6
atggaatattatggatttaatcaacaatggcctattagttcatttgatgagctaagtgca
atatctatagcaacttcatttggtcatgataacaatttccatgaatctttcatgtctcat
caaccaatattaggccataaaaggcctgtagaattgtcccaaattgttgaagaaaggcca
ccaaagaattccaaaacaagtcacacctggaacaataacattgaaaatgaccaaatattg
agctcaaattactcccatttgatcaattcctcaaataatttcactaaccaacaagttgtg
acaatgaagcccaaagaggaaacagctttgtcatccagcagtataacttttggacctgat
aatcatcataatactatggtttgtcatcaagattcttttgccaaccagaattatatgttt
aaggctgctaataattcatgtcaaggtgctaataagagtattagcactaatgggaaatta
acacaagctcaagatcatatcatcgctgagaggaaaagacgcgaaaaactcagccaaaga
ttcattgctttatctgctctaattcctggactcaaaaagatggacaaggcttcagttctt
ggagatgcaataaaatacttgaaacaactccaagagaaagttaagacacttgaggagcaa
acaaagaagaaatcaatggaatctgttgtatttgtcaagaaatatgaaatttatggagat
ggcgaaaattcgtcttcagatgaaaattgttcaagtggtactgtaccagttgatgaagca
cttccagaaattgaagcaagaatatctgaaaaagatgtactaattagaatccactgtgaa
aaaaggaaaggaattgttgagaaaacagttgcacaaattgagaaaattcatctatcagtt
attaatacatgtgccttgtcttttggaacttctgctcttgacattaccattattgctcag
atggatgaggaatttgcaatgacagtaaaggatcttgtcaagaatttgcgctcagctctc
aaaatgtttatgtga
>SmbHLH7
atggaaaagggaaatttgttcatgagtgatgataacactccaatgggtagctatgaacaa
cttcaaaattgcttctttaatcccaatttagataacaataccaataattctgatccattt
gagtcagcattaagttccatggtatcatcccctgttacaattcctaataatagtggtggt
ggtgataattttgttttgagggaattaattggtagactaggaagtatttgtaactctaga
gaaatgtcaccaaattcttataacatgaataataacaatagtactaacaattcttgttat
agcacccctttgaattctccaccaaaattgaatctttctatgatgggaaatttgccacct
acacaattcactactgatcctggatttgctgaaagggctgctagattttcttgttttgct
acaaatatggaaagtggacaactttcaagagtttcaagtaaccattccatcaagattcaa
gaattcaaagatgtcaatttggttgactcaagggagaattcatcagtttctgagcaaata
attgataccaattcaagaaaaaggaaatcaatttccaagggaaaatcaaccaagattgcc
aatgagaaaaatgaatcaaatgccaaaagaagcaagtctgaggaaaatgaaaataaagca
gcaaaagaagagcaaaaagctgctgtagaagaaaataaagataaccaaaagccaccagag
ccaccaaaggactatattcatgtgagagctagaaggggacaggccacagatgcacatagt
ctagctgaaagagtgagaagggagaaaataagtgaaagaatgaagcttttacaagatctt
gtaccaggctgcaataaggtgactggaaaagctgtgatgcttgatgaaattattaactat
gtacaatcacttcaacgtcaagtcgagttcctttcaatgaaattagctactgtgaatcca
agaatggactttaacatggaagctcttctttccaaggatatgtttcaatctagaggatca
ttggcacataacatgtatccatcagaaacttcaacacaaacatttccttatggatttcaa
tctcaaccaaaccaaaattaccataaaggagcagagtttcccttcccaaataatcctaat
ttgatcagaaattcaagcatgcaattgcctcctctagatggttttgttgagcctacccct
caggttcctacattctttgaggatgatcttaatagagttgttcaaatgggatttggccaa
aatcaaaaccagagtttccctggtaatattcctaattctcaaatgaaagttgaactatga
>SmbHLH8
atggataatgactacttctctaatggtggaattcaaccacccttccattttgaccccaaa
actccattaaactctctacattcacctccacaaccgaattctgattactttctcaacacc
catttcgattcagagttgatttcgatagtttcatcgccaaacactgttgattccagttca
tcactctgcgaattgattgggaaattgggttcaatttgcagctctcctttagccccattt
actaatagtagtagtaataatatgactgattcgactagaacttcgtgttatactacaccc
atgaactctcctccaaaattaatgaatcaaatgggtaaagatagattacccaatttgggg
gattcagttcttctgaattctcccccaatttcgggtgctaagttttctcgttttggtagc
cgtagtttcaatggcagaacgagtcaatttgagctgaataacgaagaatcgcgttatgga
tctggtgctggggttgttgggagagggaatttgactagaatattgagtagtccttctctt
gtacaaaacatgatgtgtgagagattgaatttgagcaaaatttcaggtcataatgaagag
tgttctgtttctgagcaagacccaagtggtgaaatgggatcaaaaacaagaaatgtattg
aatttaaggaaaagaaaagcagtgaaatcgaagaattttgtgccgattgttgatgaaact
gaagatggtagaggaaaaaggagagcaaaatcaacagaaggtaatggaagtgttaaaacg
gaggaacaaaagggaagcgaaaatgaagaagctgagaaagaagaaatggaaaaccaaaag
attgctgagccaccaaaggattacattcatgttagagcaagaagaggtcaagctactgat
agccatagtttagctgaaagagttcgtcgagagaagatcagtcaaagaatgaagcttttg
caggatctagtaccaggctgtaacaaggttactggaaaagcattgatgctcgacgaaatt
ataaattatgtccagtcactccaacgccaagtcgagttcttgtctatgaaattggcttca
gtgaacccaagaatggatgttcacattgataatctacttcacaaagaaatatgtcaacca
aatgtctctttgcaccaacatgtgtacccagcagatggatatggtgaaaatcttactcag
cttcccacagtatgtgaagatgacctccaaagcattgtccagatgggatttattcagaac
cccaaccaggatttgatgttgcagtcactgggatttattcagaactccaaccaggatttg
atgttgcagtcacagacattccctgtgcctaattctgattctcacatgaaaattgagatg
taa
>SmbHLH9
atgtatgcatcagaaagtttgtcttttgatccaacttctagtcagcaagatgaaaagggt
tttcttcaaaatcatattgcaacaactagtaatactagttttcccatggaactgcagcag
cagcagttgaatcttggtgaaagcagtaacttgaatatgcaaatagaatttgggcatgag
cccaataacacaaggtttcatccaaattgggaagaaattggtttaaatccttacaacaat
caacaacttagttacccaatttcttcatcatcctcactaggccttttggctggttttcat
caaagaacagatcatcaattagcatcaacttcaactaatcttttttatgaacccccacaa
ttgtatatgcctctaaatctttgtaccccacaatctagtttattcaaagagttgtttcat
cttcccccacatgggtcctcctatggattaggaagctcctggacgggttctttgtttagc
catggtcatgatcaggaagaggcaataggtagtttgtaccatgatggaagttttcatgag
tttactggagatatgatgaattctgcagctattaaaaagagggaattaggtaaagatgtc
aaacatcctgcctctgagaaacaaaggagagttcattttagtgacaagttccaagcattg
aggactttaatcccaaatccctcaaagaatgaaagagcttcaattatcgcggatgctatt
gtctacatcaatgagctgaaaatgagagtaaatgagctaaagattcaagtagatataaag
aaaaagagaatcaaaaggcaaagaacaatagtagaagaagatggtgcagtgatcatggaa
gccgaggatgatataaacaaatcgattcattgtcatcaccaaagaaaatcttccaagaat
agtagtactgaagttgatgtaagaattatgggagaagaagtgattgttaaactcgtccaa
cacaagaaaataatcaagaaaatgaattgccttgtgtttgtttcaaaagcatttgatgat
cttcagctggatctccaacatgttgcgggaggattgattggtgatcaatatagctacctc
ttcaactccaagatttgtgaaggttgtacagtgtatgcaagtgaagtagctaacaaggtt
attgaagttttggacaaggaacatgaagacattaattaa
>SmbHLH10
atgtatgtagaagaaagtgcttgttttgatcctgctactcacgtgcaacatgaaggacta
gcagaagatgtttttgctatacaagaacatacataccataataattctaacaattcctcc
caacaagatgtggctgcagcagccgcggcgttggaaatggaatttcagcagcaactgaat
cttgaaatggaacaatgtgacattgatggtggtggtggtgcaccaacttcaagtgcattg
tatgacccttctttagtacttccattgaatctacctccacaaccccctttattgagggaa
ttgttccactcttttccacatggctatggcttaagaaacttgagaagcaacaataatact
acttctttctttaatggattggaggaaagagatcagggtttgtaccaagataatggagaa
acaaggccttttgacagtgggatttttgagttctctgctgttgccaaaaatagagatggt
ataaaagagactaaacattttgctactgagaggcagagaagggttcatttaaatgacaag
ttccaagctttgaggaatatggttcccaatcctagcaagaatgatagagcatcaatagtg
aaggatggaattgattacatcaatgagttgaaaaggggagtgaatgagttgaaacttatg
gtggagaagaagagatgcagtagagataggattaagaagcaaaagacagaaagtggtact
acttgtgtggatggtactgatgccaagcaaataatggatgaagtggaacaatcttacaat
gggaattcattacggagttcatggcttcagaggaggtctaagaatactgaagttgatgtt
cggatcgtagacgatgaagttactgtcaaacttgttcagcagaagaggattaattgtctt
ttctttgcatctaaggttcttgatgaacttcaattggatcttcaccatgttgctggtgga
cttattggtgattactatagcttcttgtttaactccaagatttctgaaggatcaactgtg
tatgccagtgcaattgccaagaagcttattgaggttgttgacatacagtatgcagcaatt
gcaccaactaacagctattaa
>SmbHLH11
atggaaaatttaagttctaattcatctccttcacaaccaatttcacttcaaaaaatcctt
caatatataatctacaatcatcaagaatggtgggtttatggcatattttggcaagcatcc
aaggacgttaataatcgtctcattttatcatggggcgatggccattttcgtggaattaaa
gatacagattccgtgaaaacatatcatggtggtggtcagtatcatcaacttcagaagaaa
tttggtttcgatgttattagtaataataatactaataacaacgttacagatttggagtgg
ttttatatggtatctatgccacaatgtttcatggctgaggatgacctcatagtacgagct
tatgcctcagccacgcatgtgtggcttgctagttattatgaattgcagctttatagttgt
gagagagcaaaagaagctaacttgcatggaatacgtacaattgtgtgtatttctacacct
attggtgttgttgaattgggttcctctgatattattcaagaaaactgggaatttgttcaa
ttcattaagtctctatttggatcagacaataacatgaatatgacttctcctctacccatc
aatcaagtaacatttggagatcatcaaagggttgtaaaaggtggatcacccaatcaagaa
gaagatatacaaatcaagcaagaaatgactattggaaatatattatctgaatcgggtaat
tctgaattcgagaatgatgactcttcaatgatcaacaacgttgttaatcggtcaataaaa
cagagaaagaagaccagttcgagcaatgcaattgttattcacgtggaggcggagagaaaa
aggcgagaaaaattaaaccatcgattctacgctctacgtagcgtagtaccatacgtgtct
aaaatgaacaaagcatcattgctaggtgacgcagtcacttatatcaatgaacttaaagct
aaaataaaaactttagaatccaaattaatcgagcctcagaaaaaacatatacttatggaa
caacacgattctcagagtgcatcttccgttgtgaccgatggggcaaacaataaggcatta
ttttcgagtagctgctataagagggctcggaatgagttggaaatcgacgtggaaattgta
ggatcggaaggtataattcgagttcaatctttggatgtgaattatccatgtacgcgattg
atgaacgcgatgagggaaatggaatttcagatttaccatgcaagtttttacagtgttaaa
gatttgatgcttcaagatgttgtgattagggttcctgaggagttttcaaatgaggaaatg
ttgaaatctgctattatcacaaaattaagtgttaatgagaattaa
>SmbHLH12
atgatatcactttcagacctttaccatgttctcactgctgtagttccactatatgtagca
atgatcttagcttatggttcagtgaaatggtggaaaatctttagccctgaccaatgttct
ggaatcaacagatttgttgctctatttgctgttccattgctatcttttcacttcattgct
tcaaacaatccatatgccatgaactacaggttcatagccgctgacactcttcagaaaatc
atagttctttttgttttagccatatggtcaagagttagctcaagggggtcccttgaatgg
tccattactttgttttcactatccactttaccaaacactttagttatgggtattcctttg
ttaaagggtatgtatggtgatgcctcaggaagcttaatggtccaaattgttgtgcttcaa
tgtatcatttggtacactttgatgcttttcttgtttgagtacagaggggcaagaatgctt
attgcagaacagtttcctgacactggaggaaatccaactcctagaggttcaagttttaac
catactgatttttactcaatggtaaatggaaaaaatgcaaacatgagtccaaggcattca
aattttgggaactatggtcatgatgaggagagtggtgttgctggatatgggagaggaaat
ggggtttatggaccggggaatgcagggtaccctgctcctactaatgctggaatcttttct
ccagccactggaccaataaccaagaagaaggctaatggtggttcagaagctggaaaagac
cttcacatgtttgtttggagttcaagtgcttcaccagtttctgaaggagggattcatgtc
tttagaggagggggtgactatggtaatgagcttagtattggagcccacccaaaagattat
gatgaattcggccgagaagagttcacctttggaaacaaacagaatctgaatggaaatgac
agggaagggccagttgtgcgctcgagttccacaaccgagctccgtcctaagattgctcaa
gaagagacgaagcctacttctatgccgccagctagtgtcatgactaggctcattttgatt
atggtgtggcgaaagctaattaggaaccccaatacttactccagcctcattggcctcact
tggtccttgatctctttcaagtggaatgttcaaatgcctgcaattatagccaaatcgata
tcaattctttctgatgctggtctgggaatggcaatgtttagtcttggtttgttcatggca
ttgtcgcctagaatcattgcctgtgggaaaacaattgctatcttctcaatgggtgtgaga
ttccttactggtcctgctgtcatggctgctgcctccattgcagttggacttcgaggcgtc
cttttgcacattgctattgttcaggcagctctacctcagggaattgttccatttgtcttt
gccaaggaatacggcgtccatcctgatatattgagcacaggctcatccccattttaccct
catggtcatcatcatgtggaatttcaagaaactgtacagagtattgataatactccagaa
ggtagagctaaaaatcataaagaagctgaaagaagaagaagagaaaggattaattctcat
cttcatagccttagaaccctactttcctgcaattctaagacagataaagcttcattactg
gccaaagtggttcaacgtgtgagggaactcaaagacgagacttcaaaaatcatgcaaagt
gaaacaaacttattcccttcagaaactgatgaaatcactgtgttatcatcaaatgattgg
ttagctgatgggagactactcattaaggcctctctttgttgcgaggatcgatttgatctc
atccctgacctaattgaaaccctaaaatcgctcggattgagccctataagagctgaaatg
gtcacgttaggagggagaattcgtaatgtgatcatattagctgctgatcataaggagagt
aataataataatactgatgatgagtcgtctcttttgatcttgagagatgctttgaggtct
atagttcaacgttcgagttatggtaccggtgaacggggtaaaagaagaagagtattacgt
caaggaacaacaaattactag
>SmbHLH13
atgtatccatcatcaacatcttcttcatctcaaacctcaatgagccacagcagcaacacc
gctggcggcggcggaagtctcacccgctacggttcagctccgggatcatttttaactaca
gcagttgaatccgtcgttaatggtaatcacgagttcgcctctcacggatctcatcactca
caccttggtccttcacggtattttccctccaatttggcatctacttcgctaaattccgaa
tctacgagcaaaccgaaggaacaatctaatttacagaggtcaattggtttcaacgaccta
acaatcggcggcggcgccgtttccggaggaggtgatggtggagctttgccggcgacttca
acgacgccgttggttcgacatagtagctcaccggcgaggtttcttaatcaacttgctact
gctgcaggtgatactgggttttcagtttccatggggagaggaagctataactcgaaaggc
ggtggggatagtggccggggaataacaaggctgaactctcagcttagcttcactaggcaa
gaagctctctctcaaatagcagaggaaaatgaggatattgaaggggccagtatagacaat
ggccacagaaagtcaacacattcttatgccagtgcaagtagtttcgctatgggttcttgg
gaagataacaattctataatgttctctgttacaccgagcaaacgagccaagcacattagc
aatgacattgtcaatgggctcgatgacggggaaactcagtttcagtttggcttgtctcag
acagcactagaaatggcttctatggatagattgctacacatccccgaggattctgttcct
tgcaaaattcgtgccaagcgtggttgtgctactcatcctcgcagcattgcagaaagggaa
agaagaaccagaattagtgggaaacttaagaagctacaagatcttgttccaaacatggac
aagcaaacgagctatgctgacatgctggatctagcagtgcagcacattcgaacccttcaa
gatcaggttcaggggcgtaccatcaatttggcatatgaagctgaggtttcaactgactcc
attcttgctcagtataatgtcttttggcatattttttgctcacttcctataaacataaag
gagatcaagcaaattaatgcggaggtgactgagatgtgtgaagttgctcttatgccttgc
tatgagttatcaccatgtaaacatctgacaactcgacatagcaattctttgagtgatgag
gagatagtgggttttgagatagcaacagaaaaactagttcagtatctgactcgagggaca
agtgagctagatgtcatccctattgggatggggggacaaggtatggcatgggatgacttg
aggctttcgtttccagatgttggaaatagaagcagaatagtcgtaacaactcgacttgag
aaagtgggtgagcaagtcaagtaccataccgatcctcattctcttccattcctcacaaca
gacgagagttgccaattgttgcagaagaaagtatttcaaaaggaagattgcccgcgcgaa
ctgagagatgtgagtcaagcagttgcaggactgcccctagtggttgtgttggtagctgga
acaatcaaaaaatggaaaacggaagaatcttggtggaacgaggtgaaagatgctttattt
gactgtcttgatcctgagtcagaagaatattgtcgggcgaatattgtcttgatcgtgagt
cagaagaatgctgtatga
>SmbHLH14
atggaatctcttcattcatcatcatcatctcaaaaaagccttcaacactctgattcaaat
aaatttgatcagattaatatcaacggtggtgatcatcatcaacctgatcagacaatcaag
aagcttaatcataatgcaagtgaacgcgatcgtagaaagaaaatcaacggcttatattct
tctcttcgttctttgcttcctgcttctgatcatacgatcaacaatggttcaattgatgag
gctatttcacaattggaggatgaaggacttgtgctactaaatgcatcttcttttgaaacc
tttgaagatagactattctataccttacattttcaggttgaaggagctatggtggttgag
gttgacatgttaagagacaagctctcatcttattttgagaaggaagacaagttataa
>SmbHLH15
atgctagccatttcttcttattcttctcctagtaataattttggttggcttttggaggat
gttattagccatgaattaacaaatagtggagaaaattcaaatccagacattgctattaat
tcattatctcaaaaaagtcttcaacattgtgattcaaataaatttgatcaaattaatatc
aacggaggtgatcattgccaacctgatcagacggtcaagaagcttaaccataatgcaagt
gaacgtgatcgtagaaagaaaatcaacggcttatattcttcccttcgttctttgcttcct
gcgtccgaacatacgaaaaaactaagtattccatcaacagtatcaagaatgctaaagtac
ataccagagttacaaagtgaagtggaaagattgactcaaaagaaagaacaattaacatca
acaactatttacaatagagaaaattcagctgattttaacaagcaaaaaggaagaaaggga
ggaattgagaattcttcattagttatttcaacaagtggattaggtgacaatgaaattgca
attcaaatatcaactttgaagaacaataaaggttcaattggtgaagttatttcaatatta
gaagatgaaggacttgatctactaaatgcaacttcttttgaaacttttgaagatagaata
ttctacaccttgcattttcagggactacaacgcttctgcatggaacataagataaaatta
tctcaggtagatcacatatgtcttactcgcgtctgctcagagacaacaggtggacttcca
ggtttgctattgactttggctggcatgaaagacgatagtcctgggagtcctagcgttatc
catatatggggtcctccaaatcttgatttattggttaatgcaatgaagacttatgtcccc
catggtgtcatgaaaaataaaaatatcatctcacaaagtggatctgcattagctcctgag
ctgcgagctgatggcaagttcaaggcagtccatccagatgatgttataggtccacctatt
cctggaccaattgtactgattgtcgactgtccaacagaacctcatgcacaagagttactc
tctgcacaagctcttgaggcctattattctgattccgaaagcaactccaccaatgttgtg
aactgcatcattcatttgagcccttctactgtcgtcaacagtccagtttacgggagatgg
atgaggaaatttgacatattatggaaagaacttcaagctcctagttttccttctgttcag
aacgaagacgatggcgttgtagcaccaaatatcaaagaatcagtggaggtttgtcttttg
agctctagaagttga
>SmbHLH16
atgttaccatggtcaattccaccggttcaaccctttatgaacccggttcaccaccatgac
ccgtttctcctccctccttcaccatccccttacggtttattcaaccggaggccacaattc
ggttacgagggaccgagcggtacgactacggatcaccatcaactccggttcatctcggat
agtttagtaggtcaagtggttcatcatcatcatcatcaacccggttcagtagcacctttt
ggtttacaagctgagttacaaaaaatgacagctcaagaaataatggatgcaaaggcattg
gctgcatcaaagagtcatagtgaagctgaaagaagacgtagagaaagaatcaataatcat
cttgctaaattgagaagccttcttcctaatactacaaaaacggacaaagcctcattgcta
gcagaagtgatacaacatgtgaaggagttaaaaagacaaacatccttaatagcagagaca
agtgttgtcccaacagaaattgatgaattaacagttgacaatgctacaagtgatgaagat
ggtaagtttttgataaaggcatctttgtgctgtgaggacagatctgaccttttgcctgat
ttaatcaagacattgaaagcactaaggttaaaaacattaaaagctgaaattacaacactt
ggtggacgtgtgagaaatgtcttgtttattaccggggacgattattattctaataatcga
gataatttagattcgagctccaatggagatgatgatgattgtgagatgatgcaacaacag
cctcaatattgtattagttcaatacaagaagcacttaaagctgtcatggagaaatctagt
ggtgatgattctgcttcaacaagtgttaagagacaaagaactaacaatatcaacatcctt
tcttaa
>SmbHLH17
atggcactagaagctataacgcagcaacaacaatatctttacgcgttgcttggaactaca
aattggggctctggttctggctctgattattacaacaatgaggcgtttgatggatttctt
gcaaataatcaaaatgcatcagcaccacaggagtacgaggactactcgaattggaactta
ccacctccattactagtcgattcccaaaatgaatatcatcaatggtgtcagaattcttcc
tctgttttggatcataattttgcaatcccaaatggacaagaacaacagccgcacttggac
tcccctgctgaaatgtctagtagtacgactagaccaagaagaagaagaacaagaacaaag
aagaataacgaagagattgagaatcagagaattacacacattgctgttgaacgaaatcgt
cgaaaacagatgaatgactatctctccattctccgttctctcatgcctcaatcttttgtc
caaaggggtgatcaagcatcaattgtcagtggtgcaattaactatgtgaaagagctagag
cagcagcttcaattcctttgtggtcagaagcatttgaatagtcaaaatcaagaatccaat
ggtgaaacttctccattttctgagttctttagcatcccacagtactccacaaccatgtct
gctgctgctactactagtgaaaatggagcttgtgagaatgaatattataggaaccaaaag
ctaccagcaacagcagatatagaagttacaatggtggaaaatcatgcaaatctgaaaata
aggtcaaagaggaggccaagattgcttcctagaataatttctgggcttgaaagccttagg
ctaaatgttcttcatctcaatgtttcaacagttgaccagtttgtcctctgttctctcagt
ttgaaggtagaagaagattgtaagatgagttcagtggaggaaatagctgctgttgtgaat
caaattttaattaggatccatgaagaggctaattaa
>SmbHLH18
atggtgaaggaggatagcaatgttttggacctgttcttgaaaattgggttggatgaaaga
actgccaagaatactttggccaacaataaagtcaccactaatcttactgctgttataaac
gaggcagctgtgaccgatggttgtgaccgtgctgtgggaaatctgctgtatacggttgct
acaaaatttccagccaatgcacttaaccatcgacccacattgcttcagtacattgtatct
acaaagattaaaacccctgcgcagatagaagctgcattcgcctttcttgctgcaaccgcc
tctgaaaatctaaaggtccctgattttgaagaggcttgtggtgttggagttgaggtatcc
aaggatgaaattgaaagggctgtgagtgaggtctttgaagagaagaagaccaatatatta
gaacagcgttatagaatcaatgttggtgaactctttggtcatgttcggaagaagttgcct
tgggcagatcctaaagtagtcaaggaagttgtggatctggagctgtataaattacttggg
gaaagaactgcagcagataatgaaaagcctgttaaaaagaagaaagagaagcctgcaaaa
actgaggtggtgcttcatgagaaagcaaaagttgaggagacctctgcaccaaagcagtct
gaagaagaactaaatccatatttgatcttccccgcacctgaggaaaattataaggtgcat
acagaagtatatttcagtgaccggcctgtgcttcgagcgtgcaattccaaagaactactt
gaaaagcatttgaaagtgactggaggaaaagttcggacgcgctttccacctgaacctaat
ggattcttacatattggacatgcaaaggctatgtttgtggactttggtctggcaaaagaa
agaggtggtggctgttacttgaggtttgatgataccaaccctgaagctgagaagaaagaa
tacattgatcatattaaagagattgttgggtggatgggatgggagcctttcaagatcact
tacactagtgattatttccaagacctttacgagctagcagtagagctgataagaagaggc
catgcgtatgttgatcaccagacagctgacgaggttaaagaatatcgggagaaaaagatg
aacagcccttggagagataggcctgtagaagagtccttgagattgtttgatgaaatgaag
aaggggatgattgatgaaggcaaagcgacgttgaggatgaaacaggacatgcagaatgac
aatttcaatatgtatgacctcattgcataccgtatcaaggcaagggataaatggtgcatc
tacccaagttatgattacgcccattgcattgttgattctttggaaaatatcactcattcg
ctttgcaccctggagtttgaaacccgccgtgcatcatattactggttgttggatgcccta
agcctttaccagccttttgtttgggagtactcacggttgaatgtgtccaacactgtgatg
tcaaagcgtaaattgaaccgtcttgtaacagagaattgggttgatggctgggatgatcct
cgtctcatgacattggcaggattgcgacgtagaggggtaacttcaacagcaataaatgct
tttgttcgtgggattggaataactagaagtgactctagtatgatacagttaagtcgccta
gagtaccatataagagaagaactaaataaaacagctcctcggacaatggttgtgctaaat
ccacttaaggttatcatcacaaaccttgaagctggattagtaatggatctagatgcaaag
aaatggcctgaagcaccagcagatgacacttcgtcattttataaggtccccttttctaga
gtagtgtacatcgaacgtacagattttcgtatgaaagattctaaagactattatgggctt
gctcctggaaaatctgtcctattgaggtatgcataccctataaaatgcacagatgtaatt
cttgctgatgacaaagagacagttcttgagattcgggcagagtatgatccatccaagact
attaaacctaagtttcctgaaacagtgaagttgcagggtgttcttcattgggttgcagaa
ccttcgcctggggttgatccacttaaggtggaggtccggctatttgacaggctgttccgc
tctgagaatcctgtcgagctcgatgattggcttggtgatttgaactccgagtctaaagtg
gtgatacaaaatgcatatgctgttccctcagttagtaaggctgctcttggagacggattt
cagtttgaaaggcttgggtattttgctgttgacaaggattcaacttctgaaaaactggtc
tttaatcggactgtcacactgcgcgatacctatgccaagggtggaaagtga
>SmbHLH19
atgtggcaagagatgatgattaaggaagaagcagaagaggaagaaattgaaagattattt
atgggtgttatgggaggatatagagatgctttcatgcctccattgacggatttttccgcc
atgaaccagatgggttcaagctcatcatatgggtgtaagaagcagagaaaagaagatcct
atgcttgctgatagtatacacaaggaacgcaacagaagagggaaaacggctgagatgtat
tctctacttcaatctttgatccctactatctcccacatccataaggtgacgagggagaag
attgtggcagaatcaacagattacatcaaacgccttgaggaagaaatattgaggttgaag
aatctgaagaagtcattgttggtgtacaaaccagctttatctcaatgcaaaaacagagtt
tcctctgttaacgtcactctttccagaggattagcattttttgggatccaatttcagctc
acacaaggactcatgactaacatcttctcggttctcgacaagcatcacgctgaggttttg
gctgctaatgtctctgtaagtgaccatcggctagccactttggcaatcacagtaatgata
ggaaacaatgacagtaataatgttgagaatattcgtagagaattgcttcttttttag
>SmbHLH20
atggagctacctcaatcaaggccttttgcaacagaagggaggaagacgacgcatgatttt
ctttcactgtatacacctattgaacaagatccaagaccttcgcaaggtggcttcctaaaa
actcatgatttcttgcaacctctggaccaagcaagtaagacagtcgggaaagaagaaaat
aaaattgagctagaggctacagaaaagcttccttcatcagcagaacatattcttcctggt
ggcattggcacctatagcatttcttatttgcagcaaagggttccaaagccagaagcaaat
atatttgctgtcacacaagctagcagcaccgacagaaactcaaattgcagttcttactcg
ggaagtggtttcacactgtggaatgaatctgctacgaaaaggggaaagactgggaaggag
aatctagctggagatagacatgtcgtaagagaagcaggtgtaaatattggaggagggaaa
cctacgacatcattagaacggcaatcacaattgtcttcaaatcatggtcataacactgca
accttgagctcacactcatctcctcagcaaccgtcagctatggagaatcagaatttcata
catatgataacatcggctaagaatgcacaggaagatgatgatgacaaagaagaagaattt
gttgttaagaaagagtcaccttcaccatccagaggtttgtcttgcacatgtctgatcgtt
gcttctctcagtagactcaatctgtcatttataacagaaggatttctgaagttaagagag
atcatccctcacagtgaccagaagagagataaagcatcattcttgctggaggttatcgaa
tatattcagttcctacaagagaaagtgcacaaatatgagggatcatatcaaggcttggag
aataaaccttcaacactaccttggaataagtgccataatatggctcaaggtttcattgat
cattctcaaggcacaaacaatgcatctagtcctgcacttatacgtgcttcaaagtttgat
gagaacaaaattggaatctctgctacagggcctgtcaatggacagacactggagccaagc
agaacttccagcgttaaagaaagcagtttgctgtctgaatcaacagatagggccgcaaca
ctttgtatgcaaccaagcacatttccattttgtggaaatactagcatagcatatgctggc
acggtggaactgacatctcagcctcaaattccattaagcagatggaatatgactaatcat
gctgttacagatgacaagctaaaagacgaagaaatgtctatagagagtgatacaaccagc
atctcaactgtctattctcagaggttgatgaacactctgaaacaagcattgcagagttct
ggagtagatttgtcacaagccaatatgtcggtgcaaattgatcttgcgaaaagagcaaat
gatagatcaaatgctttagcatccaattttaagactcatctcaaagtaaggaacaagact
ctatcactttaccatccatcagacatcaaatcatcatatcacatcggagaatctattacc
ataaaacatatctgggagtttcttggacctacacctatcacctatgagtcggtgatagta
gaacgaagcgatggtgttgcagcatccgcccaataccttgccggggaaaaagagcgtgca
tcaggggtttataatagtagtaagtcctcttttgggactaaggaaatattcattctcacg
gtccaatcctctactacactggccacgtag
>SmbHLH21
atgtttccaactattgtaaatgatgataattaccactcttttgaggatgtttcttattgt
cataactatcaagaagaagaagaagaagggttgatggtaaaagaagaggaaattaatggg
aaagcaaatgaaaagaagaagaagaggaaaagaagaataataagaatgaagagtagtgag
gaagttgagaagcaaagaatgacacatattgaagtggagaggaatagaaggaaacaaatg
aatcaacatcttcatgtgttgaggtctctcatgccaacctcctatgtacaaaggggggat
caagcttcaattgttggtggagcaatagaatttgtaaaagaattggaacaactcctacaa
tgtcttgaatcacaaaagagaagaaaactctatggagatcaagattcattatcattaatg
gaaatacaaaatccacaattactatttcctcctaataataattttcctctttcaaatgaa
aatgaaattggaattcaagaagaaaaagctgagattaagtcatgtttggctcatgttgaa
gtgaagattataggtattgataatgctatgatcaagattttgtcaaaaagaaggccagga
caactcattaacactatttctgcattacaacatttgcaacttaacattattcatacaaat
gttacaacaattgaacaaaatgttctatattatttcaatgttaagatttatggtgaaaca
agggtttcagctgataatatagcaaatttggtccagcaaatattcagtttctttcatgca
aatagtcctatatga
>SmbHLH22
atgtctagcagaaggtcaagatcatcaagacattcaggaggatcaagaataagtgaggac
caaatcaatgatcttgtttccaaattgcaacaacttcttcctgagcttagaaataggtct
tctgacaaggtttcagcaagtagggtgttgcaagagacatgcaattacataaaaagcttg
catagagaagttgatgatttgagtgacagattatcagaactattggaatcatcagacact
acccaagcagctctacttagaagcctacttatgcaatag
>SmbHLH23
atggacgacttcaccagtcaaaagtcgacaatctctgaggatcaagaaactagtgaagcg
tgtctatctccagatagtactaattatccttgtcatttccatcaagaaattagcaaaagt
aaagtctcgaagatcgatttttctctcatcaccccaattggttgcaaaagacgtgcaatt
gatcatcatcagcctgaattgaacaataacaaaagaatctcttcatcttcatctcgtttt
ctttcttttaataataataatatggattcgatattatttcctagttgtaaaactgaagct
gtggatgagatgtatttgtgtgattcatcagatgacaagttatttccatctaaggataaa
agaattccttcagctgatcatcaacatcatattattgctgagagaaagcgtcgagagaaa
ctcagccaaaagttcgttgcactttcagccattcttccaggcctaaaaaaggtggacaaa
gcttcaattcttgagcaagcaatcaaacatgtgcaagagcttaaggaaaaggtgcaacta
ttggaaaaagagaaaaatagtaggccatcccaggaggaagcagttatgtttgtgactaaa
tcaaagctggaaatggaagaagaaaactctaacaataatatcgaccgtgattttcctgga
gatattgaagtaagattctccgataataatgtattgatcagaataagctgtgcaaggcgc
aaggcgtttgtgctgaatatccataacgaaatagagaagcttcatcttacaattgttcaa
agctgtatgatgccatttggggaacaagcaattgatatcacactagtcgctaagatggac
gaaagtttctgcatgacactaaaggatcttgcaaagcatgtacagatggtcaccgggagg
ttaatgacccaaccatag
>SmbHLH24
atgaatgatcatatttttgtgaatgagagccagatgatgggcccttttaatgaattgcct
ttcaattcaaagcccttctccactttttctcctcctcctccttcatccattatcatttct
aacaacagctactccaagacccaattcgataatttgaacaccgtgaaggtgaagcgtgag
gttccgtcaggaactgccataaacttctcctcttcagttaaatctatggattctgatttt
ggcgatatcgaggccatgggatttggtgctgctgagacaattattattactgagcaaaag
aagagttatagtagaactagtgtgcaggcacaagaccacgttatggctgaaagaaagcga
cgagaacggctaactcaacgctttatagctttatctacgctcattcccaacctaaagaag
ttggacaaagcaacagtattgggagatgctatcaagtacataaaacagcttgaagaacaa
gtgaaaagccttgaggaaaaaaccaagaaatgtagcgaggaaccagcagctaagagacct
cgattggcctccagttatgacgattcatcgtcgtccgacgaaatctccagtgttagcaca
gaccgatcattgccagatattgaagttagagcttcagatggaaatattctgattaggatt
tattgcaaaaaacaaaacggaataatgaaggaaatattcaacgaactggacaagcttaat
ctttctatcattagttgcagtgttatgccttttggctataacacttcccacatcaccgtt
attactcagatggatcataaattgacaagtttgacaccaaatcatgttgcaaatagaata
cgtgcggctgtgatgaaagaagaagccagctcatttacagcacaatag
>SmbHLH25
atggatatttcatcagttacatggtggtctgaaatggatgttatgaatatcaatgatctt
gaatacattgatcacggtcagacaatgactacattcgaagattttcctttcagtaatgac
ccctttattacctcttgcaccaatgataacattcaatcttcccaggctgctggaatattt
gaagagaatccatctttttgcaattcaacaaactcaattaattaccaaaatactacctct
ttttctcctccgtcttcttcgtcccccagtgtcatttctttctccaactccaattcgcca
tcagccactactactaccgcagtccaaaacaactttaaaaatttgaacagtgcatctgtc
aagagtgaggttccatcaggaactactataaacttctcctcatcaaatatttctccggat
tcagattatgatgatagtaaggaactattacaggccatgggatttggcggtggtgatatt
actcagacgaagaagatgagttatagtagaacgcctttgcaggctcaagatcatgttttg
gctgaaagaaaaagaagagaacgactcacacaatacttcattactttgtctaccctcatc
cctaacctaaagaagttggacaaggcatcaatacttgaagatgcgattaaatatataaaa
cagctggaagagcaagtaaaatgcctcgatgacgaagctaattacaaggagccagttaag
agaagtcgcttgctctcaaattatgaagatttttcaacttgtgatgaaaactccaacaaa
tcagtcccagatattgaagttagagtttcagatggaaatgtcctgattagagtttgttgc
aaaaagcaatccggaataataaagaaaatattcagccaagtagaaatgtttaatctcact
attactagtagcagtgccatcccctttggctataatacaactcacataactattgttgct
aagatggatcatcagctaaacatgacaacagaatatatcaagaacaaaatacgttcgtct
ataatgaagcttatcaatagccatgaagaagccaatactctagttgcatag
>SmbHLH26
atgaacttttttcctaaagaatttacaaagcaaacagaggaaactcaaacattaactcaa
ttccaagggctacaattcccaagaatcgaaggcgaagacgatgcgataagacaagcatat
cttgctgtcatgatgttatcgtcttcgccttctcatcattcttcgtctcgtggacaaatt
caggagaatttgacacgagatgattataggttaataacacgaaaaacgtctgcattctca
aggcaagaaggaattcagatgaatcgcgcaaggagtacacaagttcatcacatgatctcg
gagagaaaaagacgcgaaaaactcagagagagctttcaacatttgagatctttgctccct
ccaggaacaaagaaggataaatcatcagttcttgctagtacaacagagtacttaagttca
ttgaaacatcaagtggaagaactatgtaaaaggaatgaaattttggaagcacaacttttg
actaggaaaatgttttctcaatttcaacaaaatggaagtggaagagtagatgtttacata
acaaatatagaagaaagaattgtggacttgcaagttatagccagaggaaaatgcaacata
ttggatttggttaattgcttaatggaattcttgaaaatggctaattatgtaaacttagtg
gctattgatgcaaacacaacaatggttcaatcatgtccacatgctatcataaccttaagg
ctgacaatccagggagaagaatgggatgagtatgctttcttggaagaaacaaaaaggatt
gttgaggatatgacataa
>SmbHLH27
atggagcatgttggaggtttttttgatgaagaatgggagtcattgagcaaattattctct
actactgaaactgcagatttcatgcttcaattacaaggtgatcatggcttgttatcgatg
aatggcaacgataatggtggcttgagctatgggactgataatccaccagtagcattcggt
catgatgaaactgacaataactttctatatttttctcaagaaagtagcattactagctgt
ggaagtgatcatgggatgttttttactaacaacccgagcatccacgagcatctgcagcat
tctaacaacgttgacgatgttaataaccagctcactcatgtagcaattgacgacaacatc
aatcctgatgcgtatcagtccattgatttcttcgatatggacagtaaaaatcttgaaagt
ttgtgtattaatcaagattttcagactgaaatggtatgtgatcaattggaaaatgctgga
atttcccctgtttcagacaaggaaatgcagttgaaaaggaagtttgagaaagtagcacct
gaaaatttcaagaagaaatcgcgaggttcacaaaatgcacagaaaagtagtacgaaaaag
gcgcagccgaaaagggggaaaaagaatcagaagatgactcaaattagcaatgaagaggga
gaagaagagactaataaccaaattggacagagctcaagttgctgcagctctgaggatgat
tctaatgcttctcaagaactaaacggaggcaaagggaaatcaagagccagcagaggagct
gcaacagatccacaaagcctttacgcaaggagaagaagagaaagaattaatgaaagattg
agaatcttgcagaaccttgttcctaatggcacaaaggttgacattagcacaatgcttgaa
gaagcagttacttatgtgaagtttttgcagcttcaaattaagctactgagctcagatgaa
ctttggatgtatgcgccacttgcttaccatggaatggacattggcatctatcaaaagatg
ctgccaaatctgcaatga
>SmbHLH28
atggtgaggaccgtgaagaatcatcacgaagaggacgaagaagacgatgtggagttctct
tctagaactcccgatggctcttctactcaaaaggggaaattggaagagaagagcaatgat
gggaaggtaagctctcatcgttccaagcattccgagacagaacagcggaggaggatcaag
attaatgagaggcaattctattaa
>SmbHLH29
atggaatttttcagttcttttaatgggttggatgatgtttatggggggtttcagggtata
ataggaaatgggttgccatcatcttcatcattgattttggataatgaaagcggagagctt
gtgaaggcaatggtgaaaccagggggaaaaggggttaatccagaaaaagctttgattgca
ttgaagaatcatagtgaagctgaaaggcggcggagggagagaattaatggtcatttgggt
actctgagaaacattatacctggaactaataagatggacaaggccgctttacttgccaaa
gtcatcggccacattaaagaattgagagtgaacgcagccgaagccagcaaaggtgttcta
gttccaacagacattgatgaagtaaaagttgaacaacaagcagagggatctgacggagcc
acttattccgtcaaggcatctttgtgctgtgactataagcatgaacttatttcagatctg
cgacaagctttgaatactctccccctaaaaactctgagggcagagattgctacgttgggg
agcagaatggttagtgttttcgtgattactgagggcgatgaaaggaatattgaagatact
gaaaggtgccagcttcttataacttctgttcgtcaggctttgaggtcagtgcttgataaa
ttttatgcatccgaggagttctcttcaagaagtactatatcaagcaagagacgaagagtt
tcactcctcaattcttcgagttcatcttctttaggggatttctggtga
>SmbHLH30
atggagctgcctcagcccagaccttttggaacagaagggaggaagacgacgcatgacttt
ctctcactgtattcacctgttcaacaagatccaagacctccccaaggtggatacctaaag
actcatgacttcttacaaccgctggagcaagcagagaagacattaaggagggaagaaacc
aaagttgaggtagcgactgtggagaagcctccgccgccagtagctgccactccttcaggg
gagcatttacttcctggtggcataggcaccttcagtatttcttatttgcaccaaagggtg
ccaaagccagaggcaagcttattctctgtagcacaggcaagtagtacggacagaaatgac
gaaaattcaaactgcagttcttacacagggagtggttttacactctgggacgaatctgca
gtcaacaagggaaagacagggaaggagaattctgggggtgatcgacacatcctaagaggt
gtgaacactggaagagttcaacctacaacatcattagaatggcagtcacaatcatcttca
aatcataagcacaacactacggccttaagttcactgtcatctgctcagcaatcaccgccc
cttaagagccaaagtttcttacatatgataacatcagcaaagagtgcacaagatgatgac
gacgatgatgaagaagattttgttatcaagaaagaaacagagtcacaccccagaggtaat
ttatctgtaaaggttgatggtaaaggcaacaatcaaaagccaagcaccccacgctcaaag
cattcagcaacagagcaacggagaagaagcaagatcaatgacaggcatgtctacgactta
gttgatagcctaaacatagaaaatctttttgatatggaatcattatctattatgttgagg
ggaatcatcccaaacagtgatcagaaaagagataaagcatccttcttactggaggttatt
gaatatattcatttccttcaagagaaagtgcacaagtatgaggaatcataccaaggctgg
gacaatgagactttgaagttgccactgagcaagtatcataggacgactcatggcataagc
aatcatcctcaatgcactatcaatgcatctggtgctgcactgacatatgccggaaagttt
gatgacagcacaatgaggatttcttcaactaatcctgtcaatgtgcaaaaactagaatca
aacataagcaccacaggtttaaaagaaaacggtcagcagcctggtttaagaaataagccg
acaacacttcctatgcacccaaacacattttcaacaaagctgatacctgatagtgataaa
ttggagtcaaagtctcattctcaattttcgctgagcagatcacatatgactgattatgct
aatccaaaaagtcaggagctgtctatagaaagtggtaccatcagcatctctagtgcctat
tctcaagggttattgaacaccttgacacaagcgctgcagaaatctggagtagatttgacg
caagcgagtatctctgtgcaaattgatcttggaaagagagcaaatgggagagtaaattca
tcatcttccaccattaagggtgacgatgtttcaacaagcaatcaattgattcccaaatcc
ggagttacaatcacaagggaggagcttgatcatgccttcaaaagacggaaaacaaactaa
>SmbHLH31
atgttatcttcattacaaggatgtaatggttttttccagcttgttgaacatcaaaggaaa
aataataatggtgatgatgaaaaatcaaatacaaagaaaaataaatcaaaagatgcagct
gtaacacatgccattgctgaacgtaaacgtagagaaagaatcaattctcatcttcatact
ctcaagaaactcttttcttatctccctaaaaaggacaagccaagagtactaacagaggca
gtcactcaattaaaggaactaaggaagaatattgcacaacaactagaattgtcatcttta
tttatacctagtgaaaatgatgtagttattgcaaattattgtgacattaatgaagaacaa
atcgtaaaaactacgatttgttgtgaggacagaccgggtctgaaccgggacttatcgtcc
gcgattcgatcagtccaagggagggtgatcaaggcggagatggccacggtcggggggcgg
accaaggcggagttggtggtggtgttgggcaaggcaaatggaggagaaaaagacttggga
caacttaaacgggccttaaaggctgttgtggaaaatagggctgtgggctttgaaagctct
agaggcgatagcatcgtcttccgcgactatcggggtgatgtaccgaaaggaagtgcagag
attttcttccggaaagtaaagttttggaaagaagatggcggagaggaagcacctcctgta
tttaatgtggatggtgtgaactacttccatgtgaaggtagttggtctgctttttgtagcg
acatccaggacaaatttgtcaccttctcttgtattggagcttctccagaggattgcacgt
gtaatcaaagattacctcggtgttctaaatgaagactcgttgcggaaaaattttgtgctg
gtgtatgagcttcttgatgaagttgttgattttggttatgtccaaacgacgtcgacagaa
atcttaaagtcttacatattcaatgagccaattatgattgatgctggccgcttgccaccc
cttggtcctgctgccatgttcatgcaaggaaccaaaagaatgccagggacagcaattact
aaatctgttgtggcaaatgaacctgggggaagaaagagggaggaaatttttgtggatata
attgaaaaaataagcattactttcagctcaagtggatatatattgacttctgaaattgat
gggaccattcaaatgaagagctatcttactggtaatccagaaattagattagctctcaat
gaggatctgggcattggaagggatggtggaagagcagcttatgattatggaggttctact
gggtctggagcggtaatactggatgattgcaatttccatgaatctgtgcaacttgatagt
tttgatgtggacaggaccttgactctggttccgccggatggtgaatttcctgtcatgaat
taccggataactcaggaattcaagcctccctttcgtattaatactttgattgaagaagct
ggatcacttaaggcactgaaaaaactaaaatttgttgtagctaagtgtcgtttaagtaag
tgtctgcatgttttttgtgtcaatgtcacgaccccgaatggccgtgagtga
>SmbHLH32
atggatcaattaaaccacggcggcctatatcaatcgaatcagcttccaaatcattgtttg
acagagttaagtccgcttccttctgatgtttccatgcctcccaatggcttgcattccgaa
tcaagtagtaaacaaaaacctgaagcagaactcaaagactctattgctgcaagaaaagtg
cagaaagcagatcgagaaaaattaaggagggaccgcttaaacgagcagttcatggaatta
ggaaagactcttgagtatcatagggcttaccaaacacctgagtatcttatacagtgtcta
cacaccgctttggaacagagtaccaaagatccattagatcaaaaattatatgcagatcca
gataggcctaaaaatgacaaagcatccatcttaagtgataccattcaagtgctgaaggat
ttgacctctcaggtcggcagattaaagtctgagtatgcggcacttactgatgaaagccgc
gagttgacccaggagaaaaatgatctcagagaagagaaggcatctcttaaatctgatatt
gagagccttaatgctcaatatcaacaaagaatgaggactatgtatccatgggctgggatg
gatcattctatggtcattcatcctccttcatatccgtatccaatgcccgttccagttcca
actggaccagttccgatgcatcgatctcaaccgactcagtatatgtctccaattatacaa
ccaggtagtgtgccaagacaagaatccagaaacaggtcatcagaacaaggagagagcaga
attgagaaaagagaagattccaatgaagtggcaacagatttagagcttaagacacctgga
tctgcatctgagcaggacctttcatctggacaaaagaaatccaggaagttgccaaagaag
gataacagcctcacagatggaagttcctcaagtagatgttcgtcatcccatagtgtacag
gctgtttcttcaaatagtgtggttaggggaacaaagacagatgattga
>SmbHLH33
atgcaggcccagatccatgggctaacacccacagaaaactaccgaaatcgcatgttttct
gttcatcgtcccataaaatcctaccaggcctccgccaacgccgtcgggctacctgggcct
cttgccaggctagttgcggacccatccactgtcgtttgtattcctctgttggacggtgga
gtggaactgggaactacagaaagggttggagaagacattggattcatacatcatataaaa
agtttcgtcactgagcaaccactacctaagccagctttatctgagcactctacctccaat
cccaccgtcttttcggagccatgcttttactccagcaatactccgtcatccattgatatt
tgtccagacggtagaattgctggagaagaagaaaatgaggatgaggacgcgaggaagaag
atgatcgagcagaagatgatcctgaatccaccgaatgtagataccattcgtgggaaggct
tattcaaagaaacatcacatatggatagtgggcgcaaacgaggttgacagtaaagtcttc
tgtagagctattcttgcaaagactgtcgtttgtattcctctattggacggtgtagtggaa
ctgggaactacagaaagggttgaagaagacattggattcatacatcatataaaaagcttc
ttcactgagcaaccaccacctaagccagctttatctgagcactctacctccaatcccacc
gccttctcggagccatgtttttactccggcagtactccgtcatccattgatatttgccca
gacggtagaactgctagagaagaagaaaatgaggacgaggacgaggaagaagatgatgat
gaagctgaattaggctcgaatggtatagcagttcaaagtggggttgggtcggctgaggct
agtgagctcatgcagcttgatatgtctgaagctatacggcttggctccccggatgatggc
tctaataatatggactctgattttcatttggttggggttagccaagctggaaatacagct
gaatctttcaaagctgagactgcaattagttgggctaacttccaagaccttcaacatgta
ccaggtgtccctatttatgataaattatcacaagaagataaccattattcccaaacagta
tcagccgttctggaacacctctcaaacacaagcactaccgtaatgggctgtatttctcat
gactcagcccaatccgccttcacatcatggcctaccatttgcagcccaaatccctcccgc
cacgataatggcgggggcagccggcagtggctgctcaaaagcatactcttcactgtccca
tttctccacaataataaattacaccaatcaactgaagctgaatctccaaagttgcgtgag
atggcggtcgactcatcggccaccgcttctcaattccagaaagagcaagaagagccgagc
gggaatcatgtcttagcggaacgacgtcgtagagagaagctgaacgagcgttttataatt
ttaaggtctttagtcccgttcgttacgaaaatggataaagcatcgatacttggtgatacc
atagagtatgtgaagcagttacgtaagaaagttcacgatcttgaagcgcgtgctcgtcac
acacaggccatcacagatgcagatgaaaacagtggtacagcaacagtgaaggggaagagg
agaatggaggaaagtactggcggaggggcggatgaggaggttttgcaagtacaagtttcg
attatcgagaacgatgcactggtggagctccggtgtccgtacaaagaagggttgttgtta
gatataatgcaaatgctaagggaactcaaagttgaagttgtagccatccagtcatctctt
aataccggcatcttagtggctgagttaagagccaaggttgttgtatcctggaggggacaa
atcaagaagagtactgctggaccggtgaaaaaattttgctgcagtgggcttgaatctcct
tga
>SmbHLH34
atggataatctgatagagtcaatggaagctagatccgagaattgcggagctaaaatggga
gaaataggagctgggtttcaccaatttggtgaggaaatcttgtctgttacgtcggaagct
ggaagttctttcactgctttacttggtcttccggcgaatcaagcggtggagcttttggtt
cattcaccggaaaccgacaaaatgacatctgataaactcactctcactgaacctcacaca
ccttactatggttatcctcctcctccccctcctcctccgatttttccttcagatatcgct
ttaatcgacagagcatctaagttctccgtcttcgcccccgccggcaactccaactccccg
gagtccaattcaaccctctcaaattccgggtcaaaatcactgttcccaattctcaacgcg
tcttccaatccaatcgttaatccgaaatcaaccaagagaaaggaacgcgagaaaaaggga
aaagaaactacaaaaaaggggaaaaaatcagcaaacaatacctcagaagacgccggcgag
aagctaccatacgttcacgtccgagcgcgtcgggggcaagctaccgatagccatagttta
gcagaaagagcaaggagagagaagattaatgctaggatgaagctactacaagagctggtc
ccaggatgtagcaagatctccggtactgcaatggtgttggatgaaatcattaaccatgta
cagtccctacagcgtcaagtggagggtgacttgaacatccataggaagtcgagaaaaatc
acagtggcttcgcttaattcttcaaacatgatattggggtgtttcttatcaatgagactt
gctgcggttaacccgagagttgatttcaacctcgacagtctctttgcagcagaagtaagt
tccattgcaatgcgccttgtgcggagtggttcccatgtggagagtaacttgcaagacatg
gtggtgccacctatctgggctgagggacaaaccagtggaaacaggaatcaatatcgacat
ttatggcatttcgaagggttccatcagcctgtctggggaaggttagaagacaattctagc
tttgttactccagagaactctctgttgacatatgattcctcagcaaattcagatgcagat
ttcacgttatttctcccttctgctgatattccttgtactgtaagtgtgagaagcaataaa
aaggaggatattggaaaattgaaaaggcttcactttcagggagagacacattcaaaattc
tatggataa
>SmbHLH35
atgactatgatgtggagtgatgaggataagactatggtggcagctgtattgggaacaaaa
gcttttgattacttgatgtctagtttagtttctgctgaatgttctttaatggcaatgggg
agtgatgagaatttgcagaataagctgtcagatcttgtggaatgcccgaatgctgctaat
tttagctggaattacgcaattttttggcagatttcgcggtctaagtcgggggaattggtg
ttaggatggggagatggttgttgtagggaagctagggaaggagaggaatctgaagttact
aggattcttaatctacgactcgaggatgaggctcaacaaaagatgaggaaaagggtcctt
cagaagttgcatatgttttttggtggaacagatgaagataactttgtgtttagattggat
agggttactgatattgaattgttctttcttgcttctatgtacttttcgtttcctcgagga
caaggtggtccgggaaagtgttttggtgctggtaaacatgtgtggttgtcggatgttatg
aagttgtctgtagattattgttctagatcttttctgattaagtctgctggtatgcaaaca
attgttttgatcccaactgatgtaggggttgtggaattgggatctgtacgaactatacca
gaaagtttggagcttgtacattcgattaaatcttgcttctcatcgtttattgctcgtgtt
agggctaagcaagcagcatctgtaacagttgtagctgagaaaaaagatggaaataatgcc
atgtttcctagcgtagttccttatgagcagtcaaagggaaatcctaagatttttgggcag
aatttagaatctggttgtatccagattagggaaaaacttgccgttaggaaagcagtggat
aggccattggaaatgtacagaagtggaaaccggcatcccttcatgaatgcacaaaatggt
gtacaccccgtaccatgggcttcatttggtaatgtgaagccagggaacccggtggagctc
tataatcgtcaggcccatccaaataacttacgtgagcttgtcaatggtggaagggaagag
ctcaggttaaataacctccatcatcaaaagcctggtacaatgcaaatagatttcaccaac
tcaagacctgttgtttctccagtgcaaactgttgaatccgagcattcagatgttgaagtt
tcatgtaaggaaaaccatacaggtccagctgatgaaagaaggcctcgaaagcgtggacga
aaaccagccaatggaagggaagagcccctcaatcatgtagaagcggagagacaacggagg
gaaaagctgaaccaactgttctatgcattacgagctgttgttccaaatatttccaaaatg
gacaaggcttccctcttaggagatgccatttttcacatcactgatatgcagaagaggatt
agggacgcagaaaatgagctggaaaggctaggaaggacctctagggatgcagctgatatc
aacattgaagctgccagtgatgaagtcattgtaagagttgaatgtccactagaaacccat
cctgtgtcaagggttattgaagcattcaaagaggcacaggtcagcgttgttgagtccaaa
cttgctgctggaaacgacacagtatatcatacatttgtggtcaagtccagtggatccgaa
cagctgacgaaggaaaagttactggctgcagtttcaaaataa
>SmbHLH36
atggactcctcggagtttgagaaaaaccagaacagttctgggttgttaaggtttcgttca
gccccaagttcttttcttgaaaatttcattgatggagttgggaataatggaaatatggct
actgagaataaagggttgtcttcaaaattcaatcttgctggtttaaataaccaattggtt
tctcagaattctcttgatagtaaagtttttgcaaatttgagtagtaattcacagttgcca
cctcaatatccaaggcaaaattctactgctcatgtggtggggtctgtggaagggggtggt
gggtacagggtgatgggctcattattgggaaataataatcatcaggggcaaaacaaattg
gcatcaaatcttatgaggcaaaacagttctccagctggcttattctctcagctcaattct
ctaaatggctatgccacgttgaaaggcggtgctggaggttatagaatagcaaatgctgcc
aatggagattcaaatccatcttcaagcagattgaaagatcattttggcttctcatcagtg
acaccttcttcattaggaatgttgtctcgaatctcagaggtcgataatgagagcagcata
gcagctaccctcaatgataatgagaagcgtctcgatggaaactcagaagctcaactctac
aatatgggatttccatttaattcttggagtgatccttcacagtttcagcagacgctcaca
ggccacaaaagggagttggatagtgaggggaataagctattttctaatgttcagattgaa
gaacttggaaatcggtcttcaattttgtcacaccacctaagtttaccaaagacaccagct
gatatagcagcaatggagaagttattgcattttcaagacactattccttgtaagatccgc
gctaaacgtggctgcgctactcatcctaggagcattgcagaaagggtgagaagaacgcgt
ataagtgaaagaatgagaaagctacaagagcttgttcccaacatggacaagcaaacaaac
accgcggacatgcttgacttagctgtcgagtacattaaaggcctccaaaaacagtataag
gtactcactgattgtcgcgcgaactgcaaatgctcagcaatgcagaaaccagattga
>SmbHLH37
atgtttcctttacaacaagatgatgatgctaatgattcccatcgacaactcccttttcca
ctttctcagccatataccaacccttctaatttcatattccaacaagatctgctaactgat
tttgctccatttgattcattggacttgggggacaacaatcttacatttaactacaacaac
aacgacaacaataataacaacaaagatcagaggggcaatagactaggaaattcgtcggtc
gtgtctactgatgacaataaacagaagaaattgatgcatagagaaattgaaaggcaaaga
agacaagaaatgtctactctttatgcttctcttcgacaaaaacttccccttgaaaatatt
aagggcaagcgttccacatccgaccacatacttgaggcggcgaattacatagaacagctg
cagaagaatgtaaagaatttggaagaaaggcgagagaagctaaagaaggagtcgattggt
ttaagcaatattcccagaagtggaagctcgacagctagcgattcctcgcctgctgctatt
gtgatggtgaaggaatgcttggatggcatggagattttggttaattgtggtctcaacaat
gaagggttccgcctttctagggttcttcaagtgttgtttcaagaggggcttaccatagtg
aactgcagctgcgccaaaataaataatacaactgtacttcacactataagaactgaggtt
tccagttatcagccaagaattaatgtggatgtgatccaacaaaaactcgcagatactatt
catgataatgcaggtttcaagtga
>SmbHLH38
atgatgaccattccttgttcttcagatatgtcaagtttcaatttacagagctcattggaa
ttttcccgtcaaaataattttactcaagtagctgagtttcaaggaagtttgcaagaaatt
tttcaaggaaattcacaaatacaaacaaaaaaagaggaaattaatgaatgccaaaagagg
aaaattagtgatactccagagagtagttcagcttattcatcccctgctgcttctgccact
ggaaataaaaggagaaatataaaaggaagaggaaaaagagtgaaaagtgatgtaaaggaa
gaagagaaaccaagagaagtggtacatgtaagagccaaaaggggccaagcaactgatagt
cacagcttagcagaaagggttagaagaggaaaaattaatgaaagacttaggtgcttgcaa
gatattgttccaggatgctacaagacaatgggcatggcgggaatgttggatgaaattatt
aattacgtgcaatcgttgcaaaatcaagtcgagttcctctccatgaaacttaccgcagca
agctcatactacgacttcaactcagaatcggacattctcatgtcattgcagagagcaaag
gcctatgaagcattaaaattgccgaaaatgaagaaggaaattggatgtgaagtgatgtct
tcaagtcaagttggccctaattatgaccataattttggaagttatccaatgttgccaaac
aacacatga
>SmbHLH39
atgaatattgcattaccagaaatgttacataacatcaccagcaatggaggaaatcgaagc
tcagaactgagtgtgcttgaacgacaacaagttagaatgaaatggcatcaagaccaggtc
cagcaacaagagatgagttatcttaatggacaaaatgatcaactaatgaattcttttcat
cacacatctgaagctcaccagtttcatggtctgatcaatagccttaatgagcttgttact
cgggcaattaagccagacccctgtttggagaacaattggggtgattttgggaccgctggt
ataaatggttttggttatgttccagttgaggctggacatggaggaatgtcacatcctact
gaaatgaattatgccatttcaagaactacaagctgtccgcctaccatggcggacaatgct
gtttccgctgttaaacccaaagagactatcctgtattctaacagaggcagagagagcttc
aagaagaggaaagcagataagaatcaacatctcaaggaggttgcagaagaggaaaccaca
gacaagaaattgaaagaatgtgtagaagagggggattcttccaaggtaacatcagagaaa
cgcagcaacaagaagagcgctaataacagtagcaacagtaaggaaaattctgatacttca
aaggagaagtccaaaattactgatgataaaaaggtcgactatattcatgtcagagcacgt
cggggtcaagccactgatagccatagtttggctgaaagagtaagaagggaaaagatcagt
gagagaatgagatttttgcaagatttagtaccaggttgtaacaagataacagggaaagca
ggaatgctagatgaaataatcaactatgtccaatctctccaaagacaagtagagttccta
tccatgaaactagctgctgttactccaaggcttgatatcgacgtagataatttcttcaac
aaagatatatttgcaactagcacgtctaattttcccccagtgggagctggaacatcatct
gaaatgcttagtatggcccaacgccagttcaattcattgcagcaaatagtgtcaagttct
ggattcgaaatgggtattctaaatctaagtgaaatggcactacgtagaaccactcgtgct
cctgtaccaatccctgaaatgtttctagactcatccagtatcaatcaagttcagagcttt
ccaacttgggataccgacttagataacatgtatgaaatggagcttcaacaaggaagatca
gcacagtttcttccccatccatgtacagtgaacaagggggacctggcctcttctgcagac
aaagtctactggattcttcttgccgaaatagatgctgaaagatggttttgcttgttgtct
ttcaggacccacaaaggttacgaagcaattcctttaaaatccttaatattaatgtatggc
ccattaggtattaaggttgaggaggtcaacgatgctattcatgagatgagcagggaagag
tga
>SmbHLH40
atggctcttgaaactgttgttttccaacaagatcctttcaattatagccacaaagattgt
aatttttacaatcttgaaacttttcataattatgataattttggctatgaggggtataat
aattatgattcctctaattcttcaataccacaaagttacaacaacaacaacaataataat
tctttgccggaaaatattttcccggcggagagtacggtggtttcggggaggagaaaaagg
cggcggacaaaatgcacgaaaaacgaggaggaaatagctattcaaaggatgacacacatt
gccgtcgagagaaaccgccggcggcaaatgaacgattatctcgccgttctgcggtcgttg
atgccgccgtcgtatgctcaacggggagaccaagcatcaattgttggaggtgcaattaat
tttgttaaagaacttgaacaactcctccaatttttggaagtacataaacatgtcacgaaa
aatcaacatcatattcagtataatccgttctctgaattcttcgcttttccccaatattcc
accggtaatatggcggcggggtcaatgaccacgacggaggagaggcagtcggcggttgcg
gatatcgaggtgaccatggtggaaagtcatgcaaatgttaaagtgttgtcaagaaaaaga
ccaaaacaattgttgaaaattgtgaattggttacaagcaatgtgccttactattcttcat
cttagtgttacaacagctgatcatatggtactttacacatttaatgtcaaggtggaagaa
aattgtgagctaaatacagtgagtgaaatagcaagtgccatacatgaaatggtgactatg
attaaggaggaggctatgtcttcctga
>SmbHLH41
atgggagaacagaaccagccaaatgccccagaatcacaatgggcatttcttggaaggaca
gatgattcttattatctaccggtccatgaacttaacaagcaatatatggctggagttgga
actgatggaatccattattttccagtgccttcacctctgtggatccatgaccagcaaaca
ccacataattatgtagaatatcttgcagagaatgtggtctctgaggttcaagcagatgct
tcgcccgaagcttctggtttcagactagttgagggctctgctgacatgattcctcaggag
ataagatacccgaggccttattatgaaggggtgccactcaactgtttaattggctcagaa
catccacgaggtgccttgacatgggatccaagaggagatgccaggcatgcttctggacct
tgccctgaagcatcagctgctgggtcatcgtatccttccaaatgttctggaaaagcaaga
gctgcattatctgatcggcatcgcaggatgaaaattgctgaaggaatagatgcattggga
gaactattgccatgctctaaacagggtggaaaagcatctcaaatggatgaaattattgat
catatcaaatatctgcagttccagatgaagtgctctcttggcagagttttagcagcaaga
gactttagggttgttggagcttttgagcgtaacgaattgaagccgaagacggatgtgcat
attctagtcaccttccagaaaaatgtggataacctcttgatctcagtaggagcagattgg
gtggcgaacgggtttggccattgtattcttgatgaacaacagattgaatctctggaagac
acaatgggcaagttactggaagtgaatccttcaatgacgacccaattgctggaaagtaag
ggcctatttgtgatgcctatggctctggcagaaggactgcatcatcgtgactag
>SmbHLH42
atggaagagttttttgaaatttcttggtttcgtgatgatgaagttactaatgataataat
tttgtagtgaaccaaaatgcttttgtgagttttgggagtaaaccaaatgaaggatttgga
gtttttgggtgtggaaatgtatcgacgaatcatcaaaacatgaataagagggtgatggag
tttttgaagacgacttggagtttaaaacatggacaagggaagatagaaagagagaaagtt
cataaacatatgattcaagagaggattagaagagaaaagcaaaagcaaagttatttgaac
ttacataaactgcttcctatgggtaccaagaatgagaagaatgctatagtccaaacagca
gcaagaagaattgaagagctagtacaatataaggacaatttaaagaagatgaatgatgaa
cttcaaatgattttagcacaaagtgatcaaaagaaggaggaatttgacaagacaaaaatt
gaagcaaaagttagctatccaatttgtggtgttgattcaatgttggaggttctcaagtgt
ttgaagaattgtggaaccaaagtaaattccatacaatcaagtttctcttgccaagaattt
tccaccatcattgaaatagaaactaagggtcgtgtccttggtgagatcaagttcctccgt
atcatgtatgatcacctccccccagtatttcttcgatctacctctacccctctgagtagc
tcctaa
>SmbHLH43
atgtatggaagcgcaaatagatcatcaattctgccatggaacacatttggagatcatccg
tttatctttcatggacaatcacattatggggatttattcaacaaaattagacctcaattt
ccatgtaaagaggtgcacaaaatgatgagtgatcaagaaataatggatgcaaaagcactt
gctgcctcgaaaagccatagtgaagctgaaaggagacgtagagaaagaatcaataatcat
ctcactaaattacgtagccttcttcccaacactactaaaacagataaagcatcactacta
gctgaggtgatacaacatgtgaaggagctcaaaagacaaacatcacaaatagcccaaaca
aatgaactaatccccactgagattaacgagttaacagttgattattgtaatgataatgaa
gatcaaggaaatttcatgatcaaagcttcattatgctgtgaagataggtctgatcttttg
cctgacctaatcaatacattgaaatctctaaggttaaaaacactgaaggctgaaataact
acacttggtggacgtgtgagaaatgtcttgtacataactaaggatcaacgtgaagacaac
acatggatcaatgatggtgataatgataatgatgatgatcaaatgcagtattgtctaaca
tcaattcaagtagcacttaaagaagtcatggagaaatctagtgggaatgattctgtctat
tcaggaggaggtttcatggtgtatgctattgcggatgacatagttctgattaatgagact
cgagctaaaattaatgttagattggaggtttggagacacactttggaatccaaatggttt
aaactgagcaggaccaaaacagaatacttggagtgcaaattcagtatggagagggatgag
ccgatagtaatgagtgataagattaataatgaaaccatccgggagaagctaggggtggcc
cctatggctgataagatgaggaaaataaaactgcgatggtttatacatgtgcagagaaga
cgtaccgatgcccctgtttggaggtgcgagaggttggatttggagctacatgaaggagta
gagatgagggattcctggaaaaaacctctctacctctatgaggtaatggtaagaatgaaa
tctgtaaccaagcatgctattgtgattaaaatcatgggtcataccggatccagagggcag
gtgactcagatgagagtcaagtttcttgacaaccaaaataggtttatcatgagaaatgtc
aagggaccagtcagagagggtgatgtcctcacactgttggagtctgagagagaagccagg
agattgggctga
>SmbHLH44
atgaatcttcaggaatttggatctgcatttgatccaattgacatcgtttctagttggaaa
atctctcagcgccaagaagctgccacgaaattggctgcggactctgtcgctgctaaatca
ggaacaggttcaattgggaatggtacaaaaagcaaaattggttcttcttcttcttcttct
tcttcttttcctccacagaacaattatatgccttacttcggtaataatcaagtcccagtt
tgtggcctaatggcggatcttaattatattggcctatcctcaaaaaccaaatcccctgat
tgcttgctctctacaaccaacacaagtgacaccgattcatcggttgaattagatggtgct
attctctctgaggattccagaagcttctggaatgtcaacgctaacaatgcagtttcgtcc
ggagaatctccaatcgatgtcttgaaatcgaaacccatttatgctaatggcaacaacaat
gttcactactctgttaatgagcttgatcaaacagtctcgtataacaatttaataacatct
tcagaagcaaagcgctacaatatcgacaagagaagccacaatgatctgctccaatcagat
ttctcgaacagagactacggattccagctaattttggaaaatgatcaacctatgtctaag
aaatcgagatcagattacaagcttccaagttcatcaaacatcaatttccagcaagcttgt
tcttcggaatgttcaatagttgagcctaattcagaagcaattgcgcaaatgaaggaaatg
atttattgcgcagcagcattcaggccagtgaactctgtcatggaagaagtgatggtggag
aagccaaagaggaagaacgtaagaatctcaatggacccacagacagctgcagcgagacga
aggagggaaaagataagcgaaagaataaggatattgcagaaactggtaccaggaggaacc
tatatggatactgcatccatgcttgatgaggctgcaaactatctaaaattcttgaggaca
caagtgaataccttggaagcatttggctttaaaatagacccaattatcattaataacaat
agctttactactatatcttcaataccattaatcaactacccatttcccatgcaaccacat
tttcctttgcaaaacttcaatccaatccatcaccccaagtgttga
>SmbHLH45
atgagtggagtcgccgaaaatattcataatatgtcatgggagtcgattttcaacttgaac
gaccagctactcaggagcaaagagaagtttgagggtgacaagttgccagattcgaatagg
tctgatacttgtccacccctaacaactgttcaagcgactcgtgatgctggtaaaaagatc
atgacttcacccgacccaaagaagggaggtaacaaaagtggagcaaaagagcatgagata
cacatatggacggagagagaaaggagaaagaagatgcgaagcctgtttgagaatcttcat
ggtttgcttcctcaacttcccgctaaggctgacaagtcaacaattgttgatgctgcagtg
acgcacatcagagccttgcagcatacttttaacaatcttcaaaaccaaaagattgaaagg
cttcaacttggcatgatgaggttgtctacaatgatgacaacacagaaatatccaagtgtt
gggactagctgggagcaatttttggctgatcaaggatctacaagtaactcagctgctata
acaccaaccaataataataacatgagtgctaccccccttctgatgaacaacaacaatgtt
ccaacattttttgagtcatggtgttcaccaaatgtgacaataaatgtttgtggtgcagtg
gcacatattagtgtgtgttgtcctaagaagcctggcctttttaccctcatttgttttgtt
ctggagaaacataacattgaggttgtgtctgctcaaattcaatctgatcctgtcaggacc
atgttcatgatccaagctcaagcaaaaggtagaggtggcttagcacaaggattctcagtg
ggagaaatgtacaagcaggttgcatcagagatactgtcaattaccacctccgagtga
>SmbHLH46
atggcgaacaacccaccggagggatatgccgcgggtgattttctcgatcaaattctggcg
attccctcttatgctagtctgctggtaactgatattagtgccggtgcctcatcagagacg
acgtcgttgaattcagcatctggtatctctcagctccagcagcagccgctgtttccgttg
gggttaagcttggacaatggctttgctgacactaacaacaccggaggttttccagtgaag
actgaaagcgaagcaatgaacatgggaaatttatatccaggtctagaacatttgcaatct
catgctgtttggcaaagtgttcctcaagttcaccaagttcagccttttcaaagccaccca
acatcaagcacaacagtaactataccacaccaacctgcaattcgtcctagggttcgggca
cgaagaggacaggcgactgatccacatagtattgctgagcggttaagaagagaaaggata
tcagagcgaataaaggctttgcaggaacttgtccccagctgcaataagaccgacagggca
gcaatgcttgatgagattttggactatgtgaagttcttgaggcttcaagttaaggtactg
agcatgagtaggctgggaggagctagcgcagtggcacatcttgttgctgatattccatcg
caatctgttgagggagatagctgtgaaagtcaatccaaccagcacatctgggagaagtgg
tccgatgctgaaacagagcaagcggtagcaaagctcatggaagaagatgttggaacagcc
atgcagtaccttcaatccaaatcactctgcatcatgcctgtttcacttgctgcacttatt
tatcctactcagcaaactgacgcccaatcagtggtcaagccggaacctacagccccattg
tag
>SmbHLH47
atgggtactaaggaaactggttccttcaattgcccttctactgggatgaatagagcagat
tcaatgcaaaatgttgacccttttagtggttctggatgggatccacttctttcactgaat
cagaaggggggatttaaaggatcttcagttgttggtcacaatgagtttgtcaatttgcct
tatcaatcatctcactttgctgctcactatccatctgattcaaatctagctgaaatggtc
ccaaagataccagcttttggaaatgaaagttactcagaattggtcaatacttttccttta
caagaacagctcagagggacaaattgttttgctaactatgttaagaacagagggattccc
actgaaggagagtgccaaatttctggtgaaggtgctgtggaagcttcacctaatggcaag
aggaaaatatcagaaaatcattctttatccaatgccaacaagaatgttgaaggagagcta
cagaaggctccatcaagggatagttcagactgttcaaaagaacaagagagtggaaaaaga
cacaaaatagaccaaaatgttagctctaatttaaggaacaagcaagcagggaaacaagtt
acggatgactctgatggcagggaacctccgaaggaaaattacgttcatgttagggctaaa
agagggcaagccacaaacagccacagccttgctgaaagggtgaggagagaaagaatcagt
gagaggatgagattgcttcaagaactagttccaggctgcaataagataactggaaaagct
gtgatgcttgatgagattatcaactacgtgcaatcgctgcaacagcaagttgagttcctg
tcaatgaaacttgctactgtaaatccagaactgaacttcgatattgatcgtattttatca
aaagagatgctccatcagcaaacgagcaatgcagcacttcttggtcttggtcctggtcta
agctcctctcttccttttcctggaatttcacatggaagttttactggtatccccgcaacg
acaccaccctttcatcccttgcctcagaatgtatgggataatgagctccaaagccttctt
caaatgggatttgattcaacttcatctatgaacaatatgggaccaactggacgatcaaag
ttggacccatag
>SmbHLH48
atggatatcaaccacattaagctcactacctccacttgggaaccaactatgtccaatatg
gacgaacatgtcttccgcgaccatcaacaacaacaacaacaacgaccatgcttgtccagt
ataccaaacgaccatgtcttccataatcatcatcatcatcaacaacaacaacgacgacag
tttcattttcaacataaccctatttggcctatttttcctcttcaaaaccctcaacaccac
caccttccctcttcatcaaaccaattgcagcagcaacaacaacaacaagaagtccctttt
gatcatgttttaaacaaccatgttcagaccctaatagaggatcatactgatcaagaacac
gatcaagacgaacacgaagaagaggaagaggaactaggagccatgaaagaaatgatgttc
aaaattgcatctatgcaaccagtagatattgatccatccaccattcgaaaacctaaaagg
cgaaacgtccgaattagcaacgatccacaaagcgtggcagctaggctccgccgcgaaaga
atcagtgaaaaaatcagaatcttacaaagattagtccctggtggtaccaaaatggacact
gcttccatgttagacgaagctattcgctacgttaagttcctaaaaaggcaaattcgtcag
ttacaatcatcaaatcatcaccttctaccagctcaggtaccaatatcaccgtgccctaat
aatgaaaattgggcaacaaaagctctaattcttggttcctctagcactactacaactacc
atggtcaataatgttacaacttttgttggtaacacatcaacggatcctacttatgaggta
attggtaattag
>SmbHLH49
atgcaaccatttactaattcaaaaagaaataatgaaggctcttcttccctctgctctgct
caatctaagaatgtaagagagggtgatgatgggaaaaagcaaaagaaaaggaatgggaat
gtaaagaaagagaaaaaaccaaaagataataagaacaaagcccctgaagaggcccctaca
ggatatgttcatgttagagcaaggaggggccaggcaactgacagccacagtcttgctgaa
agggtgaggagagagaaaataagtcaaaggatgaagatattgcaagcacttgttcctggt
tgtgacaaggtaactgggaaggccctaatgttggatgagataatcaactatgtccagtcc
ttgcaaaaccaagttgagtttttatccatgaagcttgcttctttgaatcccatgtactat
gactttggcatggagttagatgctctcatggtcaaacctgatcagagttgttgtggcttg
gaaggaccattactggagaacacaaatagtattggcaatcctctcctggatagttcaaca
tcacttatgtttcaacaattccatctaccaaattccatttcccagggtactggacaggtc
ttatggagtgtagatgaccaaagacaaaagatgattattaaccattcaggattgatcagt
aataacaacaacttgtgttcctttccattaataagagaccagccctgccctacacaacat
ctggtcagctatccatcactctcctcttaa
>SmbHLH50
atggaatatactgataattttaactatgaagatgagtgcttctatgagctgaagccaaat
atttctcaagatatatatttatcaacccaatcaggtggttacaacacaaatattgaagaa
aaaagtggtcaaattaaagcaatttctcctcccttaatttcctctaataattcttcctct
tcttctgggggttttgtcatttcattttcttcaaatcaagaagaagatattggtgcaatg
ataagctcagaaaatgcatgtcaagaatcattattagggggaaattataacaacaatgtt
atgtataagaggagtccagtacaagctcaagatcatgttattgcggagaggaaacgaaga
gaaaaattgggagaccttttcatctctttgtcaaagattgtccctggtcttaagaagtta
gacaagtcatctatccttggagacacaatagagtacatgaaagaacttcaagaacaggtg
aaacttcttgaagagtcaaagaaaaacatgtcgtcatctttggaacataataattctggc
aaggaacaagtagcaggatcaaataatattaaggtaaggattttggacaaaagtgtactt
attaacatacactgcaacaaacaagatggaatagtgggaagagtgcttgttcaaatggag
caattgcatctttcagtcgatgacataaggatcatgccatttggtccttctaatctcgaa
atatcaattcatgctcagatggaagatgaatgctccatacatgtggaggatattgtaaag
gccatccaaatcaacatcctggacctcataaataattaa
>SmbHLH51
atgttcacatctttccctaatcaaaatcccaccacttccaattcattagaaaatattcca
aaaattgtattttcttgttcctctccttcttctaattcgtcgtcttcatcgcataatatt
atttcttttgggaataataatgttctagaggatgatgaattagattatgatatgataaca
gaaaaagtgatgagcagcaccatatctaattcatcagtggcagctaagagggtatgtaga
agtcctttgcaatctcaagatcatcttatggctgaaagaaaacgtcgagaaagattttcc
caactttttgttctcttggccaaatctatacctcaaatcaagaagttggacaaagctacc
attcttgaagatgctataaagtacataggagaacttcaagaacgtgtaactgctttagag
gaagctgctgggacaataaagactagtacaaactggattgagtcaactgctgcacaagta
cataaacaatattctcatgatgatgatgatcttgaatattccaaaaggcatgatcatgag
aatattgatgatataaaggttcaaattctggacaaaaatgtactcataggtatccactgc
aacaagcaaatgaggaacatattctcaataattgcaggagtaatggaaaaactgcatctt
actattcaccacattagagttacaccctccaatcacatttctcttcatcatatctccatt
cttgctgagattgatcatgagaatattgttgatattaaagtgcaggatgttcaaaaggcg
ttcgaattacatctcaaaacttaa
>SmbHLH52
atgttacaaatgagcgttcttgaaaggcagagagcagtattggaacgtctttatagtcat
tctaaacaacaacagctttcttctctgcctcaacaacaccttactaacttgataactgga
ggcgttgagggcaattttaacaacttcaatatgtttgatacgaataacaattgtcaacaa
atggctttctctacagtatccaattcatcgattacaacagtatctccacctccggagaaa
gaaagtgatttaactactattatagctccaacggaaaatgttgtgtcaaccaagaagaga
aaagcagagttttctgaggaagaggattgtgaaaaaagccaaagggggacaacagggaat
gattccaaggagaattctaagacatctgaggttcaaaaacctgattacattcatgtcagg
gcacgccgtggccaagccactgatagtcacagcttagcagaaagagctagaagggaaaaa
atcagtaaaaagatgaaatgtttacaagatttagtcccaggttgcaacaaagtgactggc
aaagctggaatgcttgacgagatcataaattacgttcaatcgcttcagaaacaagtcgaa
ttcctttctatgaaacttgctactctgaatcctaggcttgagttgaacacagataatttt
ttcaccaaagacttcccctcttatacttttccaacaacagtagctctgccaacactttcc
gaatataacatgatccaacaccagcaaggaagtaccgctgatgttgcacaaatgttgccc
caaagaagagatttaatggcatttccagacgcttatcttggttcttcacctcttacggta
gtacaacagcaacaaccaccttttgagcctgatttgcagagccttttcagtgttggattt
aactag
>SmbHLH53
atggagaacttggattggaatgaaattaactttggagcttcatttgatccaatacatgta
atttcaaattggaacatgcctcaacgccaagaagctgctagtagattagctgctgattct
atggctgctaaatccggagcagatctaacccgggattgttccgaaattggattttcttct
tccccaatattcaatatgccgaacaattacatcagtgacaataatccaacgggcctaatc
tccgatttcggcgtccaagtggttaagccagcaactgggctactttccaatactgtatct
ctagaatccattgattgtttattatcagcaaccaccaccaacaatacggacacgtcagtc
gaagacgatggcatgtccgtaatttttgctgattcgaatagcttgtggaattctggagag
tctgcagcaggcaatattaatgctccaggctatcaacagcttttgagctgtcagctgcct
actgaacataaggtattcgaggagcaaaaacatagaaaacgaaaactttacgagcttgat
gaggcaatttcacaatcatctttggggaattcatcgaacgagtttaatctaatcaattca
accggagattgtggtaatttccagctgatttcgggaaaacaatccaagtataagaaggcg
aggttaagtgagaatactaaaaatcgtccgagttcatcaaatatcaattttcaacaagct
agttcatctgtatcgtcaatagatcaagagcctgatccggaggcgattgcgcagatgaaa
gagatgatataccgagctgcagcattcaggccggtggatttcgggtctgaagtagtagaa
aagcccaaacggaagaacgttaagatatcaacggatccacagacggtcgcggcgaggcaa
cggagagaaaggataagtgaaaggattagagttttgcaaaggctagtaccaggaggaagc
aaaatggatacagcatcaatgcttgatgaagcagcaaattatctgaagtttttgaggtca
caagtgaaagcattggaagcaataggccaaaaacaagatcctttaaattcaataacagta
ccatttaattaccaaattcccatgcaattaccacattttccactacaaaaacctaaccaa
aatactcatcgaccaaagagttga
>SmbHLH54
atgactgattacagcttaccgaccatgaatttgtggaacaatactacttccgatgataac
gtttctatgatggaagcttttatgtcttctgatctttcattttgggctaatacttctact
tctactacttctgctgttgtgtccggtgtcaattcaaatcttcttcctaataataatacc
ccatccgtattccctccatctgcttgtgcttccactgtaacggcttctgcggctgtggat
gcttccaaatccatgccctttttcaaccaagaaacacttcagcagcggcttcaaaccctc
atcgacggtgctagggagacgtggacctacgctatcttctggcaatcgtcggtggttgac
ttcacgagcccctctgtgttgggttggggagatggttattacaaaggcgaagaagataaa
gccaagaggaaatcagcagtttcttctccggcttatattactgagcaggagcaccggaaa
aaggtattaagggagctgaattcgttgatttccgggacacaagtcgggaacgatgatgca
gttgatgaagaagttaccgacactgaatggttctttctgatttccatgactcaatcgttt
gtcagtggaagtgggcttccgggtcaggcgttgtacagttccagccctatttgggtcgcc
ggagcagagaaattggcagcttcacactgcgaacgggttaggcaggctcaagggttcggg
cttcagacgatagtctgtattccttcagctaacggcgtggttgaattgggctcgacggag
ttgataatccagagttctgatctgatgaacaaggttagagtattgtttaacttcaataat
gatttggggtctggttcatgggctgtgcagccggagagcgacccgtctgcgctttggctc
actgatccgacgtcctcaggtatggaagttagagattctctaaatacagttcaaacaaat
tcagttccatcaagtaatagtaataagcaaattgcttatggaaatgaaagcaaccatcaa
tctggaaatggtcacagttcttgcaatcagcaacaacagaacaatcctccacagcaacaa
acgcaaggatttttcacgagggagttgaatttttcagaattcgggttcgatggaagtagt
aataggaacgggaattcatctgtttcttgcaagcctgagtcaggggaaatcttgaatttt
ggagatagtactaagaaaagtgcttgcagtggaaatgggaacttgttttcaggccagtcc
caatttggggcagtggaggagaataataagaacaagaaaagatcagctacttctagggga
agcaatgaagaaggaatgctatcgtttatttctggtacagttttgccttcttctggtatg
aagtcaggcggaggtggaggcgaagactccgatcattcagatctagaaccggaaaagagg
ccgaggaagcgaggaaggaagccagcgaatggacgggaggaacctttgaatcacgtagag
gcagagaggcaaaggagggagaaattgaaccaaaggttctacgcgcttagagctgttgta
ccaaatgtgtctaagatggacaaggcatcacttctgggagatgcaatttcatacataaat
gagttgaaatcgaagcttcaaactacagagtcggataaagaagacttgaagagccaagta
gaagatttaaagaaagaattagccagtaaagattcaaggcgccccggtcctccaccacca
aagcaagacctcaagatgtctagccacaccggaggcaagattgtagacttggatatagat
gtaaagataatcggatgggatgcaatgattcgtatacaatgtaataaaaagaatcatcca
gccgcaaggttaatggcagccctcatggaattagacctagacgtgcaccatgccagcgtt
tcagttgtcaacgatttgatgatccaacaagccacagtgaaaatgggtagcagacattac
actgaagagcagcttaggatagcattgacatcaagaatcgctgaagcgtcttag
>SmbHLH55
atgggtagcaagaatgatactgaacaacaaaagaggaacaaggatgctgtgaattttcag
tctccaaatatgtccatgaactggcaattaagtggtaacaacttgacaaatttatctatg
gtgatgatccctaatagtaatcctttagtagattcgaattttccgcctatttgggatcgg
cctacgactttgccacccttaagtttctatggtaatagtgctcaaatcaatccttgcact
atgaatcagcaccagactgcaacaattggctcggaccctgcgagaggtggtatgaattgg
aatcccccgaatgcgatgctgaaaggggccatgcttgtacctcctattcctggaacgatt
cctcaaagcttagctcagcttccagctgattcgggtttcattgaaagagctgcaaggttt
tcgtgcttcagtggaggaaatttcagtgatataatgaactcttttagtgtccctgagtat
tcgaagccttgtaatagggcaccgacaccaacgtggagaacggaagaggtttttgcaagc
aacgagttaaactcaccctctattgtgggctctcggaagcagaacatgcaaagtggggtt
aataatagttccaaagatgtttctttacctaatgagaacagggctaatgaacaaagccct
ctcatgaatcagaaaaagaatgaaggaaaagaatctgttggattgtctggaaatgagtct
gatgaagctgaatgtagcggccgtcaagaggaaatgggaagtaccggattggagtctttc
gcgaaggacctcggctcaaggaaaaggaaaggatatggtcaggatactgaacttgatcga
atgaagggagcacaacagctgccagctaagcctgaagaagaacaaactgaaactcagaaa
ggagatgtaagcttaaattcaccttccagcaagcatggtggaaaaaacagtaaacagaag
tctcaatcttcagatccacctaaagaagaatacatacatgttcgagctcgacgaggccag
gcaactaacagccatagtcttgcagaaagagtaaggcgagagaaaattagtgaaagaatg
aaatttctgcaggatcttgtacctggttgcgacaaggtcactggtaaagctgtaatgctc
gatgaaatcattaattatgttcaatctctgcaaaggcaggttgagttcctctcgatgaag
ctttcaactgtaaatccccagctagattttaatcttgatggtcttcttggaaaagattca
caagcaggtccttcatcctcactcacttttccacctgataatatgaccatgacttatact
tctttgcatggatggcaatcgggtatgcttcaaccaggtttccctggtgacgttgatgca
tttcggagatccatcaattcccaattcacctctatgagtggtggctacagggatccttca
tctcaggcacctaatgtatgggatgcacagctgcataatgttgtggatatgggattcaat
tcaaccgcacccctcgattctcaggatttaagttctgtgccacctgaccagatgaaagca
gaaccttga
>SmbHLH56
atgttcttacaatcggaggaactcgatagctacttcgatgagccaatctcgtcatactat
gattcaagttctccggatggagcacagtcatccatggcatccaaaaacattatgtcagaa
aggaataggaggaagaagctcaatgagaggttatttgcattaagagctgtggtcccaaac
ataagcaagatggataaagcctcaataatcaaagatgcaattgagtatattgaagaattg
cacaagcaagagaggagaattcgaggagagatatcagaacttgaatctggaaggtcaaag
aagagtagtagcgatcttgaattggatcatgatgaaagttttgattcaaagcctaaaaga
tcaagaagatttgagcaacagtatggatatgattcttcaggatcaactacaagatcacca
ccatccttttcccctgttgatgttcttgagttgagggtatcttcaatgggagagaagaca
gtggtggtgagcctcacttgcagcaaaagaacagacacaatggtaaaagtttgtgaggtc
tttgaatctttgaatatcaaaataattagtgcaaatatcactgctctctctgggaggctt
ctcaagacggctttcatcgaggctgatgaggaagaaagggatctactgaagttaagaatt
gaaactgcgatagcttctctaaatgatccagatagtcctatgagctcttag
>SmbHLH57
atggcactacctcctccggcagacattaaccagccgccgttggatcttcaacaaatgctt
cagtatgttgtcaaaagccagccggagtggtgggcgtacgctattttctggcagacctca
acggacgatgaggggaaaaactttttagcttggggagatggatatttccaaggaggcggt
gtcgctaataacaacaaaacaggcggcaccagcagtagcttagaggcacaggcacagtcc
gagagaaaaaacgtcattaaaggaattcaagccttaatggatggtaatggagatactact
actctacttgacgatgctgatgtaaccgacactgaatggttttacgtgatgtctctggct
cgttcattctctgccggagatggatctgttactggtaaagcttttagcagaggtgatttt
ttgtggatagcaggtgccgccgaatttcagatttattatagctgtgaaagggctaaagaa
gctcagatccatgggattcagactctggtttgcattccaatttcaaacggcgtgctcgaa
ttagcctcaactgacttaatcaaacagaatttgagcttggttcaacaggtcaagtccatg
ttcctctgttctccccctattcaatttctccaggaaacgatttgttttgctgatattggc
ctcgtcaccggcttgcagcaagataggaatgacgctaaattaggagaaaatagcaaaaaa
cagcagcctattgtagccaaaaagagggggagaaagcccaagggccgcgaggatgatact
aatatggcagcgttgaaccacgtggaagcggagagacagaggagggagaagctgaaccac
cggttctacgcgttgcgctcagtcgttcccaacgtatcccgaatggacaaggcgtcgttg
ctatcagacgccgtgtcctatatcaatcaactcaaagccagagtggatgaattagagtcg
cagataattgatccagctagtaataagaaactgaaaatcacagcggaatccacatcagct
gataaccagagcaccaccacttcatcggaggaacaagtaattagggctaatgccccggcg
gagattgaagtgaagatagtaggcacagatgcaatgatcagagttcagtcggaaaacgtg
gattatccatcagcgaaattcatgactgcgcttcaacatctacaaattcaagtccatcat
gccagcatttcatccgtcaataatctcgtccttcatgatgttgtggttaaacttcctcag
ggattgaacaccgaagacgaactacggaccgctctccttgctagattaaaacattag
>SmbHLH58
atggaactgacggagtatagattgtggagtagtaatactaatactattaattcatctgat
gataatatgatggatgcttttttatcttcagatccaccctctttttggcccggagggaat
actactgctccctccaatcgaacctccatttctccggcgccggagaacggcggaggagac
acgatgccctttttcagccaagaatcacttcagcagagacttcagactctaattgacggt
gctcatgaatcctgggcgtatgctatcttctggcagtcgtcgagttcggttgtcgatttt
gcgagcccctcagtgttgggttggggagacgggtattataagggtgaggaggataagaac
aagcggaaaaccaattcgtcctcgcctgattttttagctgagcaggagcatcgaaaaaag
gtgctccgggagctgaattcgttgatttccggcgtacagaccgccgtcggtggggctgat
gattctgtagatgaagaagtgacggatactgaatggttctttttgatttcaatgacccaa
tcgtttgttaatggaaacgggcttccgggcctggcgatgtatagttcaagcccgatttgg
gttactggagctgaaggattagctgcttcacaatgtgaaagggccaggcaagcccaagga
ttcgggcttcagactattgtttgtattccttcagctaatggtgttgttgagcttggttcc
actgagctgatattccagagctcggatttgatgaacaaggttaaatatttgttcaacttc
aatattgatatgggctctgttacgggctcaggttcgggctcaggagttgtacatcctgag
cccgatccgtcagccctttggcttacggatccatcttcctcagttgtggaagctaatgtt
agcaagcaacttgtgtttggaaatgagaattctgaaaatggtgctaagcattctcagcaa
acacaaggatttttcacaagggagttgaatttttcgagttatggatttgatggaagtagt
actaggaataaaaatggaaagacttcggtttcttgtaagccggagtcaggggagatattg
aattttggtgatggtaataagagaagtgggagcttgttttcgggccaatccaagttcggg
cctaggcctggactcgtggaggagaacaagaacaagaaaaggggaaacaatgaagaagga
atcctttcgtttgtttcgggtgtgatcttgccaacttcaacaacggagaagtccggtggc
ggtggggattcggaccactcagatctcgaggcctcagtggtgaaggagaccgttgtagag
cctgaaaagaagccgaggaagcgagggaggaaaccggccaatggaagggaggagccgttg
aatcatgtagaggcggagaggcaaaggagggagaaattgaaccaaagattctacgcgctt
agagccgtagttccaaatgtgtcgaaaatggataaggcatcacttcttggcgatgcaatt
gcatacataaatgacttgaaactaaaggttcaaaattcagaatcagataaagaggacttg
aggagccaaattgaatgcttaaggaaagaactagccaacaagggatcatcaaactatcct
ggcccccttccatcgaatcaagatctcaagattgtcgatatggacatagacgttaaggtg
atcggatgggatgctatgattcgtatacaatgtagcaaaaagaaccatccagctgcgagg
ctaatggcagccctcaaggacttggacctagacgtgcaccacgctagtgtttccgttgtg
aatgatataatgatccaacaagcgacagtgaaaatggggagccggctttacgcacaagag
cagcttaggatagcgttgacttcaaaaattgctgaatcgcgatga
>SmbHLH59
atggagcagcagtacccttgtaacaaacctagctcttcatcctcatgtagagcagctgat
agaaagacaattgagaaaaatagaagaaatcaaatgaaggatctctatatgaagctcaat
tcacttgtgcatcatgatcaacattctaaggtatttttgtcactgccagatcaattggaa
gaagcagccaattacataaagaaacttcagatagatttggagaaaatgagaatgagaaaa
caaagcttaacagaagcttgtggtagccaaaattcaaatttaagcaatactactaatggg
agaacattggaaaggacttggccattgccacatattgaaattcgtagtgtcaattcagct
ctagatgtgcttttaattactggatcagataatcaattcacgttccctcatgtcatccgt
atgcttcatgaagatggtgtacaagttattaatgcaagttatactcttgtaggtgacact
ttcttccattccatacatgccaaggtgggagaaagtgcaacgtcgtcgtcatcaggatac
ggaactgctgcaaggattatttctgagaaattaaagcagtttgttgctgcagctgctaca
tag
>SmbHLH60
atggctagaggaaagcttgaatctggccagcagaagatctcatctaccacaaatctgtct
tcttttcctgagaatgacttggttgagcttaaatggcaaaatggtcagattgtgatgcaa
ggacagtccagtagtgctaagaagagccctgttgataataatcttccgtcgagtgcttcg
ggagatagagacaagttcacaggaaattcatcaacctctaagattgggaagtttggtctg
atggacactatgttgaatgatatgtcattatctgtgcccactggtgaattagatttgatt
caagaggatgaaggggtgccttggttaggttactcagcagatgatagtctgcaacaagat
tattgttctcaactgttacctgaaatatctggtgtgacggcaaataaacaatctggacag
agtgtatttggtttaataaataagagaggtagttctgacaagatgattggcgattcacat
agtgttcctgttcataatgctgcgagtcttgagcaaagaaatacatcaaaggtttctcct
tcttccagatttagcctgttaagttcattggcatctcagaaaggtcatgcgtcagttcct
accctagaatcaggagttgcagatacctttagcagtaaaaagagcaatactccaatgtct
gttttgggggattcaagtcaaaatcaagcttcagctggtgatgttaaaagcgataaatct
caaaagcaaaatatgcctggaaataggtccaatttgttgaacttctcacatttctcaaga
cctgctacatttgttaaagcagctaagcttcagaatattactgggggttcaaatgtctct
ggttcatctgtcttagaagcaaagggaaaaaaaggaggagaaaaagtggataatcatgtt
agtgctgcagcagctgaaaactacttaccttccaagaaggaaaatgttctccattatcca
accaatgcggtttcttcccaactcgagtcaagaccatctggagctagctttcatgataga
tcaggtcaggttgaacagtctgataatgcattcagagattgttcgagtaataatgacaac
caccgtgatcaatttactggtgcaaaagcaatcagggatattgccgatggtgagagaaat
gttgaccatggggttgcttgctcatctgtatgttctggtagcagtgcagagagaggatca
agtgatcagcctcttaacctaaagaggaaaaaccgagataatgaggagtccgagtgtcga
agtgaagatgttgaagaggaatctgttggtattaagaaaacttgtgctgctcgaggaggt
acaggttcaaagagaagccgagctgcagaggtgcataatttatctgagcggaggcgaagg
gataggattaatgaaaagatgcgtgcattacaagaactaatacccaactgcaacaaggcg
gataaagcctcaatgctcgatgaagctattgaatatttgaagacacttcaactgcaagta
cagataatgtctatgggagcagggttttgcgtcccaccaatgatgtttcctacaggagtg
cagcacatgcatggagcccagatgccacattactccccaatgagtttaggaattggtatg
ggaatggggatgggatttgggatgggtatgcttgagatgaatggtagatcttctggctac
cctatttttccgatgccctctgtgcaaggagggcattttccctcacctcctattcctgct
tccactgcttatccaggaatagctgtatctaatcgtcacgcctttgcacatcctggtcaa
ggacttccaatgtcagttcctcgagcatctcttgttcctttggcaggccaattatcaact
ggtgctactgtccctccgaatgttgctagggcaggtgttccagtggagatacagagtgca
ccgccgattatggattccaaaaatccagtacacaagaactcacggatagtccataatgtt
gaacctagcctcccacaaaatcatacatgcaatcaggtacaagcaacaaatgaagttctg
gatagatcagcgctaaaaaatgaccaactccctgatgttactgattgtgcagctaataac
ttgaccaacccaacaaatgtgcctggaaatgaaactggtgagtttgtattagaaaataac
aacttcattcgttatgctaataagtaa
>SmbHLH61
atggatggtgaccaaattttgtctaatttgtttgaggattctgaatgtgacatcttgagt
attttagaggctttagaaggcgaaggcagtgcgaattccgagttaaataacaataacagt
aacaataacaatcagagtataacgatgacaacctcggaggaagggaaaaaaaggaagttg
gtttctcagaaatctactgggtcgagtgcaacttcaggacaagagttgtactgtgaggag
gcagatacaccaagcagcaagaggcagaattcgacagcgacggcgggcgtagaaaatagg
atttctcacataactgttgaaaggaatcgacgcaaacagatgaatgaacatctctctgtg
ctacgaactttgatgccgtgtttttatgctaaacgaggtgatcaagcatcaataattggt
ggggttgtggattacataaacgagctacaacaagttctacaatcccttgaagccaagaag
caacgcaaagtttatagtgaagtgttaagtccaagagtacttccacagctagtcccaatt
agtccaagactaataacaccctcaccattaagtccaagaaaaccaccacttagccctaga
atgaacttaccaattagcccaagaaccccacaacctaccagcccatataagcctaataat
aataataacaacaataacaacaacaacgccaacagactacttgaaccatctcctactact
acttcttcaaattcctctattgatagtcacgtcaataacgaactggctgctaattcgaag
tcagccattgctgatgtggaggtgaaattctccggcgccaatgtcatattgaagaccgtt
tctcctcgtattccgggccaagctgtgaagatcattgctgctttagaacaactctccctc
gaaatactccacgtcagcattagtactattgatggtaccatgctcaactccttcaccatt
aagattggaattgaatgccaacttagtgctgaagaactggctcatcagattcagcagaca
ttctgctaa
>SmbHLH62
atgttgtttcaatcggaaagctacttggatgagccaatctggtcatactatgattcaagc
tcgccggacggggcatgcgcccaatcatccaagaacattatgtctgaaaggaataggagg
aagaagctgaatgagaggttatttgcacttagagcagtcgtcccaaacataaccaagaag
atggacagagcttcaataatcaaagatgcaattgattatattgaagaattgcacaaacaa
gagaggcgaattcgaacggagatatcagaccttgaatttggaagatcaaagaagaatacc
cattttgaattggatgaagatgaaagctgcttggatttaaagcataaaagatcaagaaca
ttggagcagcagtatggatatgattcttcaggatcaactaccacatcctttaattcccct
cttgagttgagggtatcttccatgggagagaagattgtggcggtcagcctcacttgcagc
aaaagaagagacacaatgctcaaactttgtgaggtttttgaatctttgaatatcaaaatt
attagtgcaaatatctatgctttttctggaaggcttcacaaaacagctttcattgaggcc
gatgaggaagagagagatgttttgaagttgaggattgaaacagctatagcttctctaaat
gatccagatagccctatgagctcttag
>SmbHLH63
atggttcaaccggaaaacaccaactggttgtacgattataattttgaagatatagttgtc
cctgatgctagtttctcagtttctgggttttcttggtctgtgcaagggtataatggttca
actaatgccagtgttgatatagatggctcatttggtgaatcagactgcctgaaggaaagc
agttttaagaaaaggactagagctgaatcatgcacctcgtcaagttccaaagcttgcagg
gagaaattaaggagggagaagctgaatgacaagttcatggaattggcagcgcttcttgag
cctggcaggcctccaaaaacagacaagagtgccattcttgttgatgccgttgagaaaaat
gagcttcgagatgaaaagcagaggctgaagtccgagaaagagaagctcgagcagcaacta
aagacaatgagtgcacaacctggctacttgcctccttccatgcccggtgcttttgctgct
ccagttcaagctgcaggaactaagctggtgccaatcataagttaccctggagttgccatg
tggcaattcatgcctcctgctgcaatagatacctcgcaggatcatgtgctccgccctcca
gttgcttaa
>SmbHLH64
atggactgtctttcagagatcttctcttccaagaaaatcaaagatgatgatcaacaattg
attcagattccctccactccatgccaaccatatcatcaagatctggccacaaatgatctt
aattataaaaggaagcggtcgacaagtgctttaatcaggaagaattcagttcagaagaaa
attttgcacagagatgttgaaaggcatagaaggcaaaacatggctaatctttatgccact
cttatatcacatcttccttatgaatctagcaagggaaaacgctcaatgagagatcacatg
caagaagcagtgaattacatcaaacacctagagaataacatcaaagaacttgaaataaag
agaaaagaacttgaagatttggccttatgttcttccaaggaggacatccgactgcggtgt
ggagattttgatcaaagaaagtatttcactctcaagagtgcttga
>SmbHLH65
atggatcaacaacactattcttcttgttcaagcaaaattaattcgaaagcaaagaaggaa
agtaaagcattatcgtcatcgacaaagaaagttatgaagttatcaactgatccacaaagc
gttgcagcacgagaaagacgacacagaatcagtgatcgtttcaagattttgcaaagttta
gtccctgggggctctaaaatggacactgtcaccatgttagaagaagcaattcagtatgtc
aagttcctcaaggcacaaatttggttccatgaaaccatgattagttttgttgaggatcag
aatatacacttgaataatatgaattcgatggattaccagcaaatacaacaggtaccaagt
tataattatgacaacacgtttcaacaagctgggtttccgttttcagatggagatcaattt
agaagagaagaaactaatgtttctggtgatgcttttatgtattag
>SmbHLH66
atgttgaaaactccatcaagtattgaagaagaaagagaaatgagtgatatgaatgctaag
cttttgcttggaacaatttctaatactggccttcacctttatccaaatgataataatagt
aataataatcttctctattcttcaaatactagtagtattagtactaatagagggagattt
agtcaaatatatcccacaataaatgtgtccaacttgaatataaatcaaccaaattcttgt
agctctttggacatgaatttacagccattggatctcatcaattctacaagatatggaggg
agctttagccaaacatatggcttaacaaatcattttcaacattcatcaagtgaaagtcca
gttaatagctccaccagtactatatcagtctttagtaatgtaatgcctgaagctaaaagg
accagcaatactttggagactaataaagggcctcaaaatgcaccaaaaaaatcaagggta
gagtcacgggcatcttgtccaccctttaaggtgagaaaggagaaactaggcgatagaata
gcagctcttcaacagttggtagcaccttttggcaagacggacacagcatctgtgctaatg
gaggctattggttatatcaaatttcttcaaaatcaagttgagacactaagtgtgccatac
atgaaatcttcccgaagcaaagccagcagatcattgcatggaggtggtgtagagatgagt
agtgaagaaatgaaaagagatcttagaagcagaggtttgtgcttagtgcctttgacatgt
ttgacttatgtcactgatggtggagggggtgtttggccaccccctaattttactggaggc
acttaa
>SmbHLH67
atgagttatcatacttggaattttagtcaccaaacacaagaagaagaagagaacaaatat
cctcgtggccacgtgcataaccagcataatcagaatcaagttgaccccatgtccaataag
tgtgaagttgcagagttaacttgggaaaatggacaagtctccatgcatagtcttggaagc
aacctctccaatgagcaaacaaaacacacatggggaaaggctggtgacacgttagagtca
attgtgcatcaagccactttccaaaaacaaaatcatgatggccaaaatcaggcagatatt
aacagggagaaaaatgcatcttatggtggtcaacaaacaagaggagtaccaaagaggatg
agatcatcagattctgacccccaattatatggtggcagaagatcagtagaatttataagc
gctcgtgcaagtgctcaggacaatgatatccccatggtaacatggccttgtaatgaggat
tccacctgccatggtggctcggaagacaaggaggaagaacatgaaacaaaaagctccaac
ctttcaaaacgcagtcgaagagctgctgctcataaccagtcagagaggagacgtcgagat
aaaatcaatggaaagatgaaagcactgcagaagttggtgccaaatgcaagtaagacagat
aaagcatcaatgctggaggaagtgataaagtacttaaagcagcttcaagcacaaattcat
ttgataagcaatgctagaaacatggagcagcaaatgatgatgacgactctaggaatgcaa
ccacatattcaaatgcctttactagcaagaatgggcatgtgtagtactgcaggaatgctc
aacaatatgactcaagcgccttatcaatctcttataggcggcgctcccgtcatttatcca
acctcttcaattcccactctttgtcctcccttcatgtcaccaccaccctttgctatggca
tcaaccattcctactccaccacaaactgctaacggcaacgccaccagccccacagtcacc
aaatctgcagctgcccctaatccttcattccctttaacccacccctgtattgcatttcta
cctcaatcaacaaagatggagttcaataacgagatggcagcccaatatctgcagcaggcc
aatcaagaaaatatcaatatccaagggcaaaaagaatga
>SmbHLH68
atggaaccagtgttagccatgtctgaaggtgaatggagctccttaagtggaacatgttct
acagaggaggctaatttcatggcacagttatttagtacctgtccaaatgaacaaccacct
agtagttctaacataggacttccaattctttggacaaaccatgaaaacattggaggaact
agtgaagtttcaatgtattcttcagaagttactaatagtagcatgtactttcaaccaatg
ttattgagaaataacagcaattcaatgacaatggaacagagtagtcatgtgcctccagct
aacgatataatcgaagaggatgcaattcaatttttgaacaaacaagtcaccaatgagagc
atggaatcaggtgaaaactttatgcctgaatctgttcttcatggaaaaggcttgcagcta
ggaagagaatatgatcaaatgctagttccagagaaatcagaaatctctaagaaaagagcg
cgatcacctgctgatcaagtccagaagaacaagagaagcgtaaagccaaagaagaacatg
aagagtagtgttgctgatgatgaagagaccggaaacaacaacaacaataataataatgtg
cttcacaggcagagctcatttagttgctgctcagaagatgaatctaatgtttctagttat
gatttatatggattggcttcgagcgataactcaaaaggagtttctttgcccaatgggaga
tccagagccaacagaggctcagcaactgatccccagagtctgtatgcaaggaaaagacga
gaaagaatcaatgagagattgaggatcttgcagagtctcgttcctaacggaacaaaggtt
gatattagcaccatgcttgaagaggctgtccagtatgtcaaatttttgcaacttcaaatc
aagctcttgagctctgatgatctatggatgtatgctccgattgcatacaatggaatggac
attgggcttgacctgaggattggaattccaaatccaaaatcgtaa
>SmbHLH69
atggcagctaatcaaccggagggctatgccgatgatttcctcgagcaaattctggcgatt
ccttcctactctggcttgccggtagctgacgttggcactccatcagagacgtcgtttacc
tcggcgtctgctgtatctcatcttagctctgccgctgctggtggactacagcaaccgttg
ttcccgttgggattaagcttggataacggccgtgatgacgtcagcgacgctggtgcttat
gcagtgaagcaagaaagagatggaataaatatcggaaatgtatatgcaggtttagaacac
ttgcaaactcatgcagttcgacaatctatgccttctgttcaccatgtccagccttttcaa
ggcccaccgacaacgagcacaacagtaactgtaccacacgcaccttcagttcgtcctagg
gttcgagctcgaaggggacaagccacagatccacatagcattgctgagaggctgagaaga
gagaggatatcagaaagaataaaggctttgcaggaactggtgcccagctgcaataagaca
gatagggccgcaatgcttgatgagattttggactatgtgaagttcttaaggcttcaagtt
aaggtactgagcatgagtaggctaggaggagccagtgcggtggcacaacttgttgctgac
attccattgcaatctgtggagggggacagtggtgaaagtagatccaaccagcatatatgg
gataagtggtccaacgccgatacagaacgagaggttgctaagctcatggaggaagatgtt
ggtgcagccatgcaataccttcagtctaaatcactctgcatcatgcccatatcacttgct
gcactcatctatcctacccaacaaccggatgaccagtcactggtcaagcctgaatcggca
gccccatcatag
>SmbHLH70
atgtttgctagtagcagggtgtggccacagggtggattatctgttgatgaagaaaagttt
ggtattagtccttttcaagaggctgggaattcagaagaccaaaatttgaattctgtccat
ccaacatcatcaacaactaattttagggttcctgttgctgatgtaaaaccggagttggcc
caattgtacgattatcatcatcacgtccacgataaatttcaagtgtcatcgtcactacaa
gaaaaaatggaattagctacagatcattttacgagacctctaattcattctaattggtct
caacaagatttaccatcaccagctagctcttgtattacaacaggtttaagtagccataac
cttttgaatttctccaacaacaaaagggaacacaagcatcaacatccagaccataattca
tctgaggtaagaaaggagaagctaggagatagaataacatcactccaccaacttgtttct
ccatttggaaagactgatacagcctccgtcctgtcagaagctattggctacattagattc
ctccagactcaaattcaggcattaagctctccatacttgggcaatgcatcaggaagcatg
ggtcacattccccaacaatcactaaatgattctcagcacaaatcgatggatttaaggagt
agagggttgtgtttggttcctatttcttgcatggcaaatatcggaagcgacactgccgcc
gattattgggctccagctctcggcggaggattttga
>SmbHLH71
atggagcttggtgaagaggttgttttggaggaattagtggctccaaggagagaaagttgg
actactttgagtgattttttcccaaatggaaatggatggacctttgaatcaccactacct
ttttaccaaaaccctgaatttgtaaccttaaattcttcacttttgggcctcatttcaccc
cctactactagtactacacaatgtaattttcctagtttcacttcacctgaatcctatcaa
tttcttgattcttctttcactgccccaccactactcgatgagtacaacagtaacagacca
aatatggaaaatcaagaagaatttgttgggattattcctagtgattttcatgggctgcaa
caagacttgagtaataataatgatgatgtaggaaattcaagattaatgggtatttctgca
aatgtgggagaaaaaaagaataaaataaggaaacttgaagggcagccttcaaaaaattta
atggcagagaggaggagaagaaagcgtctcaatgatcgactctctatgctcagatccatt
gttcctaagattagtaagatggacagaacatctatacttggagatgcaattgattacatg
aaggagctatcggaaaaaatccatacattacgtgaagatgataatgtgaaaggcgaaatt
aaggatattaaattcgtgggaaacttcaaggagttaaagccaaatgaagcacttgttaaa
aagcctcctaagtttgaggtagaaaggagaagtgtggacacccgaattgagatctgttgc
ggtgcaaagccaggattgttgttgtcaacaatgagcacgttggaagcacttggtcttgat
gtacaacaatgtgttatcagctgtttcagtgacttctcattgcaagcttcttgttctgag
gcaagggagcatcgaacaattttgagcagtgaagacgtaaagcaaaccttgttcaaaaca
gcaggttatggaggaagatgtgtttag
>SmbHLH72
atggatttacaggatattgctcattctctagaacttggattctccaatagcaatattgaa
atgatacccttgcaaccaccactccataactccaattacctaatgaactcccctccatct
aatttctcattcatgggcaatccgattgaagagcccaccgccgcggtgccaattctttca
tcgatcgatgaaattattgcatccgctcatgctagtggaaatgactactcatgtttacag
aggagaaattctatggaggccatgagggagatgatttttcgtatcgcgatgatgcagccg
attcacattgatcctgaatcagttaagcctcccaaaagaaagaatgttaaaatatccaag
gatccacagagtgtggctgcgaggcatcggagggaacgaataagcgaaaggataaggatt
ttgcaaagactagtccctggaggaaccaaaatggacactgcttcaatgttagatgaggct
gttcattatgttaagtttttaaagaagcaacttcaatctttagagcaagcagcggttaat
aataggcctatggttgctggagtttcgacaacaatgtcgtcgccagggccaatgaattat
aattcaagctctattagggcatgccagcctcatccatccatgaactctagtgcacaaatg
cttagttaa
>SmbHLH73
atggatgaactgattgtttcttcatcatcttcatcatcatcatttttcataccatcttta
ctttctcaaggtacccaaccttcctcaagccttcaacaactgcttcaacatattctcaag
attcaaacagattgttggtcatatgctattttctggcaaacttcaaatgatgattatgat
ggtcatctatttttagcttggggtgatggtcatttccaaggtaccaaagccaaaaaagaa
aattttaacaacagagccagtactactcaacaatctgcagaaaggaaaaatgtgataaaa
ggaattcaagctttaatttgtgagaatggtgaagaaggagaagaagaaaaagatgatgtt
aatggtgaagttactgatgttgaatggttttatgttatgtctttagctcaatctttttct
attggtgatggtgtacctggtaaaactttcagtactggttcctctgtgtggctaacaggg
ggtcaacaacttgagttttgtaattgtgaaagagctaaagaagcttatgttcatggaatt
gaaactcttgtatgtatccctacttcaaatggggttcttgaattaggctcaaatgaagtt
ataaaagagaatttttacttgatccaacaagtcaagactcttttctcttctacttgtggt
tttgctgattccgctcttgtcaattgctcagaaccaaaaacagaggaaactaaaactaaa
gttaaaagagctttagtttcccctgaatctgatcaatcagactccgattgtcaagtactt
gtggagagcccggaggagaagaagactgtaaagaagagagggagaaagcctggagcaccc
cgcgaaacccccttgaaccacgtcgaagcagagaggcagaggagggagaaattaaaccat
cgattctacgcgctgcgttcagttgttcctcatgttactaaaatggacaaagcgtcattg
ctttcagacgccgtggcctacatcaatgaactgaaatccaaagtggatgacttagaaatt
cagcttagtagaaagccaaagaaaccgaagattgagtctacagatagtatcactgtagac
aaccatagtactgctaccacgaattctgttgatcaaatcaggcctaaaccatcgtcagaa
gttgaagtgaagattttgggtccagatgccatgattagagtacaatctgagaatgtaaac
tacccttcagcaagattgatgcgtgcacttcagggtcttggactacatgttcatcatgcc
agtatctccagtgttaacgatattatgttacaggacatcgtcgttaaggttcctagagga
ttaagtactgaagatcgattaagaaacgctctaatcagaagcttagaccagcagtaa
>SmbHLH74
atggatcatagtcgttttcagcagcaaccaataacttctggtttgacgaggtatcgatct
gcgccaagttcttatttgtctagcctattaagtagtgctactcctgttagtggtgggggt
tgtggttatgcaagagatgatttttctcacttgcaaaattctagaggttcagctactgat
atagagcaagttttcgctagattcgtagctagtattggtagctccaactcgggaaatttc
cctacaaatcaacaaatccccacgagtaatatgaacgtgagatcggatgttatggttccg
aaacaagagcggttagtgctatggttccgaaacaagagcgagactctgcaacagactact
gatcatgcttcagcttcacacatgaattaccaaactcaacctcaacaaattgaaaagtca
agcgcagccacagataattcattcgtatttttgaattcggctagtggtagtggtggtact
tccaaccttacccgttataatagttctcctgctggattctttgatcaaatcaatatcaaa
aatgaatatggtgctatgcgaggcatagggagttatggaattggtactaatgctgctaca
gaaacttctttgttgactccgagaaatttcaagactcaagtgggattctcatccgggaaa
cctcctgcttctcccaggttaatggctccaatctctgaatttaaagataaggtctgggaa
gaaaatagcacgggcaatgaacataaaaacgatgatagttgcattacagatttccccatg
ccttcttgggaagattcacacattttgtctgacgatttcctcaaaactgaagacattgag
attgagccattccctaatgaagatgcatcccgtaatcagaatagtgatgggctggctcgt
ccaccaattcctttagctcatcatttgagtttgcccacaagtaccatggagaagctcttg
caagattcagtacacttgaatgtcagagcaaagaggggttgtgccactcaccctcgtagc
attgcagaaagggtgagaagaacgcgaataagcgacagaatgaggaagctgcaagagctt
gttcccaacatggacaagcaaacaaacacagcagatatgttggattttgcagtagattac
attaaagagctggagaaacaagtcaagagcatgttgccccttgactttgtgcatgatgac
ttcggtgtattctatgacttggctgtgcatgaagttgtagctcagcgttgctcttttatt
attgtgcacgttgtcatttctattacaccaaatgtgccaaaggcagtatgggatgggatg
aataatgctatgtctcttgactacttcccagaaatctttggcaaagttgcaatggaaaaa
gacatgagtaatgtcctcattgtggtaatcacagagcttacatttgggatcaacttgaat
gctccttttgtggaggtgttggtttgtgggaagcttgccatgtaa
>SmbHLH75
atgaaatctggaaagggtcatcttggggaagaagaagaggatgagtatgattttggttct
aatagggatgctacaccttcaagtaacagtaccaaagtgatggatgggaagaaaatcgat
aaggcaaatgcaattaggtcaaaacattcagtaaccgagcagcgtcggagaagcaagatc
aatgagagatttcagatgttgagaaatttgatacccaatactgatcaaaagcgagatacc
gcgtcattcttgaccgaggtaattcagtatgtacagtatttacaggagacagtacagaag
tatgaaggatcatatcaatcatggagctcggagcctgcaaaacttatgtcatggagaaac
agtcactggcatgcacagaattttcctgcaaacccccaagacttgaagaatggtaccgac
tcaggaccgacatattcaggaaggtttgatgagaatcttttacccatcacttcgtctatg
caagcaaatcagcggaatccacttgaatctcatcctggtggcgatgtttctggtaaacca
atggatcaagaaaaggaattagctaacagggcaattgggacatcgacgcctcttcaggct
agtatgccagctccttttcaaaacgatagtgccttctctgactcgctacgtacacctgct
tctgatgaatgcctcagcaccgctaatgctctgaatgatcaggggtttgtgatagaaggt
ggcacaattagcatttcaaatgtttactctcaagggttactgaattcattgacacaagcg
ctgcagactactggccttgatctttcacaggccaatatatcagtgcagattaatctaggg
aagcagcaagcaaacaaggaaatggccttggggccatctgttgctaaggatacagaaaat
cctccacctgctggcgatcaatttatggaggaatttcgggctacaaacaatgacgaagag
ttggaccaagctcaaaagacgctgaagaaatag
>SmbHLH76
atggatggtttcgaatttgactttagccaattagatcaactattcgacattctttctcct
cctattaatacatttgaaaatcaagatccatcgattatttcatcacaaacacaaacacaa
acttctaatgatgaaaataagtcaattatcaccatcactagcactcttattgatgatgat
caaattcaagatccccctaaggagaaagagaagaagaaaactgtacgcaaagatgttgaa
aggcaaagaagacgtgatatggctaagctttaccaacgtttgcgccttcttattccttcc
aagtatctcatgggaaagagatctatatctgatcatctagaagagattgtggattatgta
aaagacttgaggaagaacatagaagacttggaaagaaaaagagaaatattgaaagaaatg
aaaaataatatttgtaactctcaattgacaccatgttcttcctctgacaatgatgataga
ataacagtgaaatcgtgcaatgatggagtggaaatttctataaaaggagggctttctctt
tcaaaagttcttaaagttcttatgaaagaaggacttaatgttaatagttgtgtttcctcc
acagttgatcaaagtcttcatcacattattcaatctaagggtttaattattcatatatta
gttattccatcagcagaaactgatgattttgcttctgtgttttcttgtctcgaatgggca
actcaattggcttctatgcgtcatgaggatagtccggaccctctacctcccaattctctt
gtctcaaataggcaactcaattggcttctgcacgtcatgaggatggtccgtgcccagtac
ctcccaaggtaa
>SmbHLH77
atggatgattctgaatttgactttagtcaattagatcaactattcgactttctttcttct
cctcctcctccgcctccaactactcttcaaaatcaagattcatcaatttcatttcaaaca
caaaactctaatcttttaactacaagtactcatcatgtgcctaaaatgaaaccaattatc
actaatcatgtgattaaaaataaaccaattttgaccaccaatattgatattgttgatgat
caagttcaaggttcacccaaagagaagcggcccagactcctacgaaaggcagcagtggag
aattttccagagatggtagtagacaaaaagaaagttttaagaagagatgttgaaagacaa
agaagacgtgatatggctaagctttaccaacgtttgcgccttcttattccttctaagtat
ctcatgggaaagagggcaatatctgatcatctaaaagaaattgtggattatgtcaaagac
ttgaggaagaacatagaagacttggaaataaaaaaagaaaaattgaaagaaatggcaaat
aatatttgtagctctcaattgacaccatgttctacctctatgaaaataattgatgatgat
gaagatagaataatagtgaaatcatgcaatgatggagtggaaatttcaataaaaggaggg
atttctctttcaaaagtgcttaaagttcttatgaaagaaggacttaatgttaatagttgt
gtttcctccacagttgatcaaaggcttattcacattattcaatctaaggtgaatacaaga
ggtgatattgatctttcaatgctacgatccaagttgatgagtttattttag
>SmbHLH78
atgttcaataatgtggaaagttcaagtgttagtccaagatcaatggctgaagctaaagca
attgcagctaataaaagtcatagtgaagctgaaagaaggagaagaaaaagaatcaatgga
catcttgctactcttaggaatctacttcctaacactatcaaaacagacaaggcctcttta
ctagcagaggcagtaagatgtgttagggaactaaagcagacaacatcagaactaggagca
tcaacaacaatgtccgacgacgacgatcacaccacattgatgacgaaattaatgtttccg
agtgaatcggatgaattaaacataagttactgtaatagtaatagtaatagtaataataac
agtactgatagcaactcggtgataaaagcatcaatgtgttgtgaggataggccagatatt
atgatggaattaagaagggcattaagtacagtacaagggaaaattgtaagggcagaaatg
tcaacagtaggagggagaattaagtgtgtattgtggctacaattgtcagaaaatggatgc
aaagaagggctattagtgcaattgagaagggcattaaaagtggttatggacaaggcaaat
tttggcccacaaaatatgggccaggatttgttggggaacaaaaggccacgtttactaggg
ggaccaatgaattatgtttgcaaaaatggacacctctaa
>SmbHLH79
atggctaacaacccttctgagggaccttctgatgatttctttgaccaaatcttgggattc
cctgcctacaatggagcagaacccaatttggcgggaaatgatgccggagctatcccgccg
gcgatgatgctccagcttaactccggtgatgggtcgggtcagttttctggagtgggtctt
ggtgttgggcttggtggtggaggggggttccatggtcatggtggggctgcttcttttcct
ttagggctgagtttagaacaagggaaaggtggattcttgaagatggatgatggttcagca
cctggaaggagatttagagatgatgttgttgatagcagagcttcttcttctgtcaaacct
ggttttcatggccaaccgatgccttcaatgccgcatccccctgcaatacgtccaagggtg
agagcaaggcgaggacaagctactgatccacacagcattgcagagaggttacgtagagag
aggatagcagaaagaattagagcattgcaagagttggttcccagtgtcaataagactgat
agagctataatgcttgatgaaattgtagattatgtcaaattcctacggctgcaagtgaag
gtgttgagtatgagtaggttaggaggagctggtgcagtagcaccacttgttacagacatt
ccaatatcatcagtagaggaagagagcagtgaaggcggaaataataaccaaccagcttgg
gaaaagtggtctagtgatggcacagaaaggcaagtggctaaacttatggaagaaaatgtt
ggtgctgcaatgcaatttcttcagtctaaggcactatgtataatgcctatttcacttgca
tcagcaatttaccactctcaaccaccagatacatcaagtcttgttaagccagaaactaat
cctccttcataa
>SmbHLH80
atggcagaagaatttcaattagggggaggaaattggtgggaaaataatacctccacgtca
tcaaagaataggttcgatagtggttcatctggtactcctacaacttccacatcgtcggcc
actactactaattatagtagtaactggccgacacaaactgaccatgtggaggatatcaaa
tcaaggactttcttggattctgtgtcagtgtctcaatcttctggtcatgatcatggcgga
ggaggcggaggcggaggcgaaggaggaggtggagttttatcttctcatgatcctaatttc
caaattatgggcttaggccttacttctcatcaaccacatgagtggaaccaaccatcttta
tggaattatggggattcttcatcacaaatgaatattagggctttttcattagatcaaaat
aatccaatacttagtcattcgtcaaattaccaagtagttgataatcatcaagtattgcat
tcgtctacgataaattcatgttctaaatttcctcaatttctccgatcaccatcgtcatcg
gagcagccgccaccagcgccgccgctgccgccacctcacaaccagctgcatttctcaaat
aatactccattttggaatgcaagtgcatctaccatgaatgatgttccatcaagtcttttt
ccttctaatttgcataatattccacaacttcacaataacacaatagttgacgagaaacca
aaggcgagaaaagagaaaatgggagacagaatcactgcccttcaacaattagtctcacct
tttggaaagacagatacagcttctgtactatcagaagcaattgagtacataaaattcctc
catgatcaaattggtgcactaagcgccccatatatgaaaagtggagcatctatgcatcat
caaaaggactggggaacgtgggtgaaggttttggaggtgtttttagaaaaggtcagtcca
ctgtgtagagcctacagctctgccgtgaggcacgacgtcgctaacatgcctagtcgaatc
caccaatccacctccccctgtcgtcctgaacgacaccccgaatctcgccaaagctaa
>SmbHLH81
atgcaagcaatgaagggtcatcaagaagaggaagaagaggaggaagatgagattggtgtt
aagaaagatgtcacaccttctagtagtaataccaaagtaacagatgggaagaataatgat
aaggctagtgcaataaggtctaaacattcagtgacagaacagcgtcgaaggagcaagatc
aatgagagatttcagatattgagagatctgataccccatactgatcaaaagcgagacact
gcatcattcttgttggaggtaattcagtatgtacagtatttacaggagaaggtacagaag
tatgaaggaacatatcagccttggagctctgagcctacaaagcttatgccatgggtaaat
tcctctggctag
>SmbHLH82
atgagttttacaagtttgttagatagtagtaataataataatagagaagaatcttcgtca
tcgccagtactcatgtacaacaataatgcaagagagtacaacacttgggatccgaattct
tccctagaagatcatcagttgttcatggaagggtctccgccggccgaacttccggcggcg
gcgatcagatccgccgccacctccggccgccggaaaagaagacggaccagaagttgtaaa
aacaaagaggaattggagaatcaaagaatgacacacattgcagtggaacgaaatcgtcgt
aaacagatgaatgagtatcttgctgttattcgatctttaatgccaccttcctacgttcaa
aggggtgaccaagcatcaattattggaggagccataaactttgtgaaggagctagaacac
catcttcaaaccctagaagctcaaaagagaatccattctcaaaaacaagaacaacattca
gatcatcatcatggctcatcatcaaatccactatttgctgattacttttcgtttccgcag
tactcaactcattccaagagtacttctccggcagcagttgctgctgccgaatcatgtgac
tctccgcctgccacagaaaaaatgtctgcgttggcagacattgaagtaagcatggcggag
agtcatgcgaatctcaagatactatcaaagaggaggccaaaacagctcttgaaaattgta
gctgggcttcagtgtctatggctcactgttctccatctcaatgtcaccactgttgaccat
atggttctttactccctcagtctcaagctagaggaagggtgccagctaagtactgcagat
gaaattgctgactctgttaatcaattgcttgctagaatccaagaggaagctgcttcaagt
tcataa
>SmbHLH83
atggagaaagaagaaaatttccaggctaattctttgcctacatcttttcaagtggtaatt
ggtgaatcctcatcaaatactaacaatcaaatggttgattacatgcttaattcgcattca
actcaacaacaacaacaacataaccagagtccgttaggatttttaccctcaaatccttct
ctagacaagttgagcttcgcggatgtgatgcaattcgcggattttgggcctaaattggcc
ttaaatcaaaccaaggtatcggaggaagatgtagggattgatgatcctgtgtacttcctt
aagttccccgttttgaacgaaaagaagaatgtaaaagatgatgataatgctcaagaagcc
ctaatggtatcacaaaaagaagatggtggaaaagaaaaaggtgaaaataacaatattttt
gaaagaagtcaagaaggaaagagtaataataagagaaaaaggccaagaatcaagacaagt
gaagaagtagagagccaaagaatgacacatattgctgtggaaaggaatagaaggaagcaa
atgaatgaacatcttcgcgtcttgaggtctcttatgcctggatcttatgttcaaagggga
gatcaagcatctatcattggtggagcaattgaatttgttagggaattggaacaactctta
caatgccttgaatcacaaaagagaagaagaatctatggagatactccaacaagaccatta
ggagattcatcaaatacaacaccaccaccaccacccccaatgccaattaatcaaaaccct
agtactataaatcctcatcatcaatcaccattactatttcctcttcaaaatgagtacaat
attgaaggtggaattcaagaagaagtagctgagagtaagtcttgtttggctgatgttgaa
gtgaaacttttagggtttgatgcaatgatcaagattctatcaagaagaagaccaggacaa
ctcatcaaggcaattgctgctttagaagatatgcaacttaatattcttcatacaaatatt
acaaccattgaacaaactgttctctattcattcaatgtcaagatttctggtgaaactagg
tatacagctgatgacatagcaaactcaatccagcaaatatttagtttcattcatgctgaa
atagccccttatgatatcaattaa
>SmbHLH84
atgtctactaaagaatgtgaatttggtgattcaagagagaattcttcagtgtctgaacaa
attccaattgaagaaattggaattaaatgtcaaaatgttattaattccaacaaggggaaa
tcaatttcaaagaggaaagctaaagaaatcacttccaagaatgataatgtttcaacacaa
aacaatgaatcaagttctaaaagagtcaaatatgatgacaaagaaaaaaatgaagaaaat
caaaagcctcaagagccaccaaaggattatattcatgttagagctagaaggggtcaagcc
acagatgcacatagtcttgcagaaagggtgagaagagaaaaaattggtgaaagaatgaag
tttttacaagatcttgtacctggctgcaataaaagttttcaagaatttgtaaattggctc
gttggtaacatttttaccaataacaacaacaatatacccaatggaatcccagaagtgagc
tctagggagggtgaaatgtacacagaccttaccaacgagccagattctaacaggatgttt
ttcctctccatgaagttatctaatctgaatccaacaacagacttcaacgcggaatctctt
gcatccaagaacacaagggttttccagaaacagcatttctatctctatgagatagtggtg
tttcaatctcgaggatcgttgcatcataacatgaattcatcagaatcctcagtacaagta
tttccatatggattccaatctcaacaagagccaaatttacagagtttcttacctacagaa
acagaatttccatttaaaattaatcctcatttggatggttttgtggaacaaacacctcag
gtttcaacattctttgaagatgatcttcatagttttgtccatatggggtttggccaaatt
caagcacaaaactttcccggcaatgtgtccacaacaccaatgaaggctgaatga
>SmbHLH85
atgtcaagccggagatcacgcggttcgagacaatcaggaccttccataataactgatgat
cagattgctgatctcgtatcaaagttacaactgcttattgaaagccgtaccaggcgttct
gataagggttcagcttccaaagtgttgcaggagacatgtaattacataagaagtttacac
agagaagtggaagacctaagtgatcgtttatcagtgcttttggaatctactgagagtgac
agtgctcaagctgccattattagaagcctacttatgtga
>SmbHLH86
atggaagatagggatgaagatgatgagattagagagcaccttatcaaagtctttagtcct
agttgggacaatgctagtgaggaagaaattcaccacattactcacaatgaagtgatatta
tcaagaggggactttaatatgatatcttccatcaaagagaaactaggaggattcctttac
aacatgaagaaaagctttgaatttatcagcattactgaagcctgtggattgactaatcta
ggctacaagaaatgtgatcacgttcaagatacacctctttttgaagtaaaagcaatcgtc
aaagtaataaacctagccaagcaaaagcttaaaaggcttgcacctactcttagcacctgg
tcaagaagagaattgggggatatttatgctaatgttaaggactttgaagaaagaacaaga
gtggctaaagaggagttcatcaccaacaacactaaggaaaacaagataaaaattcttacc
ctcaatgctcaatatattagattcctgaagctagaagattctatgcttaggcaaaaggct
caactccactag
>SmbHLH87
atggatcccgagtctacaatagtgagtgcgtttcaagctgcccctaatttggccgagatc
tggccctttcccatcaatgctttgagtagtgacaatcaagatcaacatattcccatcaat
catcatctccagcacataaagaatcacgccgccaggaaacgtcgcgacgatgatgaatcc
gctaaaggagtttcaactagtggaaatgccttgaatgaatctgataataagcggctgaag
gccacgagatcaaacgagaatcaggagtattcaggaggcggaaattcaggaaaatctaca
gatcaacccgcaaaaccatcagccgaaccaccaaaggattatattcatgtgcgagcaagg
agaggtcaagctactgatagtcacagcctagcagaaagagccagaagagaaaagattagt
gagaggatgaaaatcctacaagacttggtccctggttgtaacaagagttgtcccaatctt
tttgttgagatgatagggttgagtttcactagcaaagcctgcccacctggtcctcccttt
caatctgagtctaatgttggatttctcagttga
>SmbHLH88
atggtccaaatggatccacctattgttaatgaaggttcattctccgcggcaaacccttct
tcttatagcttggctgagatttggccgtttgctgcggcggcaaatgctggaggaaatgga
gaacttggtggaggaggactgggtcttagaatgagtagctttacgggtttattagaagcg
gctgcgaactccattaacgaatcgactctgacggagcagaacggaagaaacgccggcgga
gcagctgatggtggaggtaatgttggtttaaggaagagggatatgaattcggaggatgat
ttatctaagtttgtctctactagtgatgctagtgatttggatggttcagtggccaaacgc
ctgaaagcatcccaatctaaagaagaaaatggtgcttcaaaggtagaagcagaatccagt
tcccagacggctaacaaggggactgaacaaagtagtaaacctgaaccacctaaggattac
atccacgtaagagcgagaaggggccaagctactgatagccacagtctagcagagagggcc
aggagagaaaagatcagtgagaggatgaaaattctgcaagatttggttcctggatgtaat
aaggttattggaaaagcgcttgttctggacgaaataataaattatatccagtcactacag
cgtcaagttgaggtattcttgtccatgaagcttgaagcagtcaattcaaggatgaaccac
cctatagaaacctttccttcaaaagatctagcaccatcagcatttgataccagtggaatg
atttttggcgcacaagcaccgagagaatatgctcaaggggcacaatccgagtggctccat
atgcaggttggcagcagctttgacagagcaacatga
>SmbHLH89
atggctttggaagcactttctaccaatgaacttctcaacttcatcatgtatgatacaatt
tccaccaccaccaccaacaatcttgatgaaaatgccttattttttgaccatcatgatgat
aaaaataataatacctatctattaaaatctcaagattttggtactgcccccttagagcaa
caatattcgaccaccgcctccgtgtcgccatcaaaaacttccaagaagcataatttaacg
atggcgacacaagggggaggcggagggaggaagaagaggaggagaagaccaaaaatttgt
aaaaataaagaggaagctgagaatcaaagaatgactcacattgctgttgagagaaataga
aggaaacaaatgaatgaacatctttctgttttacgttctctcatgtctgaatcttatgtt
caaaggggtgaccaagcctcaatcgttggcggtgcgattgaattcgtaaaggaattggaa
cacattctacaatctctcgaagctaaaaaattcatattattacaacaaggtcataatatc
ggtagtgatagtaatagtggtggtaatggttgtgatagtgaagtgctaaactcaacgact
ggtgaagctttggcctctgtgccggcggagtattttccgaccccatttgctcaatttttc
tcatatccacaatatacatgttgtcaattaccaaacaaatacacatcaaagagcaaggca
gccatagcagatattgaagtgactttaattgaaacacatgcaaatgttagaattttatca
agaagaagatttcgtcagctatccaaattggtcgttgcgtttcagtcattgtaccttact
gtccttcacctcaatgtcacaactttagatccattggttctctattctataagtgctaag
gtggaagaaggttgtcaactaaactcagcagatgacatagcaggtgcagtccaccacatg
ctaagaataattgaggaggaagcagtagctaccctttcttgccaagtctag
>SmbHLH90
atgatgggctacaagaatcttgaaaattcatcctataatcaagattattctcatgatgat
tatgttatgaaggaagattttgggaataattatagccaattggacaatgagatgctgcta
aagaggaagtttgatgaagttcaattggtagtagaggagaagaagttcaaggattttgaa
aatcccaagaagaaatcaaaggtgtcaagagatcatgtaccaaaaactaagaagaataac
caaacaaaagccgacaagaaccagaaaaatatccaaatgaataatgaagaagttggagac
aaagagactaacaacaatggacagagcacaagtagttgtagctctgaggatgattcaaat
ttaaaaaccaaaacaagggcaagcagaggagctgcaactgatccacaaagcctttatgca
aggaaaagaagagaaagaatcaatgaaagattgagaatcttgcagagtcttgtccccagt
ggcacaaaggttgacttgagcacaatgcttgaagaagcagtccattatgtgaagtttttg
cagacacaaattaagttactgagctcagatgatatgtggatgtatgcaccaattgcttac
aatggaacggggattgacctctaa
>SmbHLH91
atggctagtgttagctactgttctgctgcaaagttggaaccaaatgttcaagaatttgac
tcagaggaaatgaggattatgcaggagcttcttttcaatttcaactatgatgttgaacca
aactttcatgaaaatatggatcaagattgttatattgattcatttttcaatccagacgag
tttattttaccttttgaaatgaataacaattcttgtttcatgccagagtactctgtttat
gagaaacagcaagacaattaccttccagatagtataaccagcctgaccactcataattcg
tatttcgtttcagagtactctgtttatgaaagcaccacaaaacgtcaaaaggtctttcat
gacaacttccttccaaataatataatcactcacactctttctttcatgctagggtactct
gtttttgcgagtaccccaaagcaacaagaagacaacttccttcctcctccaagtttgggg
ttcgtgccaaatcctccaatctttcaagattttgcctcgtattcacttccagaaattcct
atgcctatttttagtagcgggtgcagcaacaatgctggagttgtcacgaggagaagtggt
ggtaataataataataatgagaagaagatgtcagcacagagcatcgcagcgaggcagagg
aggaagaagattactgataagacacaagaattggggaaactgatacctggtggacacagg
atgaatacttctgaaatgcttcaagctactttcaagtatattaagttcttgcaagcacaa
gctggacttcttgaattcatgggatcatatgagaaggatgagaaatcatttcatacatca
gatttgcagaagcttgttggatct
>SmbHLH92
atggattatgaagtggcagagctaacgtgggaaaagggacagctagtgatgcatgggtta
ggtcctgcacgcgtgcttaataagcctttatcgacttgttctccaacaaaatacacgtgt
gctggtggcacacttgaatccctagtgaaccaagctacctccgtcatccctcattcccaa
aagtcctccatggacggagacggagataaagaggatgatttcgcacgttggtttgataat
tgtcttcttgacactcagacacctactatggccgtagtgccaacaagttccactaacacc
ccaaactctcaacaacaagtgccccaatccatacaccccagcaagtgcggaagtgttgat
gatgcgaaaatgggatcttcctatgaggagataccgaaaaactttgagttgatgctatac
gagggacataacaatacggctcaccagaccgtgaagcacagagacaccattgaaacggac
gagagggagttgggtgtggaaaggcttaccgcagcatctatggggtcgcctgagaacacc
tctaagcgttgtaacagtaatcgtgatttcatctctcttagcaaaactcagagagtggca
ggaattgatgaacacaaggatggggatgagaaaaaaggatccaaaatttcttcattatca
acaaaaaagagcagagctgctgctactcacaaccagtctgaacgacggattgataaggca
tcaatgttggatgaggtgattgaatatttgaagcaactgcaagctcaagttaaagcaatg
agcaggatggttcatgttaacatgcccccttcccctatgatgttgccaaatatggcatta
caacagcttcaaatgtcaatgatgggattggctagacccatggatgtcaatgcgcttaac
cgctccaacataacaacaatgccttcggtcccccaccccgcggcgccctctaatttcaat
atgcctatgccctctcctggagcttcttttgttcctgatcctttagctaccttcctccca
gctgcccaatcacagcctatgagaatggatgcttatggaaggatggcagcgttttaccag
caatatctgcggtccaatgcaaatcttggctttaaatattga
>SmbHLH93
atgctctgtgcgagtgctatggagagaaaattacctcttattatggagagaaaattacct
cttattccgccggagttcaatgccggagaagcgttgctgccaattatggactctgatgaa
gccttcattaacagcatgtacgacggtatgagctatcagtctctgttgagtttgagcctc
gaccacggctcctatggcgaagtgaaacctttcttagctcactcatcttttcacccttca
cttgtcactgataatatgctgtgcaccagtgctgcttcttctcaaattaagcaaagtcct
gcgacttctcatgatttctctaccggagatcattttgcatggcttaataagaaggagatc
aatcccgatgctggtcagaagatgaaatgcccaaaactggaaccagttactgataatctt
cagttatatccatacaacaataatgaggtttttttaagtgagccgttcaatcgcttctcc
aacacctctagcggctatggatatcttagtcttccagatcttcgttgcttcgaacagcca
aactatttggatttccactacggtgactcgtcatcaattgtccccgcagaaaaccgagtc
gccgaaccggtgccgcctgtttcaaaagtcatgagtagccttctaaaaaacaggcagcct
tatagttcatctacgactcgaaagcgaaggcagaagctaagtgagaaaacacgatgtctg
gagaagctattgccatgggataagaaaatggatacggcgactatgctagaagaggcgtac
aaatacgtgaagttcctacaggcgcagattagcgtcctacagagcatgcctccgctggta
gatggaggtgctccttccgatcaggacagaaatagagcaaatgaagctaaggcagttagc
gtttttgggaccctggcgaagctgaacaggcagcagcttttacaggttttcctgaactcg
cctgttgctcagacgtatctctactccgaaggctgctgcgttttctccgtagaacagctg
gttcagtacaggaaaattgctcagagaaacgctttgtaccgccaatctttgtttttctcc
ggcatgctctcttga
>SmbHLH94
atgtacattgcgattacgttgaagagatacagagcagttaaagaagctggtgagattaaa
atgcatgtggggagtgttgcttattaccaattgatgctagtttgtcaggtactcatgcag
agtaactatcaattttccccgcaaaagccttttgtctctctggaagaccaaatagctggt
ggtaatatattcgatattcctgctccatcagtctttggtacagcggcacttcctactggt
ttcaaatctcctgtgccctttcatggtttcgaatttcagtcctctgaggcatgcccgaag
aatttcatcatctttgatcagactgattaccgtagccagatcatgtaccaccctgtcatg
gcttccaagtttccatatcctgatttgaattttaattcaactttcttccaagatggcttg
gagagaaaaaatgcaaacaatgagaatactgaagtttcttcatatttgaaggaagattca
gacgatataaatgcattgctcagctcggaaggggaagaacgtgaggaatatgatgaagaa
gaggtgagcactgcacgcactgatgcaaactatggatgcagttcccctgaatcatactca
aactatgattgtcaatccaaaaagagcagaacctcttctttcaggaagtcctctggcagt
agtactagcaattgcaatgagagaaaacgccggaaacttaagaagatggtcaaggcctta
aagggaatcgttcctggtgccagcaggatgaatactgtcactgttcttgatgaagctgtc
agatacctcaagtcacttaaggtggaagttgagaagcttggagttgaaaatttgaagaca
tttgcttga
>SmbHLH95
atggagccagtggcatcaatgtctgaaggagattggagctccttcagtggaatgtgttcc
actgaggaggctgatttcatggcacagttgcttggtaactgttctcttccaaatgatcag
ttatcgggtagttctaataactatggcgtttactccagtttttggaatgggaacatgttg
ggatcaggagcaacagaagaaatttctgtgtattcttcaaatgacactaactatagtggt
ggtactggttttctctttcctccttcgagtcatgaaagttactaccccagtcattctcag
cctatcctgatgagaaatgatagttcaataacaacagaacgcggtgtgatggatacttct
aataatctaattgaagatgtgaataacgaaaacatggagtttgatgaaaacatgccggag
actgttctcgatggagaaggattgcatctaggaagaatagattatgaccgatatcaggaa
cataaaatggatcatggtccaccagagagctctaaaaaaagagcgcggttgcatggtcat
gtaccgaagaacaaaagaagcacaaagctacaaacggacgttaagattgccgagatggat
agtaaaaacaaggctgtgcttcagaggcagaactctattatcagttgctgctcagaagat
gaatctaatgtttctctcgagttgaccccaaaatccagagcaagcagggggtcagcaatg
gacccccagagcttgtatgccagaaaaagaagagagagaattaatgatagattgaagacc
ttacagagtctcatccctaacggaaccaaggttgacattagcaccatgcttgaagaagca
gtccagtatgtcaagtttttgcaactccagatcaagctcctgagctctgatgatctatgg
atgtatgctcccattgcgtataacgggatggaccttggacttgatcttaggattaacatt
ccaaaatga
>SmbHLH96
atgtatatggcactagccaaagaacatgttgttatgagcgacacaaaaatgggcatggtt
gacaattatgatcaatattatgatggtgaatttgggatgaatgatcattcatccccagag
ttatatggcatcaatgaagaagaacctccaaagtcaatttttgaagaatgtgaaaattca
gaaaaaacaagtccaaaaatagccaagaattttggtttaagcagttctaattcttccctt
tctagccctagtagttcaaattccaatggccattctgttattaacttcaaaggggggtat
ggtaattttatgtattcagcaaatggatctttgttgagttttgaacaaagtgaaagattt
tgcccaaatccaagaatgatgagtagtattaatcaagtcgaaggctctgtttgggaagat
aataatttgcattaccaaaattgtagtagtaacactagtcctcgtgtgattaatgagaat
tccaataataatggaatgccatttgggtggctaaattctgaagctaatgcaagcaccacc
actcatgttgaggaatcacatttcaataagcgcccttccgcggaagagagcatgcaaaca
agtaagaaacaatgtactgggggttcaaaaaagggaaaaccaaataataataattcaatt
ggtacaaaggatccacagagtattgcagccaagaatcgtagagaacggattagtgagcgt
cttaagatactacaagaacttgttcccaatggttccaaggttgatttggtcaccatgtta
gagaaagcaattggttacgtcaagtttcttcagttgcaagttaaggtgttggcaactgat
gaattttggccaacgcaaggtggaaaagctccggacatttcacaagtaaaagaggctatt
gatgcaatccttgccactcaacgagacagaaactcaacctctaagtga
>SmbHLH97
atgttgtctggggtgaatggttcttggggtaatgggaataatgaaaatcatcaagaaaat
aataatggtggaatggagaacagggatgatatggagttgggtgggctttctggtttcaaa
tccatgcttgatggtggagatgtggactggtacaacaatggtggtaacatgcaaagtggg
attcatttccagacgaatttcactgaagctgataacaatttacttctgcagcctgtggat
tcatcatcttcttgttcgcctggttctgctaatgttttcaataaccttgacccttctcag
gtaaacttcttcatgccccctaaatccaccattcctcctttgctcagtgggttatctagc
aacccattggagaacagtttcaatttgggctgtgacaaggggtttgttgatagtcaaggt
ttaggtgtcttgaatagtgggtttcatactttgaactcacagaatctgagttcttttccc
cagttttcttgtcccaatttgctccagatgcctcaggcagctgctggatttggttcattg
gggttagggggcaacgattctgcaaaccagaactctttgtttctcaataggtctagaatc
cttaagcctcttgataactttgcttcaattggagcacaaccgactcttttccagaaaagg
gctgctaagaacttggctaatcatggtgaaaatttgggggcgttaggtattgaaataggc
caatcttccaccactaaggaatggaatgataaaaaaagaaagtatagcaacagtgatgat
cttgatgttagcatggatggaaccttaaattatgattcggatgaacttatcgagaacttt
aacaaagctgaagagagtgtgaaaaatggagaaaacagctccaatgcagccagcactgtc
actggtgctgatcagaaagggaagaagaaggggctccctgccaagaatctgatggccgag
cgacgccgcaggaagaaactcaatgacaggctatacatgctgagatctgttgttccaaat
attagtaagatggacagggcttcaatcttaggagatgcaattgagtacttgaagaatctt
ctgaaagccatcaatgagctgcacaatgagttggagtccacaccacccaactcttcgata
agtcaagcatcaagtttctatccattgacaccgcctgcaccagctctgtctggtcggctg
aaggaagaacttattccaagttcgtttgcgagtcccctgtccagccctactggacaatct
acaagggttgacgtaagggccagggaaggaagagcagtgaccattcatatgttctgcagc
cgcaaatcaggtgttttactctcaacaatgaaagctctggacaatcttggactggacatt
caacaggctgttatcagctgcttcaatgggtttgtgatggatatcttccgagctgagcaa
tcgaacgaaagtcaagacattcatccagataaaatcaaagctgtgttgctggactctgct
ggcttccatggggggatgatttaa
>SmbHLH98
atggagaattccttttgttcagaatattggcctgaaactgctgatctcaatcaaggttca
ctttttttactcccacaggtacaaaattacccttattatttccctcaatgctctgatcaa
gctgaaagtgcttctaggagccacagtgaagctgaaaaaaggcgtagagacagaattaat
gctcagctttctactctccgaaaactcattccaacttgtgaaaagatggataaggcaact
ctattagcaagtgtagttaatcatgttaaggatctgaaagcaaaaacaactgaaatcagc
aaactgttaaatactccaacagacattgatgaagtaataattgaggaagaagaaaacaaa
gcgtgcacgagcatgaacaagagcgtgattcttaaggcctcattttgttgcgatgatcgg
cctgaattattctcggagctacgacgggtgattaagaatctgaaattaacaatgatggag
gctgatataactagtttgggtgggagaattaagggtatatttacgctttgtcccaatgac
aattgcgcaaacgatgtttgcatgaattctctcaaacggtcactcaaactagtcctttgt
agaattgctataaccccttctacatccaattacagaattaaaagcaagaggcagaggttc
ttcttgccgcctcagttttcttaa
>SmbHLH99
atggcttctttttcatcacaccaattacagcacaataaccctttccttgttgattcagtg
tttttgccaagttcaatgtctggcttttttgaggaaccaaacaattcttgtatagtacag
aatagttttcctcaattttatcaacaagaattccctgttgttcatgaaaatagcttttgt
tttgaccaaaccacaaatgttagccatgatgagcctaattctgtacacactaacaaaagt
agcagcagtataaccttggatatggattcttcctctgttactgataaaattgaaagtggg
agtaataataataaggcgaatgttacttctatggaaaagaaaagaaaatccagagaaggg
tcttcttctatgacttctgctcattctaagaatgtaaaacagagtgacaatgggaaaaag
aagaaaaccaacagcaaattagtagccaaagatgagaaaaaagctaatgaagaggcaccc
acaggctacattcatgttagagcaagaagaggccaggcaactgacagccatagtcttgct
gaaagggttaggagagagaaaataagtgaaaggatgaagatattgcaatctcttgttcct
ggttgtgacaaggtaactggaaaggccctcatgttggatgagataatcaattatgtccaa
tctttgcaaaaccaagttgagtttctctcaatgaaacttacttctgtgaatccaatgtac
tatgactttggcatggacttagatgccctcatggtcaaacctgatgaccagagtttgagt
ggcttggagacacaaatgctaaatattcagcaaggtagcacaactactacatcacagacc
gctgaagttattgccaacactaatagtggctatccatttttggataattcaacatcactc
atgtttcaacaagcccatttccctaattccattcctcagacactttga
>SmbHLH100
atggcggaaacagatgaagacggctcaaattggcttatagaattagggttaatggaagac
cttcctgcccttgaacccaatgctcaatggccctccaacgctttttctcttccaaataat
atcagttctggattagaagattcctatggcaactcagatagtttaaaggaatgtggctca
aagaagagggtgagatctggagcatgtgcatctgattcaaaagcacatagggagaaaatg
cgtagggacaagctgaatgacaggttccaagaattaagttctatcctggaaccaggaaag
cagccaaaaatggataaatctgttatcctgggtgatgctgttcgtatggtggtgcagttg
agagatgaggctcagaagctcaaagagtcgtacaacaacttgcaggagaaggttattgaa
ttgaaggctgagaaaaatgaactccgagatgagaaacaaaagctaaaagcagagaaagag
aaacttgagcagcatctgaaggccttgaacacccaacctggttttttaccacaccctcct
gcaatgccttcccctttttcagccccacatcaagtttttgcaagcaaaatgatgccatat
cttggctaccctggaatccctatgtggcagtttgtgcctcctgctgcagttgatacctca
gaagatcattctctccgtcctccggttgcttaa
>SmbHLH101
atggacggtggccggagttctacttcagctccggcgagggcaaaattggaaaggaaagaa
gtggagaaaaatagaaggaattatatgaagaatttatgtaatgagctttattcattgctc
cctattactcatgtttctcaggaaacaatggtaatgcaagataaaatagatgcagcagta
aagtacatagaaagcttgaaaatgaaattggagaagaacaagaggcaattggaagaactc
aaaatgggcccaaagaggtcccaaccactcaatgcaacaaatgagcccggcccaattgca
aagtcggcacctgagattgaattccatgaaatgggcccaaacatggtcgtggttttaata
actagcctttataatatagccataacatcattcgattatgccatgaggaaggtgttgaag
ttgtgtatacaagcttttcatcactcaatggaaatggaaactctatgctgcagatttctc
atgaaactaaggtattgttttggtattctcccaaaaataaatcattcactgatacttaat
tgccttggacccagctgcgcctttccaggtaggtcaggctcatgcgacgtcgacgtcatt
gaggattgtttcatatctagtatcttctacttttga
>SmbHLH102
atgagcatggcaggtttgtcttctttagaagagtcttcagtcaacatttaccacaagtat
tcaaatttcaagaaaataagctcaacttactattttaccatggaaaaagcattggaatgt
ttaagaccacttgttgattccaagaattgggaatattgtgttgtttggaagttgggtgat
gacccttcaaggtttatagaatggatgggatgttgctgttctggagctaatggagttgat
gtcaatgttaagaaagaaaatggaggaaaacagaaattcactgctctgtgtagagatatc
aaagtacagcatcctattagaacaaaggcttgtgaggctttagctcattgtcctctttcc
atttccctttattcagggattcagggagaagttgtaacatctaatgaaccaaagtggatt
aatcatgctgagatttccaattcaaacttatcacatgttagtactactcttaaaattgaa
gtctttactgaactctcaagattaatttcagatatgtttcaaattgaattcttcgactcg
ttgcaggaattaaaggggaccctggtattgatcccagttgctggtggattggttgagctc
tacaattcaaaactgatacataaagatcaaaagacgattaatttcattatcaatcggttc
aaacttggttcagaagaagccaatagttccattgcacagaaagaagatcaagttcttgat
ttctttccctttgagaagtcaagcttttgtgctcctctcatgcaatatgctacaagtttt
ccttcaagtgcaccttatatatctcaagtatctgaatcgagtgctaatcctagcattcaa
ggatcatccaccggttccattccttcaaacgaacgtaccttgtgtcattcaccttctgac
catttatcacgaaatgtacctctaagccacgctactgaagggtattttgagcacatggag
cttcagtgcggtgagaacttgtcaagaatggaaggcactgcttttccttggaaacaagaa
aactatgtagttgcaggagacatgttcacgatgggtaagaaaagacaaaaaggaccttat
cagtcaaagaatcttgtcacggagagaaaacgaaggaacagaattaaagatggtcttttt
gctcttcgagctttagttcccaacatctctaagatggacaaagtagcaattcttggagat
gcggttgactatataaatgaactgcaagaaaaagtgaagttatatgagactgaactcaat
gaaatagaagcagaagttaccaacaatgaagctcctgaaatgctcctatcagacacgact
gaaatgtccaaggtttccagaccaacaaatcagaaaacacaaatttcaattgaggtggaa
atgaaccaaattggtgctagagagttcttgttgaaggtttctggatcacataaatccaga
ggatttacgcagttgatgaaggccatgaatcacttaggacttgaaatagtaaatgtgagt
tgtaccacgtctggaggggagatagtgagcgttttcatagtagaggcaaatggggacaga
gttcttgatgcacagaagttgagatcctcactaattgagctgacaagttga
>SmbHLH103
atgaatcattctgttcctgattttgatatggatgatgactactctattcctacttcttct
ggtcttacaagacctaagaagtccgcaatggcggaagaggaaatcatggaactactgtgg
caaaatggtcaagtggttatgcagagtcaaaatcaaagatctcttaagaaatctcaaatc
ggcaacgccagtggaggcggcggtgatgcggttattccctccgaccaagctgccggtaga
gagatccaacatgtcgaggaaactacttcacagcatctgtttatgcaggaggatgagatg
gcttcatggcttcactacccactcgatgacccctccttcgaacgtgatctgtactccgat
ctcctatatcctacgccgagttctaccgtatccaccactgcgccgccgagagaaagcggt
acgtctacggtggagatccgtccaccacagccacaaccatcgccagctgccccgatctta
acggctcctcggccgcctatacctccttctagacgctccttcacagaaagttcaaatcgg
ttccagagcttcggacacttctcgcgattgcctagagcaaggttagaacctggtccggca
aatttgagcaagtcacctagagattcaacagtcgtggatacaaacgaaactccaatttca
aggcaggaatcgagaatttcacacgtagccgataatgtaggatgtagtaccataaaccgc
accggaactgcgactacgtcaacaattagggagacggcgactacatgtgacatttcaatg
acgtcatctcctggtggctcaggaaatagtgtaagcgccagtgccgaaccaccgccacca
gcaccgtcgcatcaggcggcggcaacaacggcagccgaggatcggaaacgtaaaggaaga
gaaatggacgacggggaagaaagaagttttcaaagtggtggtggtgaagggactctggca
attgctggctcacttttacctttcctcctcaccagaaaggatgctgaatttgagtctcct
gacacaaaaaagcaagcacacggttcaacatctacaaagcgatctcgtgctgcggaggtc
cataatctttcagaaaggagacgtagagacagaataaatgagaagatgaaggccctgcag
gaactcataccacgctgtaacaagacggacaaagcatcaatgcttgatgaggcaattgag
tatttgaaatcactgcagttgcaagtgcaggacaaggttggaactctcataggagctaca
atcaagctacgctgctctagagccataaactcatacttcattcaatcacatatttctcca
ggaacaaggcatggaactggacccaatgtcagtcatcttagggcccaaaagtggactgaa
gaaggcattggcacccgacttcccatctctctcagggactatagcagccgctggatgatg
tccatgggatgtggcatggtcccaatggtgtatcctggaatgcagccgtacatgccgcct
atgggaatgggcatgggtatggggatgggtatggagattggcatgaacaggccaatggtg
ccatatccacctctattaccaggtgcagcgatgcagaatgcagctgcagcagcacaaatt
ggtcctagatttcctatcccgccatttcatttgccaacagttccagtaccagatccatcc
agaatgcaagcctcaagtcagccagatccaatgctaaatccacttgttgcacataattcg
aaccagccaagactttcgaattttaatgatccatatcagcagtttttcggtctccagcaa
gtgcaagtcgcattaccacaggcaagtccttcctcttctacttggtcattaactcatttt
ataaatcagacagtagaacagcccattaacaataaatccggcagcagcaaagaagttgga
aatccagagaatcatcaatctggtcaattacctggaggccagaacatttga
>SmbHLH104
atgatggatgattcctcttgctggtctgagagtactggaacactttcatgggttcataat
ttccaacaacttaattgtcaagtttcaccttttctatttcctactaattcttgcgatgtt
acttaccatcacaactcttctcatttcccgacttggcctcagcagtttgaagggttttct
gcttctaggagccatagtcaagctgagaaaaggcgccgcgacagaatcaatgctcagctt
tctactcttaggaaactcattcccagctctgaaaagatggataaggctggtctactaaga
agcgttgttgagcatgttaaagatctgaaaggaagagcaaaagaaataagtagtgtatca
aacactccaagtgacattgatgaaataataattgatgaagaagaaggcacttgcacaaac
aaaaataaggatagcattgcccatagcagcatacttttcaaggtatctttttgctgtgat
gatcgacctgaattgttctcagaactaaacaggggtctcaagaacctgaaactaacaact
acggaggctaatataactagtttgtgcggcagagttaagtgcattttctctcttcaatcc
attagtgatgtttgcagccattctctcaaacagtctcttagggtgttgcttgcccggatt
gctacttccccttgtacttccaattttcgaatcaaaagtaagaggcagaggttcttcttg
cctgctatctaa
>SmbHLH105
atgaatccttgtcttcctgaatggaatatggagactgaactccctgttccacatcaaaaa
aagtccatgggatttgatcatgagctagtggagttgttgtggcgaaatggggaggtagta
ttacacagtcaaacacataaaaagcatccaggttatgatcctaatgaatgcagacagttt
aacaaacatgatcagccaacattaagagttgctggaaatcagaccaattttattcgagat
gatgaaactgtctcatggcttaattgccctatcgatgattcatcgtttgataaagaattc
tgttcccctttcttatctgatatttcaactactcctcccctaggggaggctgctcataag
tccgttaggcatacggaggacaataataaggtttacaagtttgatccttcaggaatcaat
catgttcttccacaagcacatcattctggtttcgatccaaatccaatgccccctccgaga
tttcacaactttggatcagtacagcagcagcaacatcatacagtagggcagcctcagaaa
ggtgttaactttcctccaccagtaaggtcctctaatgtgcagcttagtggcaaagaagct
agaagcaatctgatgaaagaggggtctgtgaggacagttggttcaagccactgtggcagc
aatcaagttgatactagccggttttcaagtagtgcaaatagagggttgtctgcagcaatg
atcactgactatactggaaaaatcagtccacaaagtgatacaatggaccgagacacattt
gaaccagctaatacatcttcgtcatcaggaagatcgggtagcagttatgcaagagcatgc
aatcaatctaccgcgaccaatagccagagccacaaaaggaagagtagagatggtgaagaa
ccagaatgccaaagtaaagctgatgagctagaatcagctggtggaaacaagtcagcccaa
aaatctggaactgcccgaagaagccgtgctgcagaagtgcataatctctctgaaaggaga
cggagggatagaatcaatgagaaaatgaaggccttgcaagagcttcttcctcactctact
aagacagacaaagcatcaatgctggatgaggctattgaatacttgaaatcacttcaaatg
caattgcagatgatgtggatgggaagtggcatggcatcaatgatgttccctggtgtccaa
cactacatgtcaagaatgggaatggggatgggtccgccttcagtcccttccattcacaat
gctctgcatttaactaggcttcctttggttgatccatcaatccctttgacacaagctgcc
cctaataatcaagctgcaatgtgccaaaattcaatgttgaatcaagttaactatcaatgc
catttgcagaatcccaacttccccgatcaatatgccagttacatggggttccatccactt
caaggcgcttctcagccagcaatgaacatttttggcttaggttcacatacagcacaacaa
agtcagcagttaccgaatcctactaatagacaaggaaattgcttcatttggcctattgtt
taccatggtactagactctag
>SmbHLH106
atgtcaagcagaaggtcgagacaatcatcatcagggtcctcgaggatttcagatgatcag
attattgaactcgtctccaaattgcaacaacttcttccggagattcgcaatcgtcgctcc
agcaaggcatcagcatcaaaggtacttcaagaaacatgcaactacataagaaatttgaat
agacaagtggatgatcttagtgatcgactttctcagttactctcaacaattgatgctgat
agtccagaagcagcaatcatcaggagtttattaatgtag
>SmbHLH107
atggatattgatatgctcaaatcagcaacagcttctgaagatcaaatggaaatgatgctc
atgatgcaattggacaaatttcctgacttttccactggtaattgttctgagttgccaatg
atggagtttagtccacaaggaagttgcaatagtaataacaacaacaactacaatttccat
caaattgaccaaaattcacctaatttcctcaacatgccttctactatttcattcacaaac
tcacctccaatgaatcaaaatcctaatttcttagccaattctggtggattcaattcgcat
tcgatgaatcggggcaatatggcagcaatgagagaaatgatatttagaatcgcagcaatg
cagccaattaacatcgatcctgaatcagtcaagccaccaaagagaaggaacgtgaaaata
tcgaccgatccacaaagcgtcgcggcgcgacacaggagggaaaggataagtgaaaggata
agaatattgcaaagattagtaccaggtggaacaaaaatggacacagcatcaatgttagat
gaagcaattcattatgtgaaatttttgaaaaatcaagtacaatcactggaaagggcaggt
gcaaataggccagctaatggtactgcagcaactgcaggattaggattccctataccaatg
tcattgagtgggaattataatttacctgtgagttcaaaaagttatatgcctagtactcat
catcatcaaaatattcaacaatatgcagatgtttaa
>SmbHLH108
atggatccgcaagcttcaatgatgaaccacgccggaggttttcagtctccaccgtttaat
ttggctgagatctggcagtttccgatcgatgcagggggaggcgtcgtgatggcgtataat
gtgagtgctattccgaataatgatcctatggttctcgaccggagaacaactaattctagt
ggcggcggtggcggtggttcggctaggaagcgaaatgaggatgatgattcagctaaagga
gtttccactagtggcaatggcttgactgaatctgattgtaagcggctgaagactacaaga
tcaaatgagaaatctgaatctagaggtgatggggaagggaattcagggaaatctgcagaa
caacctgcaaagcctgctgaaccaccgaaagattacattcatgtgcgagcaaggaggggc
caagctactgatagtcacagtctagcagaaagagctaggagagagaaaataagtgagagg
atgaaagtcctccaagatatagtccctggttgtaataaggttattggcaaagctctcatt
cttgatgagataataaattatattcaatcattacaacaccaggttgagtttttatcaatg
aagcttgaagcggttaattcaagaatgccaagcatagaaggatatccatctaaagatttc
ggacagcagacatttgatacaaatgctatggcattcagttcacaagctacaagggaatat
gcgaggggaacatcaccagagtggctgcatatgcatcttggtggaggatttgaacgaaca
acataa
>SmbHLH109
atgtcccaagatgtggttatggattatgcttgtatggatactccaaatatgaattcccta
gccaaaagaaaaatagatactactactactaatgatgatcatttcaagcttaggagaatc
atacacagagatatagaacgtcaacgaagacaagaaatgtcggcgctctactcttctctc
cgttctctccttcctctccgatatgtcaagggaaagcgttcggtatcagagcatatgcat
gaagctgtgaattatataaaagaaatgcaagagaatatcaaggaattggagaaacggaga
gacttgttaatgaagtcatcaattggaaatggtaagagatttagggattgtagagtgaca
gtgagcccctgtgtcgagggtggtatacagatgtcaatcagtgctgattgtgaattagga
aaaaaatttcctctttcaacacttctacaggagctgctcaaacaaggccttaatgtcgtt
acttgtctttctgcaaaagtcaatcaaacctcactctacaccattcaaactcagcagcaa
taccgtgaaaagggtttcaagaaatattcagaaataatttcttgtctccttgtagttgag
cagaacaatgaattgttgctaaaaaaccacgaaactcgctcgattggttatgctccattc
cctgaagcgaatgttgcatcttatatgcactttaatcctggtcaaggtcatggtcgtgac
caaagccaagatcgtggtcgtggtcgtaattatagacatgaatttcatgatagtcaccca
taccatggtggtcatcctaagaacttttcttcccacctgaagtggaaaaataatggtgta
acaattgaaaaagacaaaagtgggcataataacaaacattttgaaactatatgctctcgc
tgcgatggtaaaaatcattgggcacgtaattgtcgtacaccaaaacaccttgttgacctt
tatcttgattcaatgaaagctgctaatgctccaatcaaacttgatgtcccagtcagacta
gttactaaagcaaatgagtctaaatcacccctgaagcgtggtagacctatcgatttcaaa
gataaaaatcctcgaaaaagaaaaggagctaagaaccaagatggtcatattgaagatgag
gtaactccagaagagtcttcaagcataataacgaattcaattccagaagaaactcaggta
cctgaaatttgtgaaaacaaagagatctcaataccagaagagtcttcaagcataataacg
aattcaataccagaagaaacttaa
>SmbHLH110
atgcaagacatactctcaacttcttcctcctcctctccaccttcactacttaatacactt
caaaaacgccttcaatttataatccagagtcgtcaagaatggtgggtttattccatcttt
tggcaagcttcaaaagacggtaatggccgtctcattttctcatggggagacggctatttc
cacggtaccaaagataaagtctgtatcaccagcgcagacaacaacaatgttggcgttggt
gatacggagatgttttatacggtgtcagcgccgagttgttttgtgttggaagatgatctc
atcgtccacacttacagttccggctcctatgtttggctcaataattattacgaactgcaa
atttacaactttgatagagctaaagaagctcacttgcatggaattagaaccctactttgt
gtttctactcctcatggtgttattgaattgggttccgctgatgttatccaagaaaatttg
gaatttgtccaattaattacgtctttatttggattaggcaagcaaattaataataatcat
ggtctttctaggtttaactttgctcctttgggagatcataataaggatacgaaaagtaac
gtggaaatgttaataacgggtaacaaatcgtctgattcaggaaattctgactatgataat
gagtcctccgcgatcaagtatgctcattcacctaaaaaacgaggaagaaaatccaattcg
agcagcacaacaatgaaaaatcacgtcgaagcagagagacagagaagggaaaagctgaat
aatcggttctacgctctaaggagcgtggtccctaacgtgtccaaaatggataaagcttct
ttgctagcgaatgcagttacttatattaatgagctcaaggctaaagtagaagaattcaag
gctaaagttaatgaattagagtccagtatgaaaaatcagtaccaaaagcctgcttcgaga
aataccgtccaggagatgtacgacagtccaagtacatcctctgcagtagttgatcgtgta
aatcgtattaattcatcgtttgcgtggtgtggtaatggggcatatggaatggaaatcgag
gtcaagattattggagtagaagccatggttcgtgtgcattcacccaatgtgaactaccca
tgtacgagattgatgaatgtgttgagcgagttggagtttcaaattcaccatgcaagtgtt
tcatgtgtgaaggacatgatgctacaagatgttgtcattggagttcctcacaatttgatt
aatgaggaagccatcaaatctgtgatcctcacaaagttaagtgttgcttacatttga
>SmbHLH111
atgggtgatgaatatgaagcaagtgtttgtggaggaaattggtggagttcaagtagaagt
atatatggttcatctctatgtgcatcttcagttcctttagggaactctaattttgcatgg
acaaatgatcacttgttagatatgaaatcctcctgtaggtctaatgatgaatctggtaat
tctgatgaatctgttgtgcttcaagaattgcctaaacatgattccactctacaaatcttg
gggattggtcttaattcttcatcaacaccagataattggaatcataataccttgatgcat
ggaagtgatagaggtgaaagcaattattcttcaataatactacaagaagacctaaattca
agcatgacttaccaacaagaaagtggagttgattgttcaagcgattcatttaaacaagat
ttcactttaggcatgaatcatccaatcactagctcaactaatactaccgatcacgatcca
tccactaatactatgatttcttcaacctttccaatgaatacttctcctttctctaattat
ccaacatctttacttcaaactttacttgataatgatcctccccaacaacaattacaacca
tctttgtttgcttccaataataaccagccgatgaatttcccaacatcttccttaaactac
aggccagatttgaataacttttcatcttctttgcctaaattccctaattccttgttgcta
ccaaaacaaacaccttctgatcattttccaaattactctattaatgctacagcatcctct
ctatacaatacttcatcagccacatcgttaaacaatatgcgaggtaatcttttgccctcg
atgcatcaacaattgctgcagtcacaaacattcaacgagaaagccagagttcctgagggt
agttctaagtgtaatgttgaagaagtaagagagtctcgggtgagcaagaaaagcggtaat
aatgaggcaacagtgaagagggcgagaatagagacaccatcaccattgccaacttttaag
gtcagaaaagagaagttgggggaccggattactgctctccagcaattggtttcacctttt
ggaaagactgatacagcttcagttcttcatgaagctattgagtacatcaagtttctccat
gatcaagtcaatgttcttagtactccttatttgaaaaatggatcaacccctcaacaccaa
ctgaatgttgataaggttaaggaggaagatttaaggagccgaggattgtgcctcgtcccg
atatcgagtactttcccagtagcaactgaaactagtacagatttttggactccaaatttt
ggtggtgcattcagatag
>SmbHLH112
atggctagtgttagctactgttctgctgcaaagttggaaccaaatgttcaagaatttgac
tcagaggaaatgaggattatgcaggagcttcttttcaatttcaactatgatgttgaacca
aactttcatgaaaatacggatcaagactgttatattgatccatttttcaatccagacgag
tttattttatcttttgaaatgaataacaattcttgtttcatgccagaatactctgtttat
gagaaacaacaagacaattgccttccagataatataaccaccatgaccactcataattcg
tgtttcgttccagagtactctgtttatgaaagcaccacaaaacgtcaaaaggtcattcat
gacaacttccttccaaataatataatagcaccgtccactcacactccttctttcatgcca
gagtactctgtttttgcgagtaccccaaagcgacaagaagacaacttccttcctcctcca
agtttggggttcgtgccaaatcctccattctttcaagattttgcctcgtattcactttca
gaaattcctatgcctgtttttagtagcgggtgctgcaataatgctggagctgtcgcgaag
aaaggtggtggtaatagtagcaatgagaagaagatgtcagcacagagcatcgcggcgagg
cagaggaggaagaagattactgataagacacaaaaattggggaaactgatacctggtgga
cacaggatgaatactgctgaaatgcttcaagctactttcaagtatattaagttcttgcaa
gcacaagctggacttcttgaattcatgggatcgtatgaggatgagaaatcatttcataca
tcagatttgcagaagcttgttggatctaccttgattcaagagaagttgtattcaagtgaa
aaatgcttagttccaaaagtgttccttgaagcactagagaatagtcaagaattccaaaat
tcactagtccttgaggaagtcaagtctttgactagatga
>SmbHLH113
atgtcctcgggtggaatctacaacggaaaaaatgacgttgcccagaggctattcgaagaa
tataagcattcatggcttatcatggataacggccgcattccaggactcgccttcaagaac
aatcttccttatatagagctgcagtttgcagatcttcaatcacatgcatcaaatgcagta
cagcttcaattttatcatgaagctgggattaagacaactatatgtatggggtgcagcata
ggagaaattgagtttggaatgacctctaggcctccagtaaacttggaaatggggatgaaa
aatttgtttcccgaatatttctcaacaagatcagggcttcctcatcaccaaacagtgctt
ccaattgatcaaaataggccatcaccatcttcatcattctctcttgatagcccgggagaa
tacccatcgcttcttttcaatgttgcaagcacatcttacgtaccagaaccacatgccttc
tccgagcagaccataagaccagtttctaccaccgacatgacataccatcaaatccgaggc
attcaattcccgagagtggaaaccgaagatgctgcattgacaagagcgtacctagctgtc
atgacatcaccttctacttcctcgtcctctcagcaatcgcgagaaaatattaatgtacca
aaagatcattatcaaaagcccactgcattcagaaggtttagatcaggtaatgtgcaaata
ggtgcaaccagaacaacaactcgtcgagaaaacatgttgagaagatccattacattcttc
aggaatttaaatatgatgagaagacaagatcaacaaatccagcgtgccccaactagcact
caggttcatcacatgatttcagaaagaagaagacgtgaaaaactcaatgatagctttcaa
ctacttagatctctactcccacctggtaccaagaaggacaaagcatcagttcttgcctgt
acgacagaatacttagcttctttgaaaggtcaagtggaagaatttagcaaaaagaatgaa
aggctggaagcagaattagttaaagctgaaatgagatcggatggtattattaggtcatgc
agtgatggaaatgaaagggtggttgttaaaataacaaatgtaggtgaatcaagtttatca
gaatcaagagtagtggagttgcaagtttcagtaagaggagaatgcagcgtcttggatttg
gccattcgattgctacaattcttgaaaactcacagccatctaaccttagactcagtagca
gcaaacaccagctccatgctcactcgcataactttgagaattagaattcagggtagtgaa
tgggacgagtctgctttcgaggaagcagcgaaaagagttgttgatgacttggcatag
>SmbHLH114
atggacaagttgaatagtttcttgttttcctgcggtgatggtggtggtggtggttcttca
agcttcaaaaatggtgaaggggttgaatctgagttcttgaggagcaaagaaatgatgggt
tctgattattttcaccagcagtcacagtttcagcagagtaattttggtgggctagcgcgg
tacaagtcagctcctagctcgtttttcgccggaattcttgacggagacggcaataattcc
ggtgaaaatttcataacccatgatgggtcttcgagttctgattccgattccatgttcact
gccttattgaacaacaatgacaatggtacgatttctggtactcgagatctgaatgaacag
aaccagaagaatcagctgcagtttgcttcttctatgaagcaggagattggtgaggagatt
gaatttgggaatgaaaatggtgtacaaaatagatatgaaaatgttggggtttcatatggt
gtaggggtgcaaatgcaaactagagatagcttgagtaatggaaacggtggctctaatctc
atcagacaaagcagttcaccagctggattcttcaatggatttatgagagaagttagcaat
tttggagcaagtgtagggactaacagggaagcaagtacatcagctaatggtttcagtaat
catataagttactcaactgctcaatcttctagctcaaacttcatgcctagcattgctgag
aatgaatcttggaatgactcttcgttcaattcgttgaagagaaatcgagatggtgatctg
aaaatgttttcgaataatttcagtggaatgcctaatcagaatgatgaatcaagaaactac
acttcttctggtttaactacccatttaagcttgcctaagacatcttctgagatggcttcc
atagaaaaatacctgcagtttcaaccagatttcgtaccttgcaaaatacgtgccaaaaga
ggctgcgctacgcacccgcgaagtattgcagagaggatgagacggactcggattagtgaa
aggatgaaaaaactgcaagaacttttcccaaatatggacaagcaaacaaacacagctgat
atgttagatttggcagttgattacattaaagaccttcagaaacaagtccag
>SmbHLH115
atgaatttaggtgagtctcgtaagaatgaggcaaaaggggctgttcaaagtttggtgttg
gatagtgagaaaggtgaattagtgaaggctagtggaagagtggagaaaaaagttgcgaaa
acagaggggaaaacgcttgctgcattgaagagtcatagcgaggcagagaggcgaagaagg
cagaggattaatgctcatttgtctacactcaggaatcttgtgccatcttctgacaaaatg
gagaaagcagcattgctagctaaagtggtataccaagtgaaacaattgaagcagactgca
actcgtgttagtgaaaatttcatcataccattggactctgatgaagtaagagttgaaata
attgctgaaaatgcaatagatgggacatgtctttacagggcatccatttgttgtgaatac
aggcctcatcttttatcagatttaaaggaaattatcaattcccttcatgtgaatttggtg
aagtcagaaatatcaacgttaggaaatcgagtgaagaacgtgtttgtcttcacaaatgga
gggcatgctaatattgaggctttcatatccactgttcgtcaggcatttagttctgtcctg
gataaagcttctgcatctccggaatattcagtctacccaaacaagaggcaacgagtttct
tgcttccattcttcaaccttattctcatcgccattataa
>SmbHLH116
atggaggattattatagagaaaatggaaatttattagatgaattatttgctctaagaagt
gatttatgggaaagtacttgtctaccaatggaaatggatagtagtaatttctattgtaac
aataataattatgattgttttggggacattcctctttcttcttctactacaactacaact
acaactacaactactactacttcttttgaagattacaatactaattttccaattgaccaa
agccaacactgttcattattacttggtggcttgccaccacaagaaatgttcatttcccct
ttttcttcccaagtagaagatttgtcatcaatttttgaagttggaaattttggtaattgt
aaattggagagaactcaatcaactgaatcatcagctgctatagctcctgctaatttcaac
aacattggtttgttatgccccaataaaaaagcgaaaacaaataagtcgaatggagagcct
tctaagaatttaatggctgaaagaagaagacgaaaacgcctcaatggtcgtctttctatg
cttagatccattgttcccaaaattagcaagatggatagaacgtcaatcttaggggacact
atcgactacacaaaggaacttttagagaaaatcaacaatttgcaacaagaaatggaatta
gggccaagtgaactaagcttgatgagcattttcaagaacgaaaagcccatcgaaatgttt
gttagaaattcacctaagtttaatgtggaaaggaggaataatattgatacaagggtagag
ataaattgtgcagggaaatctagtcttttgctatcaacattgacaacactagatgccttt
ggcttagagcctcaacaatgtgttataagttgtttcaatgattttgcaatgcaagcttct
tgctctgagggagggacggagcaggttgaaaatgaaaaaaatcatcatgtggagcagggc
gggtttatgcagaacgggtctatgagggacagcgcagagcaggaagtggagcaaagagga
gttataaatgcagaagagataaagcaggcactattcagaaatgctggatatgcaggaaaa
tgtatctaa
>SmbHLH117
atggctatgggacaccaagaccaagatggagtcccagataacttgagaaagcagcttgct
cttgctgttagaggcattcaatggagctatgctatcttttggtcaattccatttacagaa
ccaggcgtgttgaaatggagtgatgggtactataatggggatatcaagaccaggaagact
gttcaggcaggggaagttaatgaaaaccagctggggctgcagagaactgagcaattgaaa
gaactttatagttccctcttaacaggtgaaagtgaagacgacatacaaccacaggccaaa
aggccgtcggcttcattatctccggaggatctcactgatacagagtggtatttcttagta
tgcatgtcattcgtcttcagtgttggccaagggttgccagggaagaccttcgtaacaaat
gaaacaatctggctttgcaacgctcaccaagccgagagtagagtcttctctcgttctttg
ctagcaaaggcaagtatatggttcatgtatcagctttttaactgcaacctcagtcttaag
ggtgtgcatttggttgactttgggtcaattaagttcgagtgcatctatccaggtactcct
cattctctaccctctgaaaagacagtaattcagacggagatcaaatatgatgaattggtc
atagaagatcccaacctcattcagcaaataaaaaattattttctagtggttgatcactcc
attatttcgaagaagcctaattatgtctccaatgatgcaaaatatgacacaaatgtcgtt
ttccaaaagcctgatcataatgcacttggaagtgatgcttatccagttgaaaacaactac
agttcacctcatgatagttcaaatggttttgttgccaatcaagaggcagaagattcattg
atggtggtagacgttattggggaaacttcacaagctcaaagctggaagttcatggatgat
aatatgagtaatgaagcgaataattctttcaattccagtgactgcatctctcaaaacaat
gcaaattgtgaaaagttgtcccctctttcgagtggagagaaggaaactaagtttcgtcta
ctagaccggcaagagaatgatcagaagaaaccgcatcttttagatcaccaaagagatgat
gctcaatatcaagctgtcctttctatccttctaaagagttctgaccaattaactttggga
ccacattttagaaatattaacaaaaagtcaacttttgttggttggaagaacgatattcag
atgccgcgattaggaactgcacaaaaactattgaagaaagtacttcttgaagttcctaga
atgcatggtggtgttgtacatcaattcagcagagaaaatggtaaaaagaacagcctttgg
agaccagaagttgatgacattgataggaactgtgttatttcagagagaaggcgaagagaa
aagataaatgagagatttatgcatcttgcttccattctgccaactggtagcaaggttgac
aaaatatcactactcgatgagacaatagaacacatgaaagagcttgaaaggagagttcaa
gagctggaggctagatcagcaagacgatcaaatgatactgcagagcagacatctgataat
tgtggcactagcaaattcaatgacatcaggggatcactaccgaacaaacggaaggcatgt
gatatggatgagatggaacctgaaagctgcaatggattattgaaacgtagttcagctgat
aatattgtcatcaatatgatcgataaggaagtctcgatcaagatgagttgtctttggagc
gagagcttgttgcttaaaattatggaggcgctgactgacctacaaatggattgccataca
gttcagtcttccaacattgatgggattctattcattgctattgaatgcaagtcgagtaga
tcgaaaacagtagcagttggaacaattagagaagcacttcagagagcagtttggaaatct
tga
>SmbHLH118
atgcaagccatgaattcacttctaagtcaacaacagcagtcacagatgtcacttcaagac
cttcaaaatggcggaaatgacggttcttctggtggtattattggtggtttattgagtcaa
caaatcggtcactctcactttgatccggcgtcgtcacacgacgattttctcgaacagatt
ctgtcttctgttccttcttcttctccttggcctgacctttccaaatcctgggatccacat
caccacctctcatcgccgcctccgcctctgcataaccctagctccggcgaagatcagcct
cctcctaatccacttcaccaacagtttcatttcgacgaccaggcttcctctctcttagct
tcaaagctccggcagcatcagatcactggaggcggcggcgctgctgctaaagcacttatg
ctacaacagcagattttgctttctagaacactcgccggaaatggactcaggtcacctact
gcagcttccggcgataacggcctcctttctctccctgtaaacctcagtaatggtgaccat
aacgacagcgtctctaatccggctaatgacagttccgttcaagctcttttcaatggattc
accggatctcttggtcaaacctccaatcaacctcaacattttcatcatcctcagggagga
tcgatgcaatcgcagagttttggagctccggcgattaaccaaactccagcagcaagtggt
tcagctggtggtggaggtacaacgccggcagcacaaccaaagcaacaacgagttagagct
cgtagaggacaagctactgatcctcacagcatcgctgaaagattacgtagagagagaatt
gcagagagaatgaaggctttacaggagctggtacccaatgccaataagacagacaaggct
tcaatgctggatgagatcatcgactatgtcaaattcctacagctccaagtcaaagttttg
agtatgagtagattaggtggtgctgcagctgttgctcccttagttgctgatatgtcctct
gagggaggaagaggggaaggaaatgtagggagggtaggtaacggaacgacgtcgtcctcc
aacaacgacacaatgactgttacggagcagcaggtagctaaattaatggaggaagatatg
ggatccgccatgcaatatctccaaggaaaaggcttgtgccttatgcctatttccttagct
accgccatttcaaccgccacgtgtcaatccagaaaccctatgatgcctaacggcatcggc
ggcgaaaccggtggcccaacctctccgagcttatcggctttgactgttcagtcagccacc
atcggtaacgccaccggcgccggtattcacgatccttccattaacgacgttccttctctt
tctgaagcttaa
>SmbHLH119
atggagtattacaatgagaatggcttcttagaagaagtattatatctaataagtgactca
tgggatactacaaatgtagttcctatggaaatgtctgatttttacaacaatgtcctcaac
catgattcatcatcttttgttgaaaataataacgttacacttccttgttcttcctttgaa
gggtattcatgtaatttgccatttgaccaacaaagtttgataaattgtagtacttcattt
tatagcccattttgtgatgaattgtctccaccatcttcattcccttctcaagaagatttc
tcatcaattttggatgatgaagtggggaactatagtttccaaaatttggaaatggggaat
attagtaataataataataataataatgttgttattccttgtaaattagaggaaattcaa
gtgtgtgaaggtgcaggaggaggaggtggagcttcaagttttaatattggtttgtgccct
gaaattaggaagacaaaatcaaagaaaatagatggtcaaccttcaaagaatttaatggct
gagagaagaagaaggaaaaggcttaatgatagactctctatgcttagatcagttgttcca
aagattagcaagatggacagaacttcaatacttggagatacaattgactacatgaaggag
ctactagagaaaatcaacaatttgcaagaagaaatggaacttgaaccaaatcaactaagc
ttgatgagcattttcaaagatgtaaaacccaatgaaatgcttgtgagaaattcaccaaag
tttgatgtggaaaggagaggtgttgatacaaaagttgagatatgttgtgctgggaagcct
ggtctattgttatcaacagtgaccaccctagaagccctaggcctagagattcaacagtgt
gtcataagctcatttagtgattttgcaatgcaagcatcttgttctgaggaaatggagcaa
agaggagtagtgagttcagaagacataaagcaagcattgttcagaaatgctggatatgga
gggaagtgtttgtag
>SmbHLH120
atggatattacacaatccctcaacaacattgaaatgattcacttgctaccaatccacaac
tcatcatcaattgatcatcatgaacccatgctcgcgccatggagctccatggaggcgatg
agggagatgatttttcgcgtagcgatgatgcagcccatcaacattgatccagaatcagtg
aaaccacctaagagaaggaatgttaagatatcgaaggagccacatagcgttgcagccaga
caccggagggaaaaaataagcgaaaggataaggattcttcagagacttgttccgggagga
accaaaatggacacagcttcaatgttggatgaagcggtccattacgttaagtttcttaag
aaacaaattaagtcgttagagcaagcagcttgctttaaggataataataaccaatggcct
aatgtggattattattccagatatttgatgagtcctatgttcaaatgctaa
>SmbHLH121
atggagctcactcaacaagatttttttgaggcagaaagttggaacaacaccacttttgca
aatgcatggaacattgaatcacctactttttatcaagaaaatcctgaatcaaattcttcc
cttttgggcctcatgatgtctccttcacaatctaattactttccatgtcatgatttccaa
gaatcctcctacccttttcttgattctttcactgccccacttcaactaattcattcttct
acttacaataatagtattattgaagaaagaactatggtagaggaaggacaaattggtcat
tttacaaatgattttcatggccattatgaagactcaattagttgctacaacaatatcaaa
atggaacaagtcgctaattcaagaattgtgggagaaaagaaaagtaggagtaattataaa
gtgaagaagttagaggggcagccatctaagaatcttatggcagaaaggaggagaaggaaa
cgactcaatgacaggctctctatgcttagatctattgtgcccaaaataagcaagatggat
agaacatcgatacttggagatacgattgattatgtgaaggagctcttagataaaatcaac
aggttgcgtgaagaaaatgaaatggaagacgaaattaaggacttaaatttcatgggaaat
ttcaaggagctaaagccttatgaaggatttgtgagaaatcctccaaagtggcaattacca
taa
