# Supplementary material for: Genome-wide analysis of basic helix–loop–helix superfamily members related to anthocyanin biosynthesis in eggplant (Solanum melongena L.)
Source: PeerJ. 2019 Oct 9;7:e7768. doi: 10.7717/peerj.7768 (PMC6790105; doi:10.7717/peerj.7768)
Supplement: Supplemental Information 4 [file peerj-07-7768-s007.xlsx]

## Sheet: Different tissues
stems		WP		O-RP		PP		GP
		expresssion level	error bar	expresssion level	error bar	expresssion level	error bar	expresssion level	error bar
	SmbHLH1	11.8774	2.07897	75.6746	3.26956	35.4733	1.2121	3.25437	0.19983
	SmbHLH117	134.314	14.4281	105.935	6.75199	75.963	3.53389	217.672	9.17344
	SmbHLH113	73.8992	2.79116	12.166	1.20411	23.5683	1.78893	63.4517	1.77449
	SmbHLH26	0.763972	0.00010356	0.720008	0.0300968	0.506168	0.0464131	0.764726	0.00273409
	SmbHLH10	2.50862	0.275044	5.86985	0.267177	2.07121	0.10305	12.4485	0.637603
	SmbHLH9	0.4053	0.0340484	46.0409	2.15572	0.340668	0.0252827	1.00942	0.166533
leaves		WP		O-RP		PP		GP
		expresssion level	error bar	expresssion level	error bar	expresssion level	error bar	expresssion level	error bar
	SmbHLH1	45.2225	4.42438	501.199	79.3467	441.274	33.9016	1088.53	66.4097
	SmbHLH117	15.8854	0.52023	582.859	57.1937	45.9491	3.52142	222.66	4.80888
	SmbHLH113	1.31296	0.0193663	91.6903	1.00802	38.5583	4.21991	11.3413	0.115163
	SmbHLH26	1.56	0.03	5.26	0.26	6.14	0.24	5.36	0.15
	SmbHLH10	0.417368	0.085067	9.58272	0.266017	1.63891	0.162341	8.64899	0.476855
	SmbHLH9	0.381926	0.0542436	11.8802	0.0704246	6.32	0.01	0.99	0.04
petioles		WP		O-RP		PP		GP
		expresssion level	error bar	expresssion level	error bar	expresssion level	error bar	expresssion level	error bar
	SmbHLH1	49.7159	0.924729	160.49	29.7156	653.62	82.22	30.131	0.949361
	SmbHLH117	100.963	2.09017	65.1069	14.2476	91.3988	10.8782	39.8107	8.67987
	SmbHLH113	28.0037	10.2851	211.412	10.0351	74.9558	4.72241	38.9297	7.79352
	SmbHLH26	0.240334	0.0503811	0.648902	0.0359694	5.1382	0.237759	0.544	0.0288817
	SmbHLH10	1.34704	0.0359688	10.4197	0.193231	20.3631	7.91675	1.22836	0.0353175
	SmbHLH9	1.57852	0.0142517	72.6806	5.37313	2.78806	0.0166208	1.06128	0.0358746
flowers		WP		O-RP		PP		GP
		expresssion level	error bar	expresssion level	error bar	expresssion level	error bar	expresssion level	error bar
	SmbHLH1	8.20725	0.896331	7.5687	0.759314	64.4475	8.16928	6.32783	0.263321
	SmbHLH117	1.29839	0.0350513	1.94189	0.120757	0.309736	0.0182061	1.75289	0.0679549
	SmbHLH113	0.147269	0.00700113	2.00735	0.0827039	2.23961	0.172989	0.18281	0.0113081
	SmbHLH26	0.0175045	0	0.0267596	0.0003519	0.0227872	0.0024541	0.00546407	0.00184863
	SmbHLH10	0.0115833	0.0003519	0.0166623	0.0024541	0.0063437	0.00184863	0.00548366	0.000395738
	SmbHLH9	0.908945	0.0469841	26.3769	3.09898	0.076582	0.00361234	1.00298	0.0820753
peels		WP		O-RP		PP		GP
		expresssion level	error bar	expresssion level	error bar	expresssion level	error bar	expresssion level	error bar
	SmbHLH1	0.0352587	0.00526251	0.00922312	0.0012429	383.615	15.8205	0.159956	0.00422391
	SmbHLH117	2.93975	0.0897507	0.0931569	0.00187446	1.82289	0.0398544	14.568	0.283316
	SmbHLH113	4.78356	0.112873	7.67637	0.235236	9.17843	0.217897	6.10347	0.208371
	SmbHLH26	0.00547163	0	0.00373604	0.00022197	0.006137	0.000289565	0.01	0.01
	SmbHLH10	0.0114651	0.000242201	0.00894266	0.00129876	0.00437549	0.000216944	0.0777577	0.0101312
	SmbHLH9	0.00334404	6.70021e-05	1.05959	0.0728414	0.0232612	0.000450373	1.04743	0.0737034
pulps		WP		O-RP		PP		GP
		expresssion level	error bar	expresssion level	error bar	expresssion level	error bar	expresssion level	error bar
	SmbHLH1	11.575	1.10917	0.45935	0.00320184	28.8839	4.45211	2.69233	0.161501
	SmbHLH117	137.333	8.40113	29.2042	1.94322	126.464	11.0424	46.1075	2.329
	SmbHLH113	693.311	47.0395	218.528	8.8447	517.15	53.3883	32.2578	2.62169
	SmbHLH26	1.56	0.02	0.481103	0.401955	1.00181	0	0.595279	1.21619e-16
	SmbHLH10	2.87751	0.177955	1.92913	0.197133	2.11084	0.200411	0.794169	0.0775488
	SmbHLH9	4.79184	0.086961	12.8773	0.268361	0.449637	0.0246615	0.997059	0

## Sheet: LED lights
SmbHLH1		R/B=1/1		R/B=3/1		R/B=6/1		R/B=9/1
		expresssion level	error bar	expresssion level	error bar	expresssion level	error bar	expresssion level	error bar
	leaves	0.000346205	0.000103364	-2.05236	0.0286989	3.3071	0.0620548	-1.14114	0.0186581
	peels	0.00544311	0.000106416	-13.4637	0.0188872	-0.123418	0.0166029	0.631924	0.0113834
SmbHLH117		R/B=1/1		R/B=3/1		R/B=6/1		R/B=9/1
		expresssion level	error bar	expresssion level	error bar	expresssion level	error bar	expresssion level	error bar
	leaves	0.000346205	0.000103364	-2.05236	0.0286989	3.3071	0.0391251	-1.14114	0.0186581
	peels	-0.0011835	0.000385755	-6.50373	0.056916	0.35069	0.0687123	0.41173	0.0117502
SmbHLH113		R/B=1/1		R/B=3/1		R/B=6/1		R/B=9/1
		expresssion level	error bar	expresssion level	error bar	expresssion level	error bar	expresssion level	error bar
	leaves	0.00103837	0.000355346	-0.304594	0.0131836	4.04385	0.00585981	-1.37711	0.0512113
	peels	0.0024649	0.000110961	-4.61706	0.0993344	5.8939	0.017362	5.61766	0.0341738
SmbHLH26		R/B=1/1		R/B=3/1		R/B=6/1		R/B=9/1
		expresssion level	error bar	expresssion level	error bar	expresssion level	error bar	expresssion level	error bar
	leaves	0.00102395	0.000700051	-0.440851	0.0360453	5.33067	0.0256555	0.104632	0.0096209
	peels	0.0122254	0.00180165	0.00272412	0.000891826	1.91076	0.0103885	0.958672	0.0531492
SmbHLH10		R/B=1/1		R/B=3/1		R/B=6/1		R/B=9/1
		expresssion level	error bar	expresssion level	error bar	expresssion level	error bar	expresssion level	error bar
	leaves	0.00499749	0.00135619	-0.829793	0.0865214	4.5435	0.0335237	-1.28796	0.0153917
	peels	-0.00144342	0.00067702	0.38207	0.0297107	1.04421	0.0563554	0.273802	0.0101492
SmbHLH9		R/B=1/1		R/B=3/1		R/B=6/1		R/B=9/1
		expresssion level	error bar	expresssion level	error bar	expresssion level	error bar	expresssion level	error bar
	leaves	0.00623338	0.000708738	1.22187	0.0266751	5.03589	0.031474	0.221444	0.0113049
	peels	0.00275292	0.000813634	0.147815	0.091908	0.537316	0.0712126	2.22227	0.0286044

## Sheet: temperature
SmbHLH1		1h		3h		6h		12h
		expresssion level	error bar	expresssion level	error bar	expresssion level	error bar	expresssion level	error bar
	28 ℃	0.0127403	0.00190243	-0.658583	0.0243084	0.878176	0.0141904	0.532247	0.0127705
	4 ℃	0.0024361	0.00011884	3.78426	0.0110266	1.64061	0.0491096	-5.20556	0.12079
	40 ℃	-0.000938057	5.62212e-05	-0.687939	0.00727385	4.10681	0.0647912	-0.205014	0.016966
SmbHLH117		1h		3h		6h		12h
		expresssion level	error bar	expresssion level	error bar	expresssion level	error bar	expresssion level	error bar
	28 ℃	0.011467	0.00179476	1.08708	0.0116772	1.08246	0.0122243	-1.34015	0.0971695
	4 ℃	0.00345832	0.000142286	1.94418	0.0303395	2.02897	0.0428638	-5.96398	0.0186201
	40 ℃	0.00240729	0.000808266	0.508368	0.0280827	3.06019	0.0112112	-3.03824	0.0966664
SmbHLH113		1h		3h		6h		12h
		expresssion level	error bar	expresssion level	error bar	expresssion level	error bar	expresssion level	error bar
	28 ℃	0.0156403	0.00213599	1.02139	0.0440984	-0.764077	0.0735685	-3.78886	0.0138642
	4 ℃	0.000721167	0.000646122	-0.0977797	0.00244225	-4.4155	0.0280207	-8.4959	0.0490593
	40 ℃	0.000187538	2.28266e-05	-6.22702	0.11	-2.1904	0.0449003	1.46596	0.0906045
SmbHLH26		1h		3h		6h		12h
		expresssion level	error bar	expresssion level	error bar	expresssion level	error bar	expresssion level	error bar
	28 ℃	0.000447166	3.53814e-05	0.72826	0.062368	4.61986	0.0326123	4.56893	0.00489303
	4 ℃	0.00260892	0.000122936	0.847612	0.0963675	5.18349	0.0028407	-2.24298	0
	40 ℃	-0.00300393	0.000116734	-0.952099	0.020154	4.01376	0.0798845	0.793255	0.0119888
SmbHLH10		1h		3h		6h		12h
		expresssion level	error bar	expresssion level	error bar	expresssion level	error bar	expresssion level	error bar
	28 ℃	0.00914649	0.000157928	1.67998	0.0135833	3.5981	0.105683	2.42369	0.161781
	4 ℃	0.00367419	0.000778988	1.2646	0.0736266	1.99495	0.0354517	-1.11729	0.0591708
	40 ℃	0.00621902	0.000977674	1.53535	0.0479437	-1.10606	0.0847719	3.61702	0.0105172
SmbHLH9		1h		3h		6h		12h
		expresssion level	error bar	expresssion level	error bar	expresssion level	error bar	expresssion level	error bar
	28 ℃	0	0.01542	2.142	0.0770362	1.80175	0.0960707	-1.67535	0.013395
	4 ℃	0.000418321	4.94734e-05	3.0489	0.0140336	2.54456	0.0122423	-2.90812	0.0970666
	40 ℃	0.0453871	0.00339467	0.7528	0.0917147	2.75782	0.096949	1.99702	0.0806103
